# Supplementary material for: Redirected Stress Responses in a Genome-Minimized ‘midiBacillus’ Strain with Enhanced Capacity for Protein Secretion
Source: mSystems. 2021 Dec 14;6(6):e00655-21. doi: 10.1128/mSystems.00655-21 (PMC8670375; doi:10.1128/mSystems.00655-21)
Supplement: TABLE S1 [file msystems.00655-21-st001.xlsx]

## Sheet: Table S1
Table S1 Plasmids and strains used in this study.
	Relevant properties	Reference
Plasmids
pRAG3::IsaA	SPxynA-IsaAa	Aguilar Suárez et al. 2019. ACS Synth Biol 8:99–108.
pRMC-5'bmrC-gfp	pMRC carrying 5’bmrC-gfp at the upstream region of bmrB	Reilman et al. 2014. Nucleic Acids Res 42:11393–11407.
B. subtilis strains
168 spaRK	Parental strain, amyE::spaRKb	Bongers et al. 2005. Appl Environ Microbiol 71:8818–24.
midiBacillus_spaRK	Genome-reduced strain, amyE::spaRKb	Antelo-Varela M et al. 2020. Front Bioeng Biotechnol 8:143.
ATCC6633	Subtilin producer	American Type Culture Collection
IIG-Bs27-24	Intermediate genome reduced B. subtilis	Reuß et al. 2017. Genome Res 27:289–299.
PG10	Large-scale reduction of the B. subtilis genome	Reuß et al. 2017. Genome Res 27:289–299.
a Erythromycin resistance cassette
b Kanamycin resistance cassette
