# Supplementary material for: Redirected Stress Responses in a Genome-Minimized ‘midiBacillus’ Strain with Enhanced Capacity for Protein Secretion
Source: mSystems. 2021 Dec 14;6(6):e00655-21. doi: 10.1128/mSystems.00655-21 (PMC8670375; doi:10.1128/mSystems.00655-21)
Supplement: TABLE S2 [file msystems.00655-21-st002.xlsx]

## Sheet: Table S2
Table S2 Listed number of identified, quantified and significantly changed proteins per cell fraction in the B. subtilis 168 strain and midiBacillus. The total numbers of identified and quantified proteins of the non-induced and induced 168 or midiBacillus strains are presented.
Fraction	Description	Parental strain 168	midiBacillus
Medium	Identified proteins	559	774
	Proteins present in at least 2 of 3 replicates in one condition	433	680
	Quantified extracellular proteins	70	35
	Significantly downregulated proteins upon induction of IsaA production	3	15
	Significantly upregulated proteins upon induction of IsaA production	0	3
	ON proteins upon induction of IsaA production	9	2
	OFF proteins upon induction of IsaA production	3	11
Membrane	Identified proteins	915	1010
	Proteins present in at least 2 of 3 replicates in one condition	724	850
	Quantified membrane proteins	294	292
	Significantly downregulated proteins upon induction of IsaA production	0	11
	Significantly upregulated proteins upon induction of IsaA production	0	4
	ON proteins upon induction of IsaA production	31	23
	OFF proteins upon induction of IsaA production	19	32
Cytoplasm	Identified proteins	1026	952
	Proteins present in at least 2 of 3 replicates in one condition	852	831
	Quantified cytoplasmic proteins	752	731
	Significantly downregulated proteins upon induction of IsaA production	0	195
	Significantly upregulated proteins upon induction of IsaA production	0	163
	ON proteins upon induction of IsaA production	28	31
	OFF proteins upon induction of IsaA production	45	91
