# Supplementary material for: Redirected Stress Responses in a Genome-Minimized ‘midiBacillus’ Strain with Enhanced Capacity for Protein Secretion
Source: mSystems. 2021 Dec 14;6(6):e00655-21. doi: 10.1128/mSystems.00655-21 (PMC8670375; doi:10.1128/mSystems.00655-21)
Supplement: TABLE S3 [file msystems.00655-21-st003.xlsx]

## Sheet: Table S3
Table S3 Functional categories and LFQ intensities of the quantified proteins. To identify the processes in which the quantified proteins are involved, functional categories were assigned according to the SubtiWiki database (Zhu et al. 2018. Nucleic Acids Res 46:D743–D748). The Log transformation of the Label-free quantification intensities are given for each replicate and the differences between…
						Parental strain 168										midiBacillus
						LFQ values										LFQ values
	Funtional categories					Control			Induced							Control			Induced
Protein	Category 1	Category 2	Category 3	Category 4	Category 5	Replicate 1	Replicate 2	Replicate 3	Replicate 1	Replicate 2	Replicate 3	-Log(P-value)	Difference (induced vs control)	Regulation	Localization	Replicate 1	Replicate 2	Replicate 3	Replicate 1	Replicate 2	Replicate 3	Cellular processes	Difference (induced vs control)	Regulation	Localization
CapA	Cellular processes	Cell envelope and cell division	Capsule biosynthesis and degradation											Not detected										Deleted gene
CapB	Cellular processes	Cell envelope and cell division	Capsule biosynthesis and degradation											Not detected										Deleted gene
CapC	Cellular processes	Cell envelope and cell division	Capsule biosynthesis and degradation											Not detected										Deleted gene
CapE	Cellular processes	Cell envelope and cell division	Capsule biosynthesis and degradation											Not detected										Deleted gene
Ggt	Cellular processes	Cell envelope and cell division	Capsule biosynthesis and degradation			23.4156	22.5099	24.0486	20.9791	22.8549	21.9638	0.926701	-1.39212	Equal	Extracellular	24.7325	25.9063	24.218	22.0018	Not detected	21.9722	1.71336	-2.96526	Significantly less abundant	Extracellular
PgdS	Cellular processes	Cell envelope and cell division	Capsule biosynthesis and degradation			24.2772	24.3425	23.65	23.9809	24.2917	24.7747	0.334645	0.259173	Equal	Extracellular									Deleted gene
PghB	Cellular processes	Cell envelope and cell division	Capsule biosynthesis and degradation											Not detected										Deleted gene
PghC	Cellular processes	Cell envelope and cell division	Capsule biosynthesis and degradation											Not detected										Deleted gene
PghL	Cellular processes	Cell envelope and cell division	Capsule biosynthesis and degradation											Not detected										Deleted gene
PghZ	Cellular processes	Cell envelope and cell division	Capsule biosynthesis and degradation											Not detected										Deleted gene
DdcA	Cellular processes	Cell envelope and cell division	Cell division	Other genes										Not detected										Not detected
DisA	Cellular processes	Cell envelope and cell division	Cell division	Other genes		21.9845	22.0902	Not detected	22.0265	22.0951	Not detected	0.127217	0.0233889	Equal	Cytoplasmic									Not detected
DivIB	Cellular processes	Cell envelope and cell division	Cell division	Other genes										Not detected		25.2232	24.7457	24.6907	24.86	24.4997	24.1395	0.652576	-0.386761	Equal	Membrane
DivIC	Cellular processes	Cell envelope and cell division	Cell division	Other genes										Not detected										Not detected
DivIVA	Cellular processes	Cell envelope and cell division	Cell division	Other genes		29.0472	29.0542	28.8038	28.9003	28.7349	28.8398	0.683327	-0.143437	Equal	Cytoplasmic	29.5052	29.0899	29.3972	28.8863	28.7648	28.4538	1.60936	-0.629147	Significantly less abundant	Cytoplasmic
DynA	Cellular processes	Cell envelope and cell division	Cell division	Other genes		21.5439	21.3321	21.2961	21.6548	21.061	21.5576	0.0586132	0.0337785	Equal	Membrane	26.0195	25.8035	25.7939	25.5189	25.1985	25.2334	1.94203	-0.555377	Significantly less abundant	Membrane
EzrA	Cellular processes	Cell envelope and cell division	Cell division	Other genes		25.2388	24.8935	25.0563	25.3162	24.6524	24.9763	0.139007	-0.0812016	Equal	Membrane	28.4518	28.2606	28.4404	28.1625	28.3311	27.9679	0.880682	-0.230422	Equal	Membrane
FtsA	Cellular processes	Cell envelope and cell division	Cell division	Other genes		23.7545	22.7356	22.9277	23.2518	22.3776	23.6533	0.0310247	-0.0450694	Equal	Cytoplasmic	20.8233	20.7173	20.8179	Not detected	Not detected	Not detected	0	Not applicable	OFF	Cytoplasmic
FtsH	Cellular processes	Cell envelope and cell division	Cell division	Other genes		27.4985	27.0798	26.8648	27.5868	26.9109	27.3765	0.203217	0.143741	Equal	Membrane	31.7322	31.655	31.703	31.1331	31.0195	30.8074	2.71407	-0.710035	Significantly less abundant	Membrane
FtsL	Cellular processes	Cell envelope and cell division	Cell division	Other genes										Not detected										Not detected
FtsW	Cellular processes	Cell envelope and cell division	Cell division	Other genes										Not detected										Not detected
FtsZ	Cellular processes	Cell envelope and cell division	Cell division	Other genes		27.6022	27.2953	27.0045	27.3643	27.0237	27.1762	0.221012	-0.112604	Equal	Cytoplasmic	27.1585	26.9228	27.1736	26.8441	26.7344	26.7347	1.61366	-0.31388	Significantly less abundant	Cytoplasmic
GpsB	Cellular processes	Cell envelope and cell division	Cell division	Other genes										Not detected										Not detected
Maf	Cellular processes	Cell envelope and cell division	Cell division	Other genes										Not detected		24.235	23.7741	24.3255	23.5788	23.6754	23.4074	1.38524	-0.557685	Significantly less abundant	Cytoplasmic
MciZ	Cellular processes	Cell envelope and cell division	Cell division	Other genes										Not detected										Not detected
Noc	Cellular processes	Cell envelope and cell division	Cell division	Other genes		23.2918	22.7389	23.3384	23.0338	23.0771	23.0711	0.11757	-0.0623569	Equal	Cytoplasmic	24.4105	24.1919	24.0199	24.1565	24.0204	23.9882	0.541813	-0.15241	Equal	Cytoplasmic
PbpB	Cellular processes	Cell envelope and cell division	Cell division	Other genes		22.1783	21.8601	21.7084	22.1059	21.3901	21.8926	0.179128	-0.119396	Equal	Membrane	24.8099	24.4945	24.6433	25.0457	24.5648	24.5574	0.147225	0.0733992	Equal	Membrane
PlsX	Cellular processes	Cell envelope and cell division	Cell division	Other genes		24.5538	24.2479	24.2916	24.5887	24.1234	24.7422	0.224924	0.120349	Equal	Cytoplasmic	23.7747	23.2017	23.6691	23.4234	23.0542	22.7883	0.837436	-0.459883	Equal	Cytoplasmic
RacA	Cellular processes	Cell envelope and cell division	Cell division	Other genes										Not detected										Not detected
RasP	Cellular processes	Cell envelope and cell division	Cell division	Other genes		23.3406	22.8975	22.7624	23.155	22.5698	23.1533	0.0537545	-0.0408122	Equal	Membrane	26.5019	26.5169	26.6413	26.2871	26.3623	26.0805	1.50706	-0.310058	Equal	Membrane
RefZ	Cellular processes	Cell envelope and cell division	Cell division	Other genes										Not detected										Not detected
SepF	Cellular processes	Cell envelope and cell division	Cell division	Other genes		24.8814	24.3132	24.4548	24.654	24.4546	24.9508	0.241119	0.136648	Equal	Cytoplasmic	25.0723	24.7286	25.2072	24.9267	24.7641	24.7605	0.536328	-0.18563	Equal	Cytoplasmic
SftA	Cellular processes	Cell envelope and cell division	Cell division	Other genes										Not detected		24.5585	23.9101	24.0694	24.4964	23.7649	24.1061	0.0691446	-0.0569032	Equal	Membrane
SpoVG	Cellular processes	Cell envelope and cell division	Cell division	Other genes		28.8296	28.8181	28.8577	28.5486	28.8883	28.6617	0.604176	-0.135593	Equal	Cytoplasmic	28.2018	28.048	28.0746	28.2429	28.5443	28.4168	1.3766	0.293187	Significantly more abundant	Cytoplasmic
TseB	Cellular processes	Cell envelope and cell division	Cell division	Other genes		Not detected	Not detected	Not detected	19.7118	19.3334	19.6492	0	Not applicable	ON	Membrane	22.324	22.2227	21.8131	22.9766	22.5516	22.2461	0.83078	0.4715	Equal	Membrane
UgtP	Cellular processes	Cell envelope and cell division	Cell division	Other genes										Not detected		23.6817	23.6865	23.4285	23.3557	23.4836	23.4571	0.824903	-0.166783	Equal	Membrane
WalJ	Cellular processes	Cell envelope and cell division	Cell division	Other genes										Not detected										Not detected
WhiA	Cellular processes	Cell envelope and cell division	Cell division	Other genes		23.0982	22.804	22.8323	Not detected	Not detected	Not detected	0	Not applicable	OFF	Cytoplasmic									Not detected
YisK	Cellular processes	Cell envelope and cell division	Cell division	Other genes		23.1933	23.4712	23.6484	23.5399	22.9027	23.3191	0.330409	-0.183755	Equal	Cytoplasmic									Deleted gene
YneA	Cellular processes	Cell envelope and cell division	Cell division	Other genes										Not detected										Not detected
YodL	Cellular processes	Cell envelope and cell division	Cell division	Other genes										Not detected										Deleted gene
YpbE	Cellular processes	Cell envelope and cell division	Cell division	Other genes										Not detected										Not detected
YrrS	Cellular processes	Cell envelope and cell division	Cell division	Other genes		21.4715	20.9929	21.4952	21.866	20.9832	21.7291	0.25681	0.206274	Equal	Membrane	25.5945	25.7259	25.5409	25.6581	25.4255	25.1281	0.594295	-0.21656	Equal	Membrane
ZapA	Cellular processes	Cell envelope and cell division	Cell division	Other genes										Not detected										Not detected
DivIVA	Cellular processes	Cell envelope and cell division	Cell division	The Min system		29.0472	29.0542	28.8038	28.9003	28.7349	28.8398	0.683327	-0.143437	Equal	Cytoplasmic	29.5052	29.0899	29.3972	28.8863	28.7648	28.4538	1.60936	-0.629147	Significantly less abundant	Cytoplasmic
MinC	Cellular processes	Cell envelope and cell division	Cell division	The Min system										Not detected										Not detected
MinD	Cellular processes	Cell envelope and cell division	Cell division	The Min system		22.1723	22.419	21.9972	21.7287	22.5356	22.5486	0.089449	0.0747903	Equal	Membrane	26.8027	26.7137	26.7853	26.4348	26.3225	26.4279	2.91883	-0.372187	Significantly less abundant	Membrane
MinJ	Cellular processes	Cell envelope and cell division	Cell division	The Min system		21.0703	20.5609	20.7025	21.0446	20.2991	20.7167	0.126512	-0.0910791	Equal	Membrane	24.8299	24.7945	24.9273	24.6024	24.0372	24.0611	1.5109	-0.616983	Significantly less abundant	Membrane
YjoB	Cellular processes	Cell envelope and cell division	Cell division/ based on similarity			23.987	23.585	23.5844	23.3272	23.158	23.9616	0.352367	-0.236531	Equal	Cytoplasmic									Deleted gene
DynA	Cellular processes	Cell envelope and cell division	Cell shape			21.5439	21.3321	21.2961	21.6548	21.061	21.5576	0.0586132	0.0337785	Equal	Membrane	26.0195	25.8035	25.7939	25.5189	25.1985	25.2334	1.94203	-0.555377	Significantly less abundant	Membrane
GlmR	Cellular processes	Cell envelope and cell division	Cell shape											Not detected										Not detected
Mbl	Cellular processes	Cell envelope and cell division	Cell shape			26.0938	25.7726	25.541	26.0387	25.5883	26.1841	0.217689	0.134547	Equal	Cytoplasmic	25.4631	25.3089	25.6464	25.2387	25.2816	25.2885	0.963238	-0.20318	Equal	Cytoplasmic
MreB	Cellular processes	Cell envelope and cell division	Cell shape			25.8015	25.3118	25.2271	25.7506	25.3512	25.8929	0.379225	0.218105	Equal	Cytoplasmic	25.8738	25.5203	25.9272	25.6394	25.2063	25.1967	1.03209	-0.426302	Significantly less abundant	Cytoplasmic
MreBH	Cellular processes	Cell envelope and cell division	Cell shape											Not detected										Not detected
MreC	Cellular processes	Cell envelope and cell division	Cell shape											Not detected										Not detected
MreD	Cellular processes	Cell envelope and cell division	Cell shape											Not detected										Not detected
RodA	Cellular processes	Cell envelope and cell division	Cell shape			Not detected	Not detected	Not detected	20.959	19.7517	19.7477	0	Not applicable	ON	Membrane									Not detected
RodZ	Cellular processes	Cell envelope and cell division	Cell shape			22.923	22.5909	23.0164	22.8769	22.2357	22.7728	0.381338	-0.214965	Equal	Membrane	27.541	27.4355	27.2825	27.299	26.9466	26.8947	1.18825	-0.372879	Equal	Membrane
YubA	Cellular processes	Cell envelope and cell division	Cell shape			Not detected	Not detected	Not detected	20.0953	19.8977	20.1069	0	Not applicable	ON	Membrane	24.5443	24.6477	24.905	24.5089	24.4	24.3426	1.12518	-0.281829	Equal	Membrane
YueF	Cellular processes	Cell envelope and cell division	Cell shape			20.2969	19.0625	19.2539	19.843	19.1603	19.7749	0.0425066	0.0549711	Equal	Membrane									Deleted gene
BlyA	Cellular processes	Cell envelope and cell division	Cell wall degradation/ turnover	Autolysis										Not detected										Deleted gene
CwlA	Cellular processes	Cell envelope and cell division	Cell wall degradation/ turnover	Autolysis										Not detected										Deleted gene
CwlH	Cellular processes	Cell envelope and cell division	Cell wall degradation/ turnover	Autolysis										Not detected										Deleted gene
CwlK	Cellular processes	Cell envelope and cell division	Cell wall degradation/ turnover	Autolysis										Not detected										Not detected
CwlO	Cellular processes	Cell envelope and cell division	Cell wall degradation/ turnover	Autolysis		23.448	23.251	22.7071	24.0887	23.2451	24.3008	0.884706	0.742823	Equal	Extracellular	32.5309	32.0691	32.6403	30.5448	30.1595	30.51	3.14433	-2.0086	Significantly less abundant	Extracellular
CwlP	Cellular processes	Cell envelope and cell division	Cell wall degradation/ turnover	Autolysis										Not detected										Deleted gene
CwlQ	Cellular processes	Cell envelope and cell division	Cell wall degradation/ turnover	Autolysis										Not detected										Not detected
CwlS	Cellular processes	Cell envelope and cell division	Cell wall degradation/ turnover	Autolysis										Not detected										Not detected
CwlT	Cellular processes	Cell envelope and cell division	Cell wall degradation/ turnover	Autolysis										Not detected										Deleted gene
IseA	Cellular processes	Cell envelope and cell division	Cell wall degradation/ turnover	Autolysis		26.0694	24.4296	25.1306	23.2839	24.3411	23.0511	1.25207	-1.65116	Equal	Extracellular	27.7251	27.9923	27.9669	24.2151	24.7314	24.4119	4.42561	-3.44193	Significantly less abundant	Extracellular
LytA	Cellular processes	Cell envelope and cell division	Cell wall degradation/ turnover	Autolysis		22.1319	22.1565	22.4046	22.4291	21.7561	22.1272	0.233616	-0.126832	Equal	Membrane	Not detected	Not detected	Not detected	23.3819	23.4157	23.2415	0	Not applicable	ON	Membrane
LytB	Cellular processes	Cell envelope and cell division	Cell wall degradation/ turnover	Autolysis										Not detected										Not detected
LytC	Cellular processes	Cell envelope and cell division	Cell wall degradation/ turnover	Autolysis		21.3167	20.6763	20.9169	20.2043	20.639	21.1384	0.39886	-0.309422	Equal	Extracellular									Not detected
LytD	Cellular processes	Cell envelope and cell division	Cell wall degradation/ turnover	Autolysis		26.8924	27.6758	27.2673	26.9851	27.3336	27.0437	0.249287	-0.157692	Equal	Extracellular									Deleted gene
LytE	Cellular processes	Cell envelope and cell division	Cell wall degradation/ turnover	Autolysis										Not detected		26.2439	25.4797	25.2837	23.0027	22.9645	23.0127	3.09656	-2.67579	Significantly less abundant	Extracellular
LytF	Cellular processes	Cell envelope and cell division	Cell wall degradation/ turnover	Autolysis		24.1186	22.17	23.4972	21.3235	22.5379	22.2231	0.841944	-1.23376	Equal	Extracellular									Not detected
LytG	Cellular processes	Cell envelope and cell division	Cell wall degradation/ turnover	Autolysis										Not detected										Not detected
LytS	Cellular processes	Cell envelope and cell division	Cell wall degradation/ turnover	Autolysis		19.2574	Not detected	19.9267	Not detected	Not detected	Not detected	0	Not applicable	OFF	Membrane	22.3449	22.1749	Not detected	Not detected	Not detected	Not detected	0	Not applicable	OFF	Membrane
LytT	Cellular processes	Cell envelope and cell division	Cell wall degradation/ turnover	Autolysis										Not detected										Not detected
PbpE	Cellular processes	Cell envelope and cell division	Cell wall degradation/ turnover	Autolysis										Not detected										Deleted gene
XepA	Cellular processes	Cell envelope and cell division	Cell wall degradation/ turnover	Autolysis		20.424	19.6616	19.7843	19.8356	20.8492	21.092	0.634537	0.635649	Equal	Extracellular									Deleted gene
XlyA	Cellular processes	Cell envelope and cell division	Cell wall degradation/ turnover	Autolysis										Not detected										Deleted gene
XlyB	Cellular processes	Cell envelope and cell division	Cell wall degradation/ turnover	Autolysis										Not detected										Deleted gene
YocH	Cellular processes	Cell envelope and cell division	Cell wall degradation/ turnover	Autolysis										Not detected										Deleted gene
YkvT	Cellular processes	Cell envelope and cell division	Cell wall degradation/ turnover	Autolysis/ based on similarity										Not detected										Deleted gene
YtkC	Cellular processes	Cell envelope and cell division	Cell wall degradation/ turnover	Autolysis/ based on similarity										Not detected										Not detected
YqiI	Cellular processes	Cell envelope and cell division	Cell wall degradation/ turnover	Cell wall degradation/ turnover/ Additional genes										Not detected										Not detected
CwlK	Cellular processes	Cell envelope and cell division	Cell wall degradation/ turnover	Endopeptidases										Not detected										Not detected
CwlO	Cellular processes	Cell envelope and cell division	Cell wall degradation/ turnover	Endopeptidases		23.448	23.251	22.7071	24.0887	23.2451	24.3008	0.884706	0.742823	Equal	Extracellular	32.5309	32.0691	32.6403	30.5448	30.1595	30.51	3.14433	-2.0086	Significantly less abundant	Extracellular
CwlS	Cellular processes	Cell envelope and cell division	Cell wall degradation/ turnover	Endopeptidases										Not detected										Not detected
LytE	Cellular processes	Cell envelope and cell division	Cell wall degradation/ turnover	Endopeptidases										Not detected		26.2439	25.4797	25.2837	23.0027	22.9645	23.0127	3.09656	-2.67579	Significantly less abundant	Extracellular
LytF	Cellular processes	Cell envelope and cell division	Cell wall degradation/ turnover	Endopeptidases		24.1186	22.17	23.4972	21.3235	22.5379	22.2231	0.841944	-1.23376	Equal	Extracellular									Not detected
LytH	Cellular processes	Cell envelope and cell division	Cell wall degradation/ turnover	Endopeptidases										Not detected										Not detected
YqgT	Cellular processes	Cell envelope and cell division	Cell wall degradation/ turnover	Endopeptidases										Not detected										Not detected
LytD	Cellular processes	Cell envelope and cell division	Cell wall degradation/ turnover	N-acetyl-Î²-D-glucosaminidases		26.8924	27.6758	27.2673	26.9851	27.3336	27.0437	0.249287	-0.157692	Equal	Extracellular									Deleted gene
LytG	Cellular processes	Cell envelope and cell division	Cell wall degradation/ turnover	N-acetyl-Î²-D-glucosaminidases										Not detected										Not detected
AmiE	Cellular processes	Cell envelope and cell division	Cell wall degradation/ turnover	Utilization of cell wall components		22.2122	22.5688	22.3826	20.7264	20.7199	21.7328	1.70901	-1.32815	Equal	Extracellular	20.6456	20.4998	20.4639	Not detected	Not detected	Not detected	0	Not applicable	OFF	Extracellular
GamA	Cellular processes	Cell envelope and cell division	Cell wall degradation/ turnover	Utilization of cell wall components										Not detected										Not detected
GamP	Cellular processes	Cell envelope and cell division	Cell wall degradation/ turnover	Utilization of cell wall components		21.3387	20.9591	21.1017	21.1121	20.5785	21.0014	0.527705	-0.235854	Equal	Membrane	25.026	23.8788	24.9192	25.1079	25.523	25.0184	0.697476	0.608397	Equal	Membrane
GamR	Cellular processes	Cell envelope and cell division	Cell wall degradation/ turnover	Utilization of cell wall components										Not detected										Not detected
MurP	Cellular processes	Cell envelope and cell division	Cell wall degradation/ turnover	Utilization of cell wall components										Not detected										Not detected
MurQ	Cellular processes	Cell envelope and cell division	Cell wall degradation/ turnover	Utilization of cell wall components										Not detected										Not detected
MurR	Cellular processes	Cell envelope and cell division	Cell wall degradation/ turnover	Utilization of cell wall components										Not detected										Not detected
NagA	Cellular processes	Cell envelope and cell division	Cell wall degradation/ turnover	Utilization of cell wall components		22.8928	22.1333	21.9378	22.3691	21.5345	22.339	0.236844	-0.240463	Equal	Cytoplasmic									Deleted gene
NagB	Cellular processes	Cell envelope and cell division	Cell wall degradation/ turnover	Utilization of cell wall components										Not detected										Deleted gene
NagZ	Cellular processes	Cell envelope and cell division	Cell wall degradation/ turnover	Utilization of cell wall components		19.6748	19.5048	19.6035	Not detected	Not detected	Not detected	0	Not applicable	OFF	Extracellular	22.5166	21.5412	22.1814	Not detected	Not detected	Not detected	0	Not applicable	OFF	Extracellular
YqiI	Cellular processes	Cell envelope and cell division	Cell wall degradation/ turnover	Utilization of cell wall components										Not detected										Not detected
CwlO	Cellular processes	Cell envelope and cell division	Cell wall synthesis	Autolytic activity required for peptidoglycan synthesis (cell elongation)		23.448	23.251	22.7071	24.0887	23.2451	24.3008	0.884706	0.742823	Equal	Extracellular	32.5309	32.0691	32.6403	30.5448	30.1595	30.51	3.14433	-2.0086	Significantly less abundant	Extracellular
FtsE	Cellular processes	Cell envelope and cell division	Cell wall synthesis	Autolytic activity required for peptidoglycan synthesis (cell elongation)		22.4302	22.5428	22.5378	22.4382	22.7112	22.7812	0.55977	0.139927	Equal	Membrane	26.4904	26.2063	26.3464	25.9102	26.0693	26.113	1.43617	-0.31687	Equal	Membrane
FtsX	Cellular processes	Cell envelope and cell division	Cell wall synthesis	Autolytic activity required for peptidoglycan synthesis (cell elongation)		23.2821	22.91	22.792	23.3998	22.6936	23.5001	0.278114	0.20314	Equal	Membrane	27.5461	27.6306	27.4513	27.462	27.3572	27.1562	0.984296	-0.217489	Equal	Membrane
LytE	Cellular processes	Cell envelope and cell division	Cell wall synthesis	Autolytic activity required for peptidoglycan synthesis (cell elongation)										Not detected		26.2439	25.4797	25.2837	23.0027	22.9645	23.0127	3.09656	-2.67579	Significantly less abundant	Extracellular
CsbB	Cellular processes	Cell envelope and cell division	Cell wall synthesis	Biosynthesis of lipoteichoic acid		Not detected	Not detected	Not detected	19.5497	19.0387	19.3283	0	Not applicable	ON	Membrane									Deleted gene
DgkA	Cellular processes	Cell envelope and cell division	Cell wall synthesis	Biosynthesis of lipoteichoic acid										Not detected										Not detected
DgkB	Cellular processes	Cell envelope and cell division	Cell wall synthesis	Biosynthesis of lipoteichoic acid										Not detected		22.5895	22.1894	22.4342	22.5537	22.4484	22.6876	0.514463	0.158925	Equal	Membrane
LtaS	Cellular processes	Cell envelope and cell division	Cell wall synthesis	Biosynthesis of lipoteichoic acid										Not detected		Not detected	Not detected	Not detected	22.3384	22.1185	21.8841	0	Not applicable	ON	Membrane
YfhO	Cellular processes	Cell envelope and cell division	Cell wall synthesis	Biosynthesis of lipoteichoic acid										Not detected										Deleted gene
YfnI	Cellular processes	Cell envelope and cell division	Cell wall synthesis	Biosynthesis of lipoteichoic acid										Not detected		Not detected	Not detected	Not detected	24.5972	24.5774	24.1906	0	Not applicable	ON	Membrane
YqgS	Cellular processes	Cell envelope and cell division	Cell wall synthesis	Biosynthesis of lipoteichoic acid										Not detected										Not detected
YvgJ	Cellular processes	Cell envelope and cell division	Cell wall synthesis	Biosynthesis of lipoteichoic acid										Not detected										Not detected
Alr	Cellular processes	Cell envelope and cell division	Cell wall synthesis	Biosynthesis of peptidoglycan										Not detected										Not detected
Amj	Cellular processes	Cell envelope and cell division	Cell wall synthesis	Biosynthesis of peptidoglycan										Not detected										Not detected
Asd	Cellular processes	Cell envelope and cell division	Cell wall synthesis	Biosynthesis of peptidoglycan		28.0459	28.0611	28.5822	27.9996	28.4141	28.171	0.056318	-0.0347926	Equal	Cytoplasmic	28.2641	28.25	28.0434	28.3396	28.1614	28.2484	0.294563	0.0639483	Equal	Cytoplasmic
DapA	Cellular processes	Cell envelope and cell division	Cell wall synthesis	Biosynthesis of peptidoglycan		28.0566	27.8806	28.088	27.9159	28.1707	27.9061	0.033888	-0.0108337	Equal	Cytoplasmic	28.1118	28.1566	28.1474	28.2781	28.1189	28.2185	0.617714	0.0665493	Equal	Cytoplasmic
DapB	Cellular processes	Cell envelope and cell division	Cell wall synthesis	Biosynthesis of peptidoglycan		25.4228	24.6427	24.5126	25.4773	24.2587	25.3528	0.130249	0.170238	Equal	Cytoplasmic	25.0656	24.8691	25.5568	25.1633	24.9876	24.6101	0.392875	-0.243488	Equal	Cytoplasmic
DapF	Cellular processes	Cell envelope and cell division	Cell wall synthesis	Biosynthesis of peptidoglycan		22.7805	23.1474	23.0911	23.1852	23.2928	22.9463	0.368566	0.135069	Equal	Cytoplasmic	24.3288	24.6134	24.4494	24.6141	23.9582	24.0699	0.498762	-0.249826	Equal	Cytoplasmic
DapG	Cellular processes	Cell envelope and cell division	Cell wall synthesis	Biosynthesis of peptidoglycan		25.7116	25.3663	25.2958	25.6438	25.3635	25.6784	0.253961	0.104018	Equal	Cytoplasmic	25.2838	25.1955	25.3979	25.1838	25.3661	25.0589	0.347873	-0.0894941	Equal	Cytoplasmic
Dat	Cellular processes	Cell envelope and cell division	Cell wall synthesis	Biosynthesis of peptidoglycan		25.685	25.6253	25.8691	25.2584	25.5209	25.3787	1.4936	-0.340484	Equal	Cytoplasmic	25.605	25.1384	25.5138	23.9493	23.8994	24.0248	3.23608	-1.4612	Significantly less abundant	Cytoplasmic
Ddl	Cellular processes	Cell envelope and cell division	Cell wall synthesis	Biosynthesis of peptidoglycan		26.8476	26.8162	26.6795	26.9369	26.8663	26.9691	1.12363	0.143004	Equal	Cytoplasmic	27.2498	27.3028	27.207	26.7705	27.1452	27.0693	1.03042	-0.258203	Equal	Cytoplasmic
GcaD	Cellular processes	Cell envelope and cell division	Cell wall synthesis	Biosynthesis of peptidoglycan		24.1686	24.0832	24.2808	24.2492	24.0918	24.2824	0.136099	0.0302575	Equal	Cytoplasmic	25.7623	25.5229	25.7881	26.0763	25.8606	25.6185	0.43941	0.16073	Equal	Cytoplasmic
GlmM	Cellular processes	Cell envelope and cell division	Cell wall synthesis	Biosynthesis of peptidoglycan		27.3235	27.3181	27.3333	27.2635	27.3874	27.2746	0.154901	-0.0164948	Equal	Cytoplasmic	27.9955	28.1373	27.8764	27.697	27.7187	27.9238	1.00298	-0.223255	Equal	Cytoplasmic
GlmR	Cellular processes	Cell envelope and cell division	Cell wall synthesis	Biosynthesis of peptidoglycan										Not detected										Not detected
GlmS	Cellular processes	Cell envelope and cell division	Cell wall synthesis	Biosynthesis of peptidoglycan		27.9882	27.7204	27.6937	27.9733	27.6732	28.0536	0.266002	0.0992947	Equal	Cytoplasmic	29.6949	29.705	29.5526	28.6465	28.764	28.5003	3.43704	-1.0139	Significantly less abundant	Cytoplasmic
LdcB	Cellular processes	Cell envelope and cell division	Cell wall synthesis	Biosynthesis of peptidoglycan		21.6868	21.3806	21.2583	21.3081	21.4174	21.8703	0.15751	0.0900288	Equal	Membrane									Deleted gene
Ldt	Cellular processes	Cell envelope and cell division	Cell wall synthesis	Biosynthesis of peptidoglycan										Not detected										Deleted gene
MraY	Cellular processes	Cell envelope and cell division	Cell wall synthesis	Biosynthesis of peptidoglycan										Not detected										Not detected
MurAA	Cellular processes	Cell envelope and cell division	Cell wall synthesis	Biosynthesis of peptidoglycan		22.8265	22.2953	22.4681	22.9131	22.0928	23.1629	0.207916	0.192937	Equal	Cytoplasmic	23.725	23.6525	23.6433	23.539	23.6348	23.2132	0.744987	-0.211297	Equal	Cytoplasmic
MurAB	Cellular processes	Cell envelope and cell division	Cell wall synthesis	Biosynthesis of peptidoglycan		23.1306	23.0541	22.0336	22.7308	22.4957	22.2578	0.25665	-0.244646	Equal	Cytoplasmic	Not detected	Not detected	Not detected	20.4464	20.6877	Not detected	0	Not applicable	ON	Cytoplasmic
MurB	Cellular processes	Cell envelope and cell division	Cell wall synthesis	Biosynthesis of peptidoglycan		26.3614	26.3107	26.1755	26.334	26.2543	26.4688	0.346233	0.0698547	Equal	Cytoplasmic	26.119	25.8924	26.047	26.1345	26.1697	26.0859	0.710048	0.110602	Equal	Cytoplasmic
MurC	Cellular processes	Cell envelope and cell division	Cell wall synthesis	Biosynthesis of peptidoglycan		25.836	25.5501	25.7195	25.8532	25.7139	26.0219	0.591294	0.161098	Equal	Cytoplasmic	26.5641	26.4443	26.6392	26.4329	26.4746	26.3661	0.895059	-0.124701	Equal	Cytoplasmic
MurD	Cellular processes	Cell envelope and cell division	Cell wall synthesis	Biosynthesis of peptidoglycan		26.1174	26.1884	26.0494	25.9098	26.3928	25.9704	0.0603745	-0.0273628	Equal	Cytoplasmic	26.2943	26.314	26.2665	26.6725	26.8467	27.0179	2.27495	0.554101	Significantly more abundant	Cytoplasmic
MurE	Cellular processes	Cell envelope and cell division	Cell wall synthesis	Biosynthesis of peptidoglycan		25.8856	25.7949	25.954	25.7243	25.9096	25.8348	0.319671	-0.0552406	Equal	Cytoplasmic	26.5126	26.2871	26.3585	26.5389	26.6085	26.5386	1.1738	0.175962	Equal	Cytoplasmic
MurF	Cellular processes	Cell envelope and cell division	Cell wall synthesis	Biosynthesis of peptidoglycan		25.0372	25.2654	25.5443	25.4095	25.4386	25.3764	0.354419	0.125898	Equal	Cytoplasmic	26.3958	26.2556	26.0955	25.9171	25.7577	25.8079	1.88783	-0.421442	Significantly less abundant	Cytoplasmic
MurG	Cellular processes	Cell envelope and cell division	Cell wall synthesis	Biosynthesis of peptidoglycan		23.8187	23.7856	23.7756	24.1765	23.603	23.9316	0.264502	0.110418	Equal	Membrane	27.5231	27.3933	27.2842	27.4656	27.5491	27.4	0.366399	0.0713755	Equal	Membrane
MurJ	Cellular processes	Cell envelope and cell division	Cell wall synthesis	Biosynthesis of peptidoglycan										Not detected										Not detected
PatA	Cellular processes	Cell envelope and cell division	Cell wall synthesis	Biosynthesis of peptidoglycan		25.5306	25.0903	25.0855	25.3174	24.9953	25.4617	0.0381358	0.0226962	Equal	Cytoplasmic	25.8591	25.16	25.7117	24.6618	24.7143	24.7626	1.8009	-0.864048	Significantly less abundant	Cytoplasmic
PgcA	Cellular processes	Cell envelope and cell division	Cell wall synthesis	Biosynthesis of peptidoglycan		28.0173	28.0537	28.0747	28.0565	28.0946	28.0846	0.671138	0.029981	Equal	Cytoplasmic	28.2752	28.359	28.2433	27.9397	27.7987	27.6835	2.394	-0.485195	Significantly less abundant	Cytoplasmic
RacE	Cellular processes	Cell envelope and cell division	Cell wall synthesis	Biosynthesis of peptidoglycan										Not detected										Not detected
SpoVB	Cellular processes	Cell envelope and cell division	Cell wall synthesis	Biosynthesis of peptidoglycan										Not detected										Not detected
SpoVE	Cellular processes	Cell envelope and cell division	Cell wall synthesis	Biosynthesis of peptidoglycan										Not detected										Not detected
WalJ	Cellular processes	Cell envelope and cell division	Cell wall synthesis	Biosynthesis of peptidoglycan										Not detected										Not detected
YabM	Cellular processes	Cell envelope and cell division	Cell wall synthesis	Biosynthesis of peptidoglycan										Not detected										Not detected
YciB	Cellular processes	Cell envelope and cell division	Cell wall synthesis	Biosynthesis of peptidoglycan										Not detected										Not detected
YkuQ	Cellular processes	Cell envelope and cell division	Cell wall synthesis	Biosynthesis of peptidoglycan		27.3365	27.5091	27.4301	27.4975	27.6688	27.3399	0.289654	0.076863	Equal	Cytoplasmic	28.5598	28.6515	28.2965	28.2596	28.3926	28.3577	0.661987	-0.165996	Equal	Cytoplasmic
YkuR	Cellular processes	Cell envelope and cell division	Cell wall synthesis	Biosynthesis of peptidoglycan		Not detected	Not detected	Not detected	22.8516	23.1383	23.0642	0	Not applicable	ON	Cytoplasmic	23.6891	23.7954	24.153	22.9516	22.6831	23.1319	2.12431	-0.956984	Significantly less abundant	Cytoplasmic
YlmD	Cellular processes	Cell envelope and cell division	Cell wall synthesis	Biosynthesis of peptidoglycan										Not detected		Not detected	Not detected	Not detected	22.3788	22.1189	22.0258	0	Not applicable	ON	Extracellular
YrpC	Cellular processes	Cell envelope and cell division	Cell wall synthesis	Biosynthesis of peptidoglycan										Not detected										Deleted gene
DltA	Cellular processes	Cell envelope and cell division	Cell wall synthesis	Biosynthesis of teichoic acid		24.9872	24.861	25.4644	24.9461	25.2586	25.1821	0.0407505	0.0247218	Equal	Cytoplasmic	24.9136	24.7922	24.7527	26.7927	27.0472	26.5198	3.60201	1.96705	Significantly more abundant	Cytoplasmic
DltB	Cellular processes	Cell envelope and cell division	Cell wall synthesis	Biosynthesis of teichoic acid		Not detected	Not detected	Not detected	20.083	19.5012	19.8784	0	Not applicable	ON	Membrane	Not detected	Not detected	Not detected	23.9708	23.9761	23.5252	0	Not applicable	ON	Membrane
DltC	Cellular processes	Cell envelope and cell division	Cell wall synthesis	Biosynthesis of teichoic acid		23.3284	22.3997	23.7108	22.3923	23.6138	22.8814	0.127961	-0.183772	Equal	Cytoplasmic									Not detected
DltD	Cellular processes	Cell envelope and cell division	Cell wall synthesis	Biosynthesis of teichoic acid		23.4259	22.9517	22.8256	23.5932	22.9119	23.5054	0.405558	0.269108	Equal	Membrane	27.1683	27.0079	27.1261	27.6867	27.8045	27.4345	1.97851	0.541102	Significantly more abundant	Membrane
DltE	Cellular processes	Cell envelope and cell division	Cell wall synthesis	Biosynthesis of teichoic acid										Not detected										Not detected
GgaA	Cellular processes	Cell envelope and cell division	Cell wall synthesis	Biosynthesis of teichoic acid										Not detected										Not detected
GgaB	Cellular processes	Cell envelope and cell division	Cell wall synthesis	Biosynthesis of teichoic acid										Not detected										Not detected
GtaB	Cellular processes	Cell envelope and cell division	Cell wall synthesis	Biosynthesis of teichoic acid		28.0294	27.7617	27.9197	28.2787	27.846	28.0937	0.501433	0.169195	Equal	Cytoplasmic	28.7262	28.541	28.9057	27.9774	28.0073	27.8858	2.63238	-0.767469	Significantly less abundant	Cytoplasmic
GtcA	Cellular processes	Cell envelope and cell division	Cell wall synthesis	Biosynthesis of teichoic acid										Not detected										Not detected
MnaA	Cellular processes	Cell envelope and cell division	Cell wall synthesis	Biosynthesis of teichoic acid										Not detected		23.6783	23.5285	23.7865	23.8486	24.0718	Not detected	0.987206	0.295771	Equal	Cytoplasmic
PgcA	Cellular processes	Cell envelope and cell division	Cell wall synthesis	Biosynthesis of teichoic acid		28.0173	28.0537	28.0747	28.0565	28.0946	28.0846	0.671138	0.029981	Equal	Cytoplasmic	28.2752	28.359	28.2433	27.9397	27.7987	27.6835	2.394	-0.485195	Significantly less abundant	Cytoplasmic
TagA	Cellular processes	Cell envelope and cell division	Cell wall synthesis	Biosynthesis of teichoic acid										Not detected										Not detected
TagB	Cellular processes	Cell envelope and cell division	Cell wall synthesis	Biosynthesis of teichoic acid		Not detected	Not detected	Not detected	Not detected	16.7446	17.2265	0	Not applicable	ON	Membrane	22.5473	22.8137	23.1949	22.9565	22.8589	22.9469	0.132989	0.0688032	Equal	Membrane
TagC	Cellular processes	Cell envelope and cell division	Cell wall synthesis	Biosynthesis of teichoic acid										Not detected		22.5058	23.1908	22.6837	24.0614	24.1378	23.821	2.23357	1.21333	Significantly more abundant	Cytoplasmic
TagD	Cellular processes	Cell envelope and cell division	Cell wall synthesis	Biosynthesis of teichoic acid		25.2491	25.1807	25.026	25.2695	24.9775	25.2579	0.0483512	0.0163676	Equal	Cytoplasmic	25.5464	25.2239	25.3805	25.0548	25.0873	25.224	1.15422	-0.261561	Equal	Cytoplasmic
TagE	Cellular processes	Cell envelope and cell division	Cell wall synthesis	Biosynthesis of teichoic acid		25.1762	25.0499	25.2554	25.2142	25.2437	25.1007	0.127177	0.0256837	Equal	Cytoplasmic	23.0752	23.4266	23.0682	24.8701	24.9185	25.1819	3.52573	1.80018	Significantly more abundant	Cytoplasmic
TagF	Cellular processes	Cell envelope and cell division	Cell wall synthesis	Biosynthesis of teichoic acid		23.4546	23.0398	22.9768	23.5659	23.0412	23.6548	0.469314	0.263545	Equal	Membrane	27.7862	27.6245	27.7836	28.034	28.0317	27.6716	0.616932	0.180969	Equal	Membrane
TagG	Cellular processes	Cell envelope and cell division	Cell wall synthesis	Biosynthesis of teichoic acid										Not detected		24.8343	24.5484	24.8745	25.1241	24.9544	24.6799	0.432828	0.167048	Equal	Membrane
TagH	Cellular processes	Cell envelope and cell division	Cell wall synthesis	Biosynthesis of teichoic acid		22.0383	21.4284	21.6057	22.4631	21.4935	21.9661	0.35342	0.283422	Equal	Membrane	25.9839	26.1245	26.0947	26.2611	26.2821	25.9658	0.388085	0.101956	Equal	Membrane
TagO	Cellular processes	Cell envelope and cell division	Cell wall synthesis	Biosynthesis of teichoic acid										Not detected										Not detected
TuaA/1	Cellular processes	Cell envelope and cell division	Cell wall synthesis	Biosynthesis of teichuronic acid										Not detected										Not detected
TuaA/2	Cellular processes	Cell envelope and cell division	Cell wall synthesis	Biosynthesis of teichuronic acid										Not detected										Not detected
TuaB	Cellular processes	Cell envelope and cell division	Cell wall synthesis	Biosynthesis of teichuronic acid										Not detected										Not detected
TuaC	Cellular processes	Cell envelope and cell division	Cell wall synthesis	Biosynthesis of teichuronic acid										Not detected										Not detected
TuaD	Cellular processes	Cell envelope and cell division	Cell wall synthesis	Biosynthesis of teichuronic acid										Not detected										Not detected
TuaE	Cellular processes	Cell envelope and cell division	Cell wall synthesis	Biosynthesis of teichuronic acid										Not detected										Not detected
TuaF	Cellular processes	Cell envelope and cell division	Cell wall synthesis	Biosynthesis of teichuronic acid										Not detected										Not detected
TuaG	Cellular processes	Cell envelope and cell division	Cell wall synthesis	Biosynthesis of teichuronic acid										Not detected										Not detected
TuaH	Cellular processes	Cell envelope and cell division	Cell wall synthesis	Biosynthesis of teichuronic acid										Not detected										Not detected
BcrC	Cellular processes	Cell envelope and cell division	Cell wall synthesis	Biosynthesis of the carrier lipid undecaprenylphosphate										Not detected										Not detected
UppS	Cellular processes	Cell envelope and cell division	Cell wall synthesis	Biosynthesis of the carrier lipid undecaprenylphosphate		Not detected	Not detected	Not detected	22.1426	23.677	22.3385	0	Not applicable	ON	Cytoplasmic									Not detected
TagG	Cellular processes	Cell envelope and cell division	Cell wall synthesis	Export of anionic polymers and attachment to peptidoglycan										Not detected		24.8343	24.5484	24.8745	25.1241	24.9544	24.6799	0.432828	0.167048	Equal	Membrane
TagH	Cellular processes	Cell envelope and cell division	Cell wall synthesis	Export of anionic polymers and attachment to peptidoglycan		22.0383	21.4284	21.6057	22.4631	21.4935	21.9661	0.35342	0.283422	Equal	Membrane	25.9839	26.1245	26.0947	26.2611	26.2821	25.9658	0.388085	0.101956	Equal	Membrane
TagT	Cellular processes	Cell envelope and cell division	Cell wall synthesis	Export of anionic polymers and attachment to peptidoglycan		21.9628	21.4992	21.4496	21.4933	21.3982	22.0372	0.00730103	0.00572586	Equal	Membrane									Deleted gene
TagU	Cellular processes	Cell envelope and cell division	Cell wall synthesis	Export of anionic polymers and attachment to peptidoglycan		25.3282	24.9037	24.9934	25.3199	24.6697	25.2324	0.00150417	-0.00111198	Equal	Membrane	27.7639	27.3972	27.6461	27.5798	27.1587	26.944	0.803318	-0.374899	Equal	Membrane
TagV	Cellular processes	Cell envelope and cell division	Cell wall synthesis	Export of anionic polymers and attachment to peptidoglycan		22.6268	22.2642	22.6819	22.5163	21.9225	22.583	0.30181	-0.183718	Equal	Membrane	25.8527	25.6341	25.5016	26.5134	26.2018	26.1615	1.85093	0.629433	Significantly more abundant	Membrane
DacA	Cellular processes	Cell envelope and cell division	Cell wall synthesis	Penicillin-binding proteins		25.2914	25.1434	25.1523	25.5964	25.0356	25.5925	0.479734	0.212463	Equal	Membrane	29.9304	29.8375	29.9717	30.2771	30.27	30.0053	1.29761	0.270891	Equal	Membrane
DacB	Cellular processes	Cell envelope and cell division	Cell wall synthesis	Penicillin-binding proteins										Not detected										Not detected
DacC	Cellular processes	Cell envelope and cell division	Cell wall synthesis	Penicillin-binding proteins										Not detected		26.3823	26.0815	26.1455	24.1755	23.8831	23.9781	4.19721	-2.19088	Significantly less abundant	Extracellular
DacF	Cellular processes	Cell envelope and cell division	Cell wall synthesis	Penicillin-binding proteins										Not detected										Not detected
PbpA	Cellular processes	Cell envelope and cell division	Cell wall synthesis	Penicillin-binding proteins										Not detected		27.1662	27.2314	27.3794	27.3374	27.347	27.0359	0.0543687	-0.0189292	Equal	Membrane
PbpB	Cellular processes	Cell envelope and cell division	Cell wall synthesis	Penicillin-binding proteins		22.1783	21.8601	21.7084	22.1059	21.3901	21.8926	0.179128	-0.119396	Equal	Membrane	24.8099	24.4945	24.6433	25.0457	24.5648	24.5574	0.147225	0.0733992	Equal	Membrane
PbpC	Cellular processes	Cell envelope and cell division	Cell wall synthesis	Penicillin-binding proteins		23.3222	23.1612	23.0138	23.4651	23.0116	23.4506	0.342059	0.143355	Equal	Membrane	27.4946	27.1221	27.442	27.5275	27.4837	27.2114	0.131673	0.0546697	Equal	Membrane
PbpD	Cellular processes	Cell envelope and cell division	Cell wall synthesis	Penicillin-binding proteins		23.1725	22.5979	22.8423	23.3507	22.5117	23.0845	0.138041	0.111429	Equal	Membrane	26.2528	26.3499	26.3912	26.8418	26.8186	26.6525	2.43147	0.439695	Significantly more abundant	Membrane
PbpE	Cellular processes	Cell envelope and cell division	Cell wall synthesis	Penicillin-binding proteins										Not detected										Deleted gene
PbpF	Cellular processes	Cell envelope and cell division	Cell wall synthesis	Penicillin-binding proteins										Not detected										Not detected
PbpG	Cellular processes	Cell envelope and cell division	Cell wall synthesis	Penicillin-binding proteins										Not detected										Not detected
PbpH	Cellular processes	Cell envelope and cell division	Cell wall synthesis	Penicillin-binding proteins		20.733	20.2978	20.6966	20.359	19.8034	20.6394	0.473572	-0.308513	Equal	Membrane	Not detected	Not detected	Not detected	22.5095	22.2766	22.4415	0	Not applicable	ON	Membrane
PbpI	Cellular processes	Cell envelope and cell division	Cell wall synthesis	Penicillin-binding proteins										Not detected										Not detected
PbpX	Cellular processes	Cell envelope and cell division	Cell wall synthesis	Penicillin-binding proteins		Not detected	Not detected	Not detected	20.5746	20.0791	20.3893	0	Not applicable	ON	Membrane	25.1056	24.9037	24.8146	25.6704	25.2395	25.1851	1.13214	0.42367	Equal	Membrane
PonA	Cellular processes	Cell envelope and cell division	Cell wall synthesis	Penicillin-binding proteins		24.2485	23.9945	24.1813	24.313	23.6129	24.0822	0.250444	-0.13873	Equal	Membrane	27.043	26.832	26.407	27.6228	27.3393	27.4343	1.58112	0.704829	Significantly more abundant	Membrane
SpoVD	Cellular processes	Cell envelope and cell division	Cell wall synthesis	Penicillin-binding proteins										Not detected										Not detected
CpgA	Cellular processes	Cell envelope and cell division	Cell wall/ other											Not detected										Not detected
CwlC	Cellular processes	Cell envelope and cell division	Cell wall/ other											Not detected										Not detected
CwlD	Cellular processes	Cell envelope and cell division	Cell wall/ other											Not detected										Not detected
CwlJ	Cellular processes	Cell envelope and cell division	Cell wall/ other											Not detected										Not detected
LytH	Cellular processes	Cell envelope and cell division	Cell wall/ other											Not detected										Not detected
PdaA	Cellular processes	Cell envelope and cell division	Cell wall/ other											Not detected										Not detected
PdaC	Cellular processes	Cell envelope and cell division	Cell wall/ other			21.8091	21.3611	21.699	21.8063	21.1353	21.4667	0.259179	-0.153622	Equal	Membrane									Deleted gene
SpoIID	Cellular processes	Cell envelope and cell division	Cell wall/ other											Not detected										Not detected
SpoIIM	Cellular processes	Cell envelope and cell division	Cell wall/ other											Not detected										Not detected
SpoIIP	Cellular processes	Cell envelope and cell division	Cell wall/ other											Not detected										Not detected
WalH	Cellular processes	Cell envelope and cell division	Cell wall/ other			19.7751	19.1229	Not detected	Not detected	Not detected	Not detected	0	Not applicable	OFF	Membrane	25.1524	24.9154	25.0895	24.9418	24.6931	24.3883	1.0136	-0.378043	Equal	Membrane
WalI	Cellular processes	Cell envelope and cell division	Cell wall/ other											Not detected		23.2942	23.0043	23.5019	23.3992	23.3122	22.9865	0.0620252	-0.0341708	Equal	Membrane
WalK	Cellular processes	Cell envelope and cell division	Cell wall/ other			19.5359	19.4007	19.6221	19.6304	19.3231	19.7224	0.102681	0.0390682	Equal	Membrane	25.2521	25.0454	25.1816	24.9999	25.0801	24.5947	0.761174	-0.268117	Equal	Membrane
WalR	Cellular processes	Cell envelope and cell division	Cell wall/ other			23.5991	23.7885	23.434	23.455	23.3426	23.5679	0.555405	-0.152034	Equal	Cytoplasmic	22.3905	23.0398	22.763	Not detected	Not detected	21.8798	0	Not applicable	OFF	Cytoplasmic
WapA	Cellular processes	Cell envelope and cell division	Cell wall/ other			29.9015	29.5761	29.7715	28.8069	29.7422	28.7976	0.904104	-0.634164	Equal	Extracellular	31.3288	30.1094	31.5001	29.8545	29.9222	30.1905	1.03425	-0.990358	Significantly less abundant	Extracellular
WprA	Cellular processes	Cell envelope and cell division	Cell wall/ other			34.3903	33.8819	33.7629	32.0099	32.7411	31.596	2.0978	-1.896	Significantly less abundant	Extracellular									Deleted gene
YdjM	Cellular processes	Cell envelope and cell division	Cell wall/ other			22.3886	21.6454	21.7741	19.9868	20.5737	19.8107	2.29401	-1.81233	Significantly less abundant	Extracellular									Deleted gene
YkfB	Cellular processes	Cell envelope and cell division	Cell wall/ other											Not detected										Not detected
YkfC	Cellular processes	Cell envelope and cell division	Cell wall/ other											Not detected										Not detected
YqgT	Cellular processes	Cell envelope and cell division	Cell wall/ other											Not detected										Not detected
YrrL	Cellular processes	Cell envelope and cell division	Cell wall/ other			22.3788	22.0842	22.1568	22.6122	22.1846	22.5744	0.70129	0.250465	Equal	Membrane	26.6729	26.6103	26.7366	26.6656	26.4654	26.3531	0.842561	-0.178574	Equal	Membrane
YabE	Cellular processes	Cell envelope and cell division	Cell wall/ other/ based on similarity											Not detected										Not detected
YbfG	Cellular processes	Cell envelope and cell division	Cell wall/ other/ based on similarity											Not detected										Not detected
YdhD	Cellular processes	Cell envelope and cell division	Cell wall/ other/ based on similarity											Not detected										Deleted gene
YlbI	Cellular processes	Cell envelope and cell division	Cell wall/ other/ based on similarity											Not detected										Not detected
YngB	Cellular processes	Cell envelope and cell division	Cell wall/ other/ based on similarity											Not detected										Not detected
YrvJ	Cellular processes	Cell envelope and cell division	Cell wall/ other/ based on similarity			Not detected	Not detected	Not detected	19.7026	19.2952	20.2261	0	Not applicable	ON	Extracellular	22.2952	21.4282	22.9833	Not detected	Not detected	Not detected	0	Not applicable	OFF	Extracellular
DynA	Cellular processes	Cell envelope and cell division	Membrane dynamics			21.5439	21.3321	21.2961	21.6548	21.061	21.5576	0.0586132	0.0337785	Equal	Membrane	26.0195	25.8035	25.7939	25.5189	25.1985	25.2334	1.94203	-0.555377	Significantly less abundant	Membrane
FabF	Cellular processes	Cell envelope and cell division	Membrane dynamics			20.6644	20.5699	21.4215	20.5793	21.0197	20.2061	0.32582	-0.283564	Equal	Membrane	22.5373	22.3321	22.4138	23.0893	22.4469	23.0784	0.941075	0.443797	Equal	Membrane
FisB	Cellular processes	Cell envelope and cell division	Membrane dynamics											Not detected										Not detected
FloA	Cellular processes	Cell envelope and cell division	Membrane dynamics			25.7231	24.9242	25.2669	25.7239	25.4162	26.0258	0.648648	0.417227	Equal	Cytoplasmic	25.4499	25.2291	25.8993	26.6553	26.6046	26.6815	2.31514	1.12102	Significantly more abundant	Cytoplasmic
FloT	Cellular processes	Cell envelope and cell division	Membrane dynamics			25.3025	24.7373	24.8436	25.2086	24.5952	24.9725	0.0492114	-0.0357126	Equal	Membrane	28.0281	27.462	28.025	28.6935	28.623	28.4308	1.66186	0.744068	Significantly more abundant	Membrane
MreB	Cellular processes	Cell envelope and cell division	Membrane dynamics			25.8015	25.3118	25.2271	25.7506	25.3512	25.8929	0.379225	0.218105	Equal	Cytoplasmic	25.8738	25.5203	25.9272	25.6394	25.2063	25.1967	1.03209	-0.426302	Significantly less abundant	Cytoplasmic
YuaF	Cellular processes	Cell envelope and cell division	Membrane dynamics											Not detected										Not detected
FecC	Cellular processes	Homeostasis	Acquisition of iron	ABC transporters for the uptake of iron/ siderophores		24.6149	24.2713	24.151	24.6777	24.1636	24.4741	0.171813	0.0926965	Equal	Membrane	28.8658	28.7304	29.1168	29.0303	28.538	28.573	0.416377	-0.190566	Equal	Membrane
FecD	Cellular processes	Homeostasis	Acquisition of iron	ABC transporters for the uptake of iron/ siderophores										Not detected										Not detected
FecE	Cellular processes	Homeostasis	Acquisition of iron	ABC transporters for the uptake of iron/ siderophores										Not detected										Not detected
FecF	Cellular processes	Homeostasis	Acquisition of iron	ABC transporters for the uptake of iron/ siderophores										Not detected										Not detected
FeuA	Cellular processes	Homeostasis	Acquisition of iron	ABC transporters for the uptake of iron/ siderophores		25.9203	25.4996	25.2061	26.2153	25.7563	26.3712	0.965678	0.572257	Equal	Membrane	29.866	29.4609	29.9443	29.5054	29.0818	29.1807	1.19568	-0.501126	Equal	Membrane
FeuB	Cellular processes	Homeostasis	Acquisition of iron	ABC transporters for the uptake of iron/ siderophores										Not detected										Not detected
FeuC	Cellular processes	Homeostasis	Acquisition of iron	ABC transporters for the uptake of iron/ siderophores										Not detected										Not detected
FhuB	Cellular processes	Homeostasis	Acquisition of iron	ABC transporters for the uptake of iron/ siderophores										Not detected										Not detected
FhuC	Cellular processes	Homeostasis	Acquisition of iron	ABC transporters for the uptake of iron/ siderophores		18.4794	18.5433	18.2654	17.4547	18.5673	18.4801	0.28842	-0.261997	Equal	Membrane	23.3525	23.8023	23.7814	23.6976	23.4589	23.4705	0.24551	-0.10305	Equal	Membrane
FhuD	Cellular processes	Homeostasis	Acquisition of iron	ABC transporters for the uptake of iron/ siderophores		25.6807	25.17	25.2156	25.7559	25.1813	25.5925	0.260402	0.154455	Equal	Membrane	29.3511	29.117	29.4697	29.0039	28.6394	28.6121	1.57747	-0.560815	Significantly less abundant	Membrane
FhuG	Cellular processes	Homeostasis	Acquisition of iron	ABC transporters for the uptake of iron/ siderophores										Not detected										Not detected
FpbN	Cellular processes	Homeostasis	Acquisition of iron	ABC transporters for the uptake of iron/ siderophores										Not detected										Deleted gene
FpbO	Cellular processes	Homeostasis	Acquisition of iron	ABC transporters for the uptake of iron/ siderophores										Not detected										Deleted gene
FpbP	Cellular processes	Homeostasis	Acquisition of iron	ABC transporters for the uptake of iron/ siderophores		21.1069	21.002	21.0533	21.7332	20.3247	21.043	0.0166476	-0.0204569	Equal	Membrane									Deleted gene
FpbQ	Cellular processes	Homeostasis	Acquisition of iron	ABC transporters for the uptake of iron/ siderophores		24.4987	24.0368	23.7347	23.4743	23.3372	23.5716	1.27021	-0.629061	Equal	Membrane									Deleted gene
YfhA	Cellular processes	Homeostasis	Acquisition of iron	ABC transporters for the uptake of iron/ siderophores										Not detected										Not detected
YfiY	Cellular processes	Homeostasis	Acquisition of iron	ABC transporters for the uptake of iron/ siderophores		25.0554	24.7553	24.4836	25.1919	24.8373	25.2175	0.704061	0.317481	Equal	Membrane	29.6614	29.6858	29.9856	29.9704	29.7782	29.6935	0.0983926	0.0363916	Equal	Membrane
YfiZ	Cellular processes	Homeostasis	Acquisition of iron	ABC transporters for the uptake of iron/ siderophores										Not detected										Not detected
YhfQ	Cellular processes	Homeostasis	Acquisition of iron	ABC transporters for the uptake of iron/ siderophores		25.6866	25.2209	25.1025	25.7014	25.215	25.7406	0.367073	0.215728	Equal	Membrane									Not detected
YusV	Cellular processes	Homeostasis	Acquisition of iron	ABC transporters for the uptake of iron/ siderophores		22.1162	21.9935	22.355	22.5167	21.7052	22.0476	0.0897312	-0.0650698	Equal	Membrane	24.5086	24.7482	24.6034	25.3068	24.7018	24.9458	0.89985	0.364705	Equal	Membrane
YxeB	Cellular processes	Homeostasis	Acquisition of iron	ABC transporters for the uptake of iron/ siderophores		26.6974	26.6298	26.3761	26.9259	26.4987	26.8662	0.519691	0.195872	Equal	Membrane									Deleted gene
BesA	Cellular processes	Homeostasis	Acquisition of iron	Acquisition of iron / Other		23.3361	23.3294	23.1667	23.2805	23.2061	23.2643	0.171128	-0.0270678	Equal	Cytoplasmic									Not detected
Btr	Cellular processes	Homeostasis	Acquisition of iron	Acquisition of iron / Other										Not detected										Not detected
CypX	Cellular processes	Homeostasis	Acquisition of iron	Acquisition of iron / Other										Not detected										Deleted gene
DhbA	Cellular processes	Homeostasis	Acquisition of iron	Acquisition of iron / Other		26.3635	26.6284	26.5996	26.5609	26.4952	26.7214	0.225633	0.0620416	Equal	Cytoplasmic									Not detected
DhbB	Cellular processes	Homeostasis	Acquisition of iron	Acquisition of iron / Other		27.6217	27.8104	27.9817	27.8385	27.7822	27.8592	0.0724353	0.0220051	Equal	Cytoplasmic	24.4676	23.9887	24.1722	25.0398	24.0352	24.6678	0.499575	0.371408	Equal	Cytoplasmic
DhbC	Cellular processes	Homeostasis	Acquisition of iron	Acquisition of iron / Other		28.0294	28.3377	28.1189	28.1644	28.2365	28.1504	0.0804651	0.0217387	Equal	Cytoplasmic	25.0926	24.7304	24.8287	25.6834	24.9715	25.1247	0.709852	0.375952	Equal	Cytoplasmic
DhbE	Cellular processes	Homeostasis	Acquisition of iron	Acquisition of iron / Other		26.3159	25.5639	24.9126	26.2156	24.7709	26.4523	0.118215	0.215485	Equal	Cytoplasmic									Not detected
DhbF	Cellular processes	Homeostasis	Acquisition of iron	Acquisition of iron / Other		27.4981	27.3277	27.2332	27.3516	26.805	27.4512	0.281216	-0.150386	Equal	Cytoplasmic									Not detected
Dps	Cellular processes	Homeostasis	Acquisition of iron	Acquisition of iron / Other		25.9408	25.905	26.4383	25.4481	26.2846	25.5047	0.472422	-0.348926	Equal	Cytoplasmic	25.4022	24.735	24.6782	25.1366	24.5553	24.9604	0.0654947	-0.0543798	Equal	Cytoplasmic
FbpA	Cellular processes	Homeostasis	Acquisition of iron	Acquisition of iron / Other										Not detected										Not detected
FbpB	Cellular processes	Homeostasis	Acquisition of iron	Acquisition of iron / Other										Not detected										Not detected
FbpC	Cellular processes	Homeostasis	Acquisition of iron	Acquisition of iron / Other										Not detected										Not detected
Fur	Cellular processes	Homeostasis	Acquisition of iron	Acquisition of iron / Other		25.4511	25.4725	25.604	25.532	25.9423	25.5213	0.459463	0.156013	Equal	Cytoplasmic	25.5701	25.4806	25.6087	24.9879	25.347	25.2163	1.52822	-0.369392	Significantly less abundant	Cytoplasmic
HmoA	Cellular processes	Homeostasis	Acquisition of iron	Acquisition of iron / Other		25.6761	25.787	26.1837	25.8445	26.2586	25.7274	0.0984683	0.0612507	Equal	Cytoplasmic									Deleted gene
HmoB	Cellular processes	Homeostasis	Acquisition of iron	Acquisition of iron / Other										Not detected										Not detected
MrgA	Cellular processes	Homeostasis	Acquisition of iron	Acquisition of iron / Other		28.0323	28.0245	28.2396	27.4892	27.844	27.5589	1.64983	-0.468091	Equal	Cytoplasmic	27.231	27.4447	27.1456	25.1862	25.2196	25.6532	3.40991	-1.92074	Significantly less abundant	Cytoplasmic
PchR	Cellular processes	Homeostasis	Acquisition of iron	Acquisition of iron / Other										Not detected										Deleted gene
YbbA	Cellular processes	Homeostasis	Acquisition of iron	Acquisition of iron / Other										Not detected										Not detected
YmfD	Cellular processes	Homeostasis	Acquisition of iron	Acquisition of iron / Other										Not detected										Not detected
YtpQ	Cellular processes	Homeostasis	Acquisition of iron	Acquisition of iron / Other		22.3736	21.9994	21.9587	22.1273	22.2894	Not detected	0.203215	0.0977809	Equal	Cytoplasmic	22.4265	22.5758	22.3422	Not detected	Not detected	Not detected	0	Not applicable	OFF	Cytoplasmic
YvmC	Cellular processes	Homeostasis	Acquisition of iron	Acquisition of iron / Other										Not detected										Deleted gene
EfeB	Cellular processes	Homeostasis	Acquisition of iron	Elemental iron transport system		25.8179	25.9224	26.072	25.774	25.9436	25.5962	0.596997	-0.166145	Equal	Extracellular	26.5255	25.9884	26.2799	24.8688	24.4044	24.7029	2.83304	-1.60584	Significantly less abundant	Extracellular
EfeO	Cellular processes	Homeostasis	Acquisition of iron	Elemental iron transport system		26.5302	26.5689	26.2206	26.5252	26.181	26.398	0.183654	-0.0718575	Equal	Cytoplasmic	26.3403	26.509	26.8694	26.9037	26.6542	26.6384	0.374629	0.159163	Equal	Cytoplasmic
EfeU	Cellular processes	Homeostasis	Acquisition of iron	Elemental iron transport system		18.5381	18.503	Not detected	Not detected	Not detected	Not detected	0	Not applicable	OFF	Membrane	25.3823	25.6111	25.2732	25.1946	24.8424	24.8611	1.40162	-0.456161	Equal	Membrane
YtoA	Cellular processes	Homeostasis	Acquisition of iron/ based on similarity											Not detected										Deleted gene
CitM	Cellular processes	Homeostasis	Metal ion homeostasis (K, Na, Ca, Mg)	Magnesium uptake/ efflux										Not detected										Not detected
MgtE	Cellular processes	Homeostasis	Metal ion homeostasis (K, Na, Ca, Mg)	Magnesium uptake/ efflux		22.2056	21.6214	22.0578	22.275	21.417	21.9502	0.094538	-0.0808296	Equal	Membrane	25.4493	25.2119	25.2967	24.946	24.8424	24.8383	2.32862	-0.443767	Significantly less abundant	Membrane
YfjQ	Cellular processes	Homeostasis	Metal ion homeostasis (K, Na, Ca, Mg)	Magnesium uptake/ efflux										Not detected										Not detected
YhdP	Cellular processes	Homeostasis	Metal ion homeostasis (K, Na, Ca, Mg)	Magnesium uptake/ efflux		22.8275	22.673	22.5167	22.8782	22.5113	22.9164	0.241316	0.0962098	Equal	Membrane	27.0724	26.8157	26.8225	26.4302	26.6592	26.296	1.50685	-0.44172	Equal	Membrane
YhdT	Cellular processes	Homeostasis	Metal ion homeostasis (K, Na, Ca, Mg)	Magnesium uptake/ efflux										Not detected										Not detected
YqhB	Cellular processes	Homeostasis	Metal ion homeostasis (K, Na, Ca, Mg)	Magnesium uptake/ efflux										Not detected										Not detected
YrkA	Cellular processes	Homeostasis	Metal ion homeostasis (K, Na, Ca, Mg)	Magnesium uptake/ efflux		21.1464	20.6083	20.85	21.0444	20.4309	20.8822	0.125386	-0.0824083	Equal	Membrane									Deleted gene
YugS	Cellular processes	Homeostasis	Metal ion homeostasis (K, Na, Ca, Mg)	Magnesium uptake/ efflux										Not detected										Deleted gene
ChaA	Cellular processes	Homeostasis	Metal ion homeostasis (K, Na, Ca, Mg)	Metal ion homeostasis/ Other										Not detected										Not detected
CorA	Cellular processes	Homeostasis	Metal ion homeostasis (K, Na, Ca, Mg)	Metal ion homeostasis/ Other										Not detected										Not detected
YetJ	Cellular processes	Homeostasis	Metal ion homeostasis (K, Na, Ca, Mg)	Metal ion homeostasis/ Other										Not detected										Deleted gene
YloB	Cellular processes	Homeostasis	Metal ion homeostasis (K, Na, Ca, Mg)	Metal ion homeostasis/ Other										Not detected										Not detected
CpaA	Cellular processes	Homeostasis	Metal ion homeostasis (K, Na, Ca, Mg)	Potassium uptake/ export										Not detected										Not detected
KhtS	Cellular processes	Homeostasis	Metal ion homeostasis (K, Na, Ca, Mg)	Potassium uptake/ export										Not detected										Not detected
KhtT	Cellular processes	Homeostasis	Metal ion homeostasis (K, Na, Ca, Mg)	Potassium uptake/ export										Not detected										Not detected
KhtU	Cellular processes	Homeostasis	Metal ion homeostasis (K, Na, Ca, Mg)	Potassium uptake/ export										Not detected										Not detected
KimA	Cellular processes	Homeostasis	Metal ion homeostasis (K, Na, Ca, Mg)	Potassium uptake/ export										Not detected		23.5177	Not detected	Not detected	23.4157	23.075	Not detected	0	Not applicable	ON	Membrane
KtrA	Cellular processes	Homeostasis	Metal ion homeostasis (K, Na, Ca, Mg)	Potassium uptake/ export										Not detected										Not detected
KtrB	Cellular processes	Homeostasis	Metal ion homeostasis (K, Na, Ca, Mg)	Potassium uptake/ export										Not detected										Not detected
KtrC	Cellular processes	Homeostasis	Metal ion homeostasis (K, Na, Ca, Mg)	Potassium uptake/ export		25.3574	25.1869	25.3901	25.4044	25.0252	25.171	0.365649	-0.111266	Equal	Cytoplasmic	24.79	24.3888	24.6773	23.7213	24.1493	23.7142	1.80983	-0.757098	Significantly less abundant	Cytoplasmic
KtrD	Cellular processes	Homeostasis	Metal ion homeostasis (K, Na, Ca, Mg)	Potassium uptake/ export										Not detected										Not detected
YugO	Cellular processes	Homeostasis	Metal ion homeostasis (K, Na, Ca, Mg)	Potassium uptake/ export										Not detected										Deleted gene
MrpA	Cellular processes	Homeostasis	Metal ion homeostasis (K, Na, Ca, Mg)	Sodium uptake/ export		19.177	18.837	19.03	19.6544	18.6579	19.1685	0.182373	0.145577	Equal	Membrane									Not detected
MrpB	Cellular processes	Homeostasis	Metal ion homeostasis (K, Na, Ca, Mg)	Sodium uptake/ export										Not detected										Not detected
MrpC	Cellular processes	Homeostasis	Metal ion homeostasis (K, Na, Ca, Mg)	Sodium uptake/ export										Not detected										Not detected
MrpD	Cellular processes	Homeostasis	Metal ion homeostasis (K, Na, Ca, Mg)	Sodium uptake/ export										Not detected										Not detected
MrpE	Cellular processes	Homeostasis	Metal ion homeostasis (K, Na, Ca, Mg)	Sodium uptake/ export										Not detected										Not detected
MrpF	Cellular processes	Homeostasis	Metal ion homeostasis (K, Na, Ca, Mg)	Sodium uptake/ export										Not detected										Not detected
MrpG	Cellular processes	Homeostasis	Metal ion homeostasis (K, Na, Ca, Mg)	Sodium uptake/ export										Not detected										Not detected
NatA	Cellular processes	Homeostasis	Metal ion homeostasis (K, Na, Ca, Mg)	Sodium uptake/ export		Not detected	19.548	19.6427	19.6823	19.3698	19.4747	0.271801	-0.0864541	Equal	Membrane	26.3225	26.4825	26.5941	Not detected	Not detected	Not detected	0	Not applicable	OFF	Membrane
NatB	Cellular processes	Homeostasis	Metal ion homeostasis (K, Na, Ca, Mg)	Sodium uptake/ export		18.6587	18.7073	18.1306	18.3958	18.2651	18.4758	0.243431	-0.119984	Equal	Membrane	26.519	26.8051	26.5441	24.0701	24.3471	24.019	4.26013	-2.47733	Significantly less abundant	Membrane
NatR	Cellular processes	Homeostasis	Metal ion homeostasis (K, Na, Ca, Mg)	Sodium uptake/ export										Not detected										Not detected
NhaC	Cellular processes	Homeostasis	Metal ion homeostasis (K, Na, Ca, Mg)	Sodium uptake/ export										Not detected										Not detected
NhaK	Cellular processes	Homeostasis	Metal ion homeostasis (K, Na, Ca, Mg)	Sodium uptake/ export		Not detected	Not detected	Not detected	19.11	Not detected	18.9686	0	Not applicable	ON	Membrane	21.5476	Not detected	22.0601	Not detected	21.2119	21.035	0.890282	-0.6804	Equal	Membrane
NhaC	Cellular processes	Homeostasis	PH homeostasis											Not detected										Not detected
CopA	Cellular processes	Homeostasis	Trace metal homeostasis (Cu, Zn, Ni, Mn, Mo)	Copper										Not detected		Not detected	19.8131	Not detected	19.666	19.2001	19.2683	0	Not applicable	ON	Membrane
CopZ	Cellular processes	Homeostasis	Trace metal homeostasis (Cu, Zn, Ni, Mn, Mo)	Copper		23.4373	22.984	22.8254	23.1271	23.2492	23.3309	0.327656	0.153491	Equal	Cytoplasmic	23.2393	23.6758	24.3153	22.496	22.7265	22.6864	1.58623	-1.10718	Significantly less abundant	Cytoplasmic
CsoR	Cellular processes	Homeostasis	Trace metal homeostasis (Cu, Zn, Ni, Mn, Mo)	Copper										Not detected										Not detected
YcnJ	Cellular processes	Homeostasis	Trace metal homeostasis (Cu, Zn, Ni, Mn, Mo)	Copper										Not detected		21.1076	20.7457	20.427	Not detected	Not detected	Not detected	0	Not applicable	OFF	Membrane
YcnK	Cellular processes	Homeostasis	Trace metal homeostasis (Cu, Zn, Ni, Mn, Mo)	Copper										Not detected										Not detected
YhjQ	Cellular processes	Homeostasis	Trace metal homeostasis (Cu, Zn, Ni, Mn, Mo)	Copper										Not detected										Not detected
MneP	Cellular processes	Homeostasis	Trace metal homeostasis (Cu, Zn, Ni, Mn, Mo)	Manganese										Not detected										Not detected
MneS	Cellular processes	Homeostasis	Trace metal homeostasis (Cu, Zn, Ni, Mn, Mo)	Manganese										Not detected										Deleted gene
MntA	Cellular processes	Homeostasis	Trace metal homeostasis (Cu, Zn, Ni, Mn, Mo)	Manganese		26.8477	26.3435	26.2897	26.2843	25.9389	26.0772	0.899201	-0.39346	Equal	Membrane	29.8257	29.6493	29.9624	29.3453	29.1269	29.1089	2.19562	-0.618748	Significantly less abundant	Membrane
MntB	Cellular processes	Homeostasis	Trace metal homeostasis (Cu, Zn, Ni, Mn, Mo)	Manganese		25.0649	24.9319	24.7304	24.6034	24.2147	24.9061	0.683257	-0.33432	Equal	Membrane	28.3299	27.9786	28.1363	27.1033	27.2784	27.278	2.86281	-0.928375	Significantly less abundant	Membrane
MntC	Cellular processes	Homeostasis	Trace metal homeostasis (Cu, Zn, Ni, Mn, Mo)	Manganese		24.1618	23.5337	23.5547	23.5703	23.0155	23.2331	0.846757	-0.47713	Equal	Membrane	26.7277	26.478	26.8993	25.8783	25.5421	25.7192	2.49618	-0.988452	Significantly less abundant	Membrane
MntD	Cellular processes	Homeostasis	Trace metal homeostasis (Cu, Zn, Ni, Mn, Mo)	Manganese										Not detected										Not detected
MntH	Cellular processes	Homeostasis	Trace metal homeostasis (Cu, Zn, Ni, Mn, Mo)	Manganese		25.4701	25.0375	25.3481	25.7074	24.6731	25.2304	0.0891833	-0.0815989	Equal	Membrane	28.9653	28.4713	28.7294	28.045	27.7245	27.4566	1.93699	-0.979926	Significantly less abundant	Membrane
MntR	Cellular processes	Homeostasis	Trace metal homeostasis (Cu, Zn, Ni, Mn, Mo)	Manganese		22.921	22.7272	22.7893	Not detected	Not detected	Not detected	0	Not applicable	OFF	Cytoplasmic	23.4475	23.0612	22.8107	23.6066	22.948	23.6915	0.443522	0.308915	Equal	Cytoplasmic
YceF	Cellular processes	Homeostasis	Trace metal homeostasis (Cu, Zn, Ni, Mn, Mo)	Manganese										Not detected		21.455	Not detected	20.6988	21.6219	20.3244	20.7527	0.110507	-0.17721	Equal	Membrane
YkoY	Cellular processes	Homeostasis	Trace metal homeostasis (Cu, Zn, Ni, Mn, Mo)	Manganese										Not detected										Not detected
CzcO	Cellular processes	Homeostasis	Trace metal homeostasis (Cu, Zn, Ni, Mn, Mo)	Trace metals/ Other										Not detected										Deleted gene
YvgL	Cellular processes	Homeostasis	Trace metal homeostasis (Cu, Zn, Ni, Mn, Mo)	Trace metals/ Other										Not detected										Not detected
YvgM	Cellular processes	Homeostasis	Trace metal homeostasis (Cu, Zn, Ni, Mn, Mo)	Trace metals/ Other										Not detected										Not detected
CzcD	Cellular processes	Homeostasis	Trace metal homeostasis (Cu, Zn, Ni, Mn, Mo)	Zinc										Not detected										Deleted gene
CzrA	Cellular processes	Homeostasis	Trace metal homeostasis (Cu, Zn, Ni, Mn, Mo)	Zinc										Not detected										Not detected
ZagA	Cellular processes	Homeostasis	Trace metal homeostasis (Cu, Zn, Ni, Mn, Mo)	Zinc										Not detected										Not detected
ZinT	Cellular processes	Homeostasis	Trace metal homeostasis (Cu, Zn, Ni, Mn, Mo)	Zinc										Not detected										Deleted gene
ZnuA	Cellular processes	Homeostasis	Trace metal homeostasis (Cu, Zn, Ni, Mn, Mo)	Zinc										Not detected										Not detected
ZnuB	Cellular processes	Homeostasis	Trace metal homeostasis (Cu, Zn, Ni, Mn, Mo)	Zinc										Not detected										Not detected
ZnuC	Cellular processes	Homeostasis	Trace metal homeostasis (Cu, Zn, Ni, Mn, Mo)	Zinc										Not detected										Not detected
Zur	Cellular processes	Homeostasis	Trace metal homeostasis (Cu, Zn, Ni, Mn, Mo)	Zinc		22.9683	22.9128	22.7379	22.9506	22.9482	22.973	0.530891	0.0842152	Equal	Cytoplasmic	23.3991	22.9034	23.0827	23.5391	23.0209	23.5099	0.441383	0.228207	Equal	Cytoplasmic
BmrA	Cellular processes	Transporters	ABC transporters	Exporters	Efflux of antibiotics	22.9376	22.5241	22.6598	22.9546	22.3087	22.858	8.4575e-05	-6.10352e-05	Equal	Membrane	26.578	26.4936	26.5052	26.43	26.1508	26.0507	1.26847	-0.315104	Equal	Membrane
BmrC	Cellular processes	Transporters	ABC transporters	Exporters	Efflux of antibiotics	22.5037	21.9427	22.2146	22.1077	21.7282	22.0331	0.592086	-0.263997	Equal	Membrane	22.0363	22.0727	22.3214	Not detected	Not detected	Not detected	0	Not applicable	OFF	Membrane
BmrD	Cellular processes	Transporters	ABC transporters	Exporters	Efflux of antibiotics	23.1915	22.843	22.9811	22.8868	22.2569	22.7836	0.758997	-0.362774	Equal	Membrane	23.471	23.1205	23.4189	Not detected	Not detected	Not detected	0	Not applicable	OFF	Membrane
LnrL	Cellular processes	Transporters	ABC transporters	Exporters	Efflux of antibiotics									Not detected										Deleted gene
LnrM	Cellular processes	Transporters	ABC transporters	Exporters	Efflux of antibiotics									Not detected										Deleted gene
LnrN	Cellular processes	Transporters	ABC transporters	Exporters	Efflux of antibiotics									Not detected										Deleted gene
AlbC	Cellular processes	Transporters	ABC transporters	Exporters	Export of antibiotic substances	Not detected	Not detected	Not detected	19.3928	Not detected	19.6702	0	Not applicable	ON	Membrane									Deleted gene
AlbD	Cellular processes	Transporters	ABC transporters	Exporters	Export of antibiotic substances									Not detected										Deleted gene
SunT	Cellular processes	Transporters	ABC transporters	Exporters	Export of antibiotic substances	24.8282	24.4178	24.4917	24.8117	24.1103	24.681	0.0624429	-0.0448793	Equal	Membrane									Deleted gene
TagG	Cellular processes	Transporters	ABC transporters	Exporters	Export of cell wall components									Not detected		24.8343	24.5484	24.8745	25.1241	24.9544	24.6799	0.432828	0.167048	Equal	Membrane
TagH	Cellular processes	Transporters	ABC transporters	Exporters	Export of cell wall components	22.0383	21.4284	21.6057	22.4631	21.4935	21.9661	0.35342	0.283422	Equal	Membrane	25.9839	26.1245	26.0947	26.2611	26.2821	25.9658	0.388085	0.101956	Equal	Membrane
NatA	Cellular processes	Transporters	ABC transporters	Exporters	Export of ions	Not detected	19.548	19.6427	19.6823	19.3698	19.4747	0.271801	-0.0864541	Equal	Membrane	26.3225	26.4825	26.5941	Not detected	Not detected	Not detected	0	Not applicable	OFF	Membrane
NatB	Cellular processes	Transporters	ABC transporters	Exporters	Export of ions	18.6587	18.7073	18.1306	18.3958	18.2651	18.4758	0.243431	-0.119984	Equal	Membrane	26.519	26.8051	26.5441	24.0701	24.3471	24.019	4.26013	-2.47733	Significantly less abundant	Membrane
BceA	Cellular processes	Transporters	ABC transporters	Exporters	Export of peptides									Not detected										Deleted gene
BceB	Cellular processes	Transporters	ABC transporters	Exporters	Export of peptides									Not detected										Deleted gene
PsdA	Cellular processes	Transporters	ABC transporters	Exporters	Export of peptides	Not detected	Not detected	Not detected	25.7423	25.373	25.834	0	Not applicable	ON	Membrane									Deleted gene
PsdB	Cellular processes	Transporters	ABC transporters	Exporters	Export of peptides	Not detected	Not detected	Not detected	25.3156	24.7794	25.223	0	Not applicable	ON	Membrane									Deleted gene
SkfE	Cellular processes	Transporters	ABC transporters	Exporters	Export of peptides									Not detected										Deleted gene
SkfF	Cellular processes	Transporters	ABC transporters	Exporters	Export of peptides									Not detected										Deleted gene
YknY	Cellular processes	Transporters	ABC transporters	Exporters	Export of peptides	19.2445	19.1785	19.2427	19.4651	18.6635	19.2206	0.167101	-0.105534	Equal	Membrane									Not detected
YknZ	Cellular processes	Transporters	ABC transporters	Exporters	Export of peptides	21.7705	21.6222	21.927	21.9719	21.2359	21.832	0.142913	-0.0933323	Equal	Membrane	22.7025	Not detected	Not detected	23.6387	23.3541	23.393	0	Not applicable	ON	Membrane
YxdL	Cellular processes	Transporters	ABC transporters	Exporters	Export of peptides									Not detected										Deleted gene
YxdM	Cellular processes	Transporters	ABC transporters	Exporters	Export of peptides									Not detected										Deleted gene
YxlF	Cellular processes	Transporters	ABC transporters	Exporters	Export of peptides									Not detected										Not detected
YxlG	Cellular processes	Transporters	ABC transporters	Exporters	Export of peptides									Not detected										Not detected
YydI	Cellular processes	Transporters	ABC transporters	Exporters	Export of peptides	20.4582	20.0236	19.9706	19.7659	20.1998	20.176	0.189655	-0.103591	Equal	Membrane									Not detected
YydJ	Cellular processes	Transporters	ABC transporters	Exporters	Export of peptides									Not detected										Not detected
YcbN	Cellular processes	Transporters	ABC transporters	Exporters	Exporters of unknown function									Not detected										Not detected
YclH	Cellular processes	Transporters	ABC transporters	Exporters	Exporters of unknown function									Not detected										Deleted gene
YclI	Cellular processes	Transporters	ABC transporters	Exporters	Exporters of unknown function									Not detected										Deleted gene
YdbJ	Cellular processes	Transporters	ABC transporters	Exporters	Exporters of unknown function	20.9087	20.6321	21.0385	21.3657	20.5322	21.3485	0.301366	0.222408	Equal	Membrane	26.4753	26.4718	26.365	26.4931	26.8728	26.5037	0.645903	0.185837	Equal	Membrane
YdbK	Cellular processes	Transporters	ABC transporters	Exporters	Exporters of unknown function									Not detected										Not detected
YfiB	Cellular processes	Transporters	ABC transporters	Exporters	Exporters of unknown function									Not detected										Deleted gene
YfiC	Cellular processes	Transporters	ABC transporters	Exporters	Exporters of unknown function									Not detected										Deleted gene
YgaD	Cellular processes	Transporters	ABC transporters	Exporters	Exporters of unknown function									Not detected		24.0413	23.8687	23.9087	23.3377	23.6383	23.2641	1.85755	-0.526196	Significantly less abundant	Membrane
YhaP	Cellular processes	Transporters	ABC transporters	Exporters	Exporters of unknown function	20.4223	19.9246	19.7802	20.1081	19.8254	20.4684	0.124495	0.0915934	Equal	Membrane	22.7595	22.8291	22.6807	23.2952	22.5515	22.4718	0.0205982	0.0164204	Equal	Membrane
YhaQ	Cellular processes	Transporters	ABC transporters	Exporters	Exporters of unknown function	21.3465	20.386	20.3687	20.6871	20.1071	20.5679	0.267432	-0.246353	Equal	Membrane									Not detected
YhcE	Cellular processes	Transporters	ABC transporters	Exporters	Exporters of unknown function									Not detected										Not detected
YhcG	Cellular processes	Transporters	ABC transporters	Exporters	Exporters of unknown function									Not detected										Not detected
YhcH	Cellular processes	Transporters	ABC transporters	Exporters	Exporters of unknown function	22.1698	21.9873	21.6967	22.1412	21.5738	22.142	0.00148249	0.00106366	Equal	Membrane	25.6775	25.8758	25.7791	25.4995	25.5373	25.3069	1.64399	-0.329554	Equal	Membrane
YhcI	Cellular processes	Transporters	ABC transporters	Exporters	Exporters of unknown function	20.9538	20.6379	21.0982	21.2221	20.2414	21.0342	0.0677785	-0.0640399	Equal	Membrane	23.6863	23.6398	23.9546	23.6572	23.7884	22.9713	0.457233	-0.287929	Equal	Membrane
YknU	Cellular processes	Transporters	ABC transporters	Exporters	Exporters of unknown function									Not detected										Not detected
YknV	Cellular processes	Transporters	ABC transporters	Exporters	Exporters of unknown function									Not detected										Not detected
YthP	Cellular processes	Transporters	ABC transporters	Exporters	Exporters of unknown function									Not detected		Not detected	Not detected	Not detected	22.7193	22.6799	Not detected	0	Not applicable	ON	Membrane
YthQ	Cellular processes	Transporters	ABC transporters	Exporters	Exporters of unknown function									Not detected										Not detected
YvfR	Cellular processes	Transporters	ABC transporters	Exporters	Exporters of unknown function									Not detected										Deleted gene
YvfS	Cellular processes	Transporters	ABC transporters	Exporters	Exporters of unknown function									Not detected										Deleted gene
YvrN	Cellular processes	Transporters	ABC transporters	Exporters	Exporters of unknown function	20.7586	20.4129	Not detected	Not detected	Not detected	Not detected	0	Not applicable	OFF	Membrane									Not detected
YvrO	Cellular processes	Transporters	ABC transporters	Exporters	Exporters of unknown function	19.9993	20.0445	20.3282	20.2396	20.0911	20.0133	0.0255449	-0.00933838	Equal	Membrane	21.2859	Not detected	21.9319	Not detected	21.445	Not detected	0	Not applicable	OFF	Membrane
YwjA	Cellular processes	Transporters	ABC transporters	Exporters	Exporters of unknown function	23.6323	23.1377	23.2975	23.8989	22.8738	23.3408	0.015384	0.01533	Equal	Membrane	25.6113	25.4903	25.9603	25.8164	25.5996	25.3082	0.21447	-0.112513	Equal	Membrane
YybJ	Cellular processes	Transporters	ABC transporters	Exporters	Exporters of unknown function	23.7499	23.4269	23.1641	23.0987	23.2704	23.8228	0.0623951	-0.049654	Equal	Membrane									Deleted gene
YybK	Cellular processes	Transporters	ABC transporters	Exporters	Exporters of unknown function									Not detected										Deleted gene
YybL	Cellular processes	Transporters	ABC transporters	Exporters	Exporters of unknown function									Not detected										Deleted gene
ArtP	Cellular processes	Transporters	ABC transporters	Importers	Uptake of amino acids	Not detected	Not detected	Not detected	19.5183	Not detected	19.4062	0	Not applicable	ON	Membrane	29.3534	29.1851	29.5222	28.9299	28.7875	28.764	2.05503	-0.526427	Significantly less abundant	Membrane
ArtQ	Cellular processes	Transporters	ABC transporters	Importers	Uptake of amino acids									Not detected		26.8452	26.6574	27.0091	26.0158	26.0825	25.7968	2.5498	-0.872213	Significantly less abundant	Membrane
ArtR	Cellular processes	Transporters	ABC transporters	Importers	Uptake of amino acids									Not detected		26.3299	26.2386	26.2733	24.8751	25.5693	25.2607	2.1746	-1.04559	Significantly less abundant	Membrane
GlnH	Cellular processes	Transporters	ABC transporters	Importers	Uptake of amino acids									Not detected										Not detected
GlnM	Cellular processes	Transporters	ABC transporters	Importers	Uptake of amino acids									Not detected										Not detected
GlnP	Cellular processes	Transporters	ABC transporters	Importers	Uptake of amino acids									Not detected										Not detected
GlnQ	Cellular processes	Transporters	ABC transporters	Importers	Uptake of amino acids									Not detected										Not detected
MetN	Cellular processes	Transporters	ABC transporters	Importers	Uptake of amino acids	23.0163	22.9115	22.562	23.0079	22.7445	23.2703	0.361996	0.177624	Equal	Membrane	27.5982	27.5987	27.7083	27.2446	27.4518	27.1011	1.56957	-0.369216	Equal	Membrane
MetP	Cellular processes	Transporters	ABC transporters	Importers	Uptake of amino acids									Not detected		25.6234	25.1556	25.6724	25.1824	25.1067	24.6122	0.996919	-0.516715	Equal	Membrane
MetQ	Cellular processes	Transporters	ABC transporters	Importers	Uptake of amino acids	25.9526	25.4537	25.3117	25.6779	25.1945	25.7611	0.0363462	-0.0281811	Equal	Membrane	30.7244	30.4751	30.58	30.2387	29.9375	30.05	1.98272	-0.51778	Significantly less abundant	Membrane
TcyA	Cellular processes	Transporters	ABC transporters	Importers	Uptake of amino acids	23.9511	23.7351	23.4752	24.2734	23.5547	24.2087	0.472625	0.291807	Equal	Membrane	28.9694	28.672	29.1582	29.1812	28.9263	28.6953	0.00171267	0.00104586	Equal	Membrane
TcyB	Cellular processes	Transporters	ABC transporters	Importers	Uptake of amino acids	Not detected	Not detected	Not detected	Not detected	18.7273	19.1925	0	Not applicable	ON	Membrane	24.7513	24.8421	25.2448	25.2894	25.2397	24.8768	0.401159	0.18927	Equal	Membrane
TcyC	Cellular processes	Transporters	ABC transporters	Importers	Uptake of amino acids	Not detected	Not detected	Not detected	20.4359	19.7494	19.8458	0	Not applicable	ON	Membrane	26.1864	26.2763	26.3798	26.3957	26.1211	25.9276	0.37963	-0.132722	Equal	Membrane
TcyJ	Cellular processes	Transporters	ABC transporters	Importers	Uptake of amino acids									Not detected										Not detected
TcyK	Cellular processes	Transporters	ABC transporters	Importers	Uptake of amino acids									Not detected		26.6323	24.2539	26.8363	Not detected	Not detected	Not detected	0	Not applicable	OFF	Membrane
TcyL	Cellular processes	Transporters	ABC transporters	Importers	Uptake of amino acids									Not detected										Not detected
TcyM	Cellular processes	Transporters	ABC transporters	Importers	Uptake of amino acids									Not detected										Not detected
TcyN	Cellular processes	Transporters	ABC transporters	Importers	Uptake of amino acids									Not detected		23.8477	Not detected	24.3124	Not detected	Not detected	Not detected	0	Not applicable	OFF	Membrane
YxeM	Cellular processes	Transporters	ABC transporters	Importers	Uptake of amino acids	22.4607	22.0192	22.0119	22.419	21.4643	22.1026	0.205097	-0.168605	Equal	Membrane									Deleted gene
YxeN	Cellular processes	Transporters	ABC transporters	Importers	Uptake of amino acids									Not detected										Deleted gene
YxeO	Cellular processes	Transporters	ABC transporters	Importers	Uptake of amino acids									Not detected										Deleted gene
AraN	Cellular processes	Transporters	ABC transporters	Importers	Uptake of carbon sources									Not detected										Deleted gene
AraP	Cellular processes	Transporters	ABC transporters	Importers	Uptake of carbon sources									Not detected										Deleted gene
AraQ	Cellular processes	Transporters	ABC transporters	Importers	Uptake of carbon sources									Not detected										Deleted gene
FrlM	Cellular processes	Transporters	ABC transporters	Importers	Uptake of carbon sources									Not detected										Not detected
FrlN	Cellular processes	Transporters	ABC transporters	Importers	Uptake of carbon sources									Not detected										Not detected
FrlO	Cellular processes	Transporters	ABC transporters	Importers	Uptake of carbon sources									Not detected										Not detected
GanP	Cellular processes	Transporters	ABC transporters	Importers	Uptake of carbon sources									Not detected										Deleted gene
GanS	Cellular processes	Transporters	ABC transporters	Importers	Uptake of carbon sources	19.1236	19.1011	19.7508	Not detected	Not detected	19.2692	0	Not applicable	OFF	Membrane									Deleted gene
MdxE	Cellular processes	Transporters	ABC transporters	Importers	Uptake of carbon sources									Not detected										Deleted gene
MdxF	Cellular processes	Transporters	ABC transporters	Importers	Uptake of carbon sources									Not detected										Deleted gene
MdxG	Cellular processes	Transporters	ABC transporters	Importers	Uptake of carbon sources									Not detected										Deleted gene
MelE	Cellular processes	Transporters	ABC transporters	Importers	Uptake of carbon sources									Not detected										Not detected
MsmX	Cellular processes	Transporters	ABC transporters	Importers	Uptake of carbon sources	22.7446	22.7742	22.7189	22.7721	22.1753	22.7651	0.369173	-0.17509	Equal	Membrane									Deleted gene
NupO	Cellular processes	Transporters	ABC transporters	Importers	Uptake of carbon sources									Not detected										Not detected
NupP	Cellular processes	Transporters	ABC transporters	Importers	Uptake of carbon sources									Not detected										Not detected
NupQ	Cellular processes	Transporters	ABC transporters	Importers	Uptake of carbon sources									Not detected										Not detected
RbsA	Cellular processes	Transporters	ABC transporters	Importers	Uptake of carbon sources	26.1366	25.8393	25.483	26.1357	25.9758	26.2662	0.672372	0.306246	Equal	Membrane									Deleted gene
RbsB	Cellular processes	Transporters	ABC transporters	Importers	Uptake of carbon sources	26.7576	26.4051	26.4991	27.2612	26.4709	27.0372	0.647343	0.369177	Equal	Membrane									Deleted gene
RbsC	Cellular processes	Transporters	ABC transporters	Importers	Uptake of carbon sources	24.853	24.432	24.4184	25.1752	24.2075	24.8768	0.22687	0.185378	Equal	Membrane									Deleted gene
RbsD	Cellular processes	Transporters	ABC transporters	Importers	Uptake of carbon sources									Not detected										Deleted gene
RhiF	Cellular processes	Transporters	ABC transporters	Importers	Uptake of carbon sources									Not detected										Deleted gene
RhiG	Cellular processes	Transporters	ABC transporters	Importers	Uptake of carbon sources									Not detected										Deleted gene
RhiL	Cellular processes	Transporters	ABC transporters	Importers	Uptake of carbon sources									Not detected										Deleted gene
YtcP	Cellular processes	Transporters	ABC transporters	Importers	Uptake of carbon sources									Not detected										Not detected
YtcQ	Cellular processes	Transporters	ABC transporters	Importers	Uptake of carbon sources									Not detected										Not detected
YteP	Cellular processes	Transporters	ABC transporters	Importers	Uptake of carbon sources									Not detected										Not detected
YurJ	Cellular processes	Transporters	ABC transporters	Importers	Uptake of carbon sources									Not detected										Not detected
YvrA	Cellular processes	Transporters	ABC transporters	Importers	Uptake of cofactors									Not detected										Not detected
YvrB	Cellular processes	Transporters	ABC transporters	Importers	Uptake of cofactors									Not detected										Not detected
YvrC	Cellular processes	Transporters	ABC transporters	Importers	Uptake of cofactors									Not detected		25.7279	25.8194	25.938	25.4649	25.4938	25.5259	2.20621	-0.333571	Significantly less abundant	Membrane
OpuAA	Cellular processes	Transporters	ABC transporters	Importers	Uptake of compatible solutes for osmoprotection	21.128	20.6651	20.4278	21.2251	20.4331	21.2878	0.283693	0.241701	Equal	Membrane	24.7219	24.8402	24.4658	24.4553	24.8913	24.7691	0.0594629	0.0292683	Equal	Membrane
OpuAB	Cellular processes	Transporters	ABC transporters	Importers	Uptake of compatible solutes for osmoprotection	Not detected	Not detected	Not detected	19.6745	19.5956	19.9725	0	Not applicable	ON	Membrane									Not detected
OpuAC	Cellular processes	Transporters	ABC transporters	Importers	Uptake of compatible solutes for osmoprotection	21.2287	21.116	20.9785	21.4023	21.0171	21.3508	0.456748	0.14905	Equal	Membrane	25.0677	24.3647	24.8991	24.9262	24.8978	24.4012	0.044505	-0.0354443	Equal	Membrane
OpuBA	Cellular processes	Transporters	ABC transporters	Importers	Uptake of compatible solutes for osmoprotection									Not detected										Not detected
OpuBB	Cellular processes	Transporters	ABC transporters	Importers	Uptake of compatible solutes for osmoprotection									Not detected										Not detected
OpuBC	Cellular processes	Transporters	ABC transporters	Importers	Uptake of compatible solutes for osmoprotection									Not detected										Not detected
OpuCA	Cellular processes	Transporters	ABC transporters	Importers	Uptake of compatible solutes for osmoprotection									Not detected										Not detected
OpuCB	Cellular processes	Transporters	ABC transporters	Importers	Uptake of compatible solutes for osmoprotection									Not detected										Not detected
OpuCC	Cellular processes	Transporters	ABC transporters	Importers	Uptake of compatible solutes for osmoprotection									Not detected										Not detected
OpuCD	Cellular processes	Transporters	ABC transporters	Importers	Uptake of compatible solutes for osmoprotection									Not detected										Not detected
MntA	Cellular processes	Transporters	ABC transporters	Importers	Uptake of ions	26.8477	26.3435	26.2897	26.2843	25.9389	26.0772	0.899201	-0.39346	Equal	Membrane	29.8257	29.6493	29.9624	29.3453	29.1269	29.1089	2.19562	-0.618748	Significantly less abundant	Membrane
MntB	Cellular processes	Transporters	ABC transporters	Importers	Uptake of ions	25.0649	24.9319	24.7304	24.6034	24.2147	24.9061	0.683257	-0.33432	Equal	Membrane	28.3299	27.9786	28.1363	27.1033	27.2784	27.278	2.86281	-0.928375	Significantly less abundant	Membrane
MntC	Cellular processes	Transporters	ABC transporters	Importers	Uptake of ions	24.1618	23.5337	23.5547	23.5703	23.0155	23.2331	0.846757	-0.47713	Equal	Membrane	26.7277	26.478	26.8993	25.8783	25.5421	25.7192	2.49618	-0.988452	Significantly less abundant	Membrane
MntD	Cellular processes	Transporters	ABC transporters	Importers	Uptake of ions									Not detected										Not detected
PstA	Cellular processes	Transporters	ABC transporters	Importers	Uptake of ions									Not detected		21.7944	22.3617	22.5075	23.4279	23.1615	23.1295	1.89595	1.01845	Significantly more abundant	Membrane
PstBA	Cellular processes	Transporters	ABC transporters	Importers	Uptake of ions									Not detected		Not detected	Not detected	Not detected	24.4296	24.2807	24.3273	0	Not applicable	ON	Membrane
PstBB	Cellular processes	Transporters	ABC transporters	Importers	Uptake of ions									Not detected		Not detected	Not detected	Not detected	23.9719	24.3974	23.6089	0	Not applicable	ON	Membrane
PstC	Cellular processes	Transporters	ABC transporters	Importers	Uptake of ions									Not detected		Not detected	Not detected	Not detected	23.9662	23.4238	23.3844	0	Not applicable	ON	Membrane
PstS	Cellular processes	Transporters	ABC transporters	Importers	Uptake of ions									Not detected		28.0747	27.8414	28.317	28.6606	28.5763	28.187	0.926062	0.396956	Equal	Membrane
SsuA	Cellular processes	Transporters	ABC transporters	Importers	Uptake of ions									Not detected										Not detected
SsuB	Cellular processes	Transporters	ABC transporters	Importers	Uptake of ions									Not detected										Not detected
SsuC	Cellular processes	Transporters	ABC transporters	Importers	Uptake of ions									Not detected										Not detected
YvgL	Cellular processes	Transporters	ABC transporters	Importers	Uptake of ions									Not detected										Not detected
YvgM	Cellular processes	Transporters	ABC transporters	Importers	Uptake of ions									Not detected										Not detected
ZnuA	Cellular processes	Transporters	ABC transporters	Importers	Uptake of ions									Not detected										Not detected
ZnuB	Cellular processes	Transporters	ABC transporters	Importers	Uptake of ions									Not detected										Not detected
ZnuC	Cellular processes	Transporters	ABC transporters	Importers	Uptake of ions									Not detected										Not detected
FecC	Cellular processes	Transporters	ABC transporters	Importers	Uptake of iron/ siderophores	24.6149	24.2713	24.151	24.6777	24.1636	24.4741	0.171813	0.0926965	Equal	Membrane	28.8658	28.7304	29.1168	29.0303	28.538	28.573	0.416377	-0.190566	Equal	Membrane
FecD	Cellular processes	Transporters	ABC transporters	Importers	Uptake of iron/ siderophores									Not detected										Not detected
FecE	Cellular processes	Transporters	ABC transporters	Importers	Uptake of iron/ siderophores									Not detected										Not detected
FecF	Cellular processes	Transporters	ABC transporters	Importers	Uptake of iron/ siderophores									Not detected										Not detected
FeuA	Cellular processes	Transporters	ABC transporters	Importers	Uptake of iron/ siderophores	25.9203	25.4996	25.2061	26.2153	25.7563	26.3712	0.965678	0.572257	Equal	Membrane	29.866	29.4609	29.9443	29.5054	29.0818	29.1807	1.19568	-0.501126	Equal	Membrane
FeuB	Cellular processes	Transporters	ABC transporters	Importers	Uptake of iron/ siderophores									Not detected										Not detected
FeuC	Cellular processes	Transporters	ABC transporters	Importers	Uptake of iron/ siderophores									Not detected										Not detected
FhuB	Cellular processes	Transporters	ABC transporters	Importers	Uptake of iron/ siderophores									Not detected										Not detected
FhuC	Cellular processes	Transporters	ABC transporters	Importers	Uptake of iron/ siderophores	18.4794	18.5433	18.2654	17.4547	18.5673	18.4801	0.28842	-0.261997	Equal	Membrane	23.3525	23.8023	23.7814	23.6976	23.4589	23.4705	0.24551	-0.10305	Equal	Membrane
FhuD	Cellular processes	Transporters	ABC transporters	Importers	Uptake of iron/ siderophores	25.6807	25.17	25.2156	25.7559	25.1813	25.5925	0.260402	0.154455	Equal	Membrane	29.3511	29.117	29.4697	29.0039	28.6394	28.6121	1.57747	-0.560815	Significantly less abundant	Membrane
FhuG	Cellular processes	Transporters	ABC transporters	Importers	Uptake of iron/ siderophores									Not detected										Not detected
FpbN	Cellular processes	Transporters	ABC transporters	Importers	Uptake of iron/ siderophores									Not detected										Deleted gene
FpbO	Cellular processes	Transporters	ABC transporters	Importers	Uptake of iron/ siderophores									Not detected										Deleted gene
FpbP	Cellular processes	Transporters	ABC transporters	Importers	Uptake of iron/ siderophores	21.1069	21.002	21.0533	21.7332	20.3247	21.043	0.0166476	-0.0204569	Equal	Membrane									Deleted gene
FpbQ	Cellular processes	Transporters	ABC transporters	Importers	Uptake of iron/ siderophores	24.4987	24.0368	23.7347	23.4743	23.3372	23.5716	1.27021	-0.629061	Equal	Membrane									Deleted gene
YfhA	Cellular processes	Transporters	ABC transporters	Importers	Uptake of iron/ siderophores									Not detected										Not detected
YfiY	Cellular processes	Transporters	ABC transporters	Importers	Uptake of iron/ siderophores	25.0554	24.7553	24.4836	25.1919	24.8373	25.2175	0.704061	0.317481	Equal	Membrane	29.6614	29.6858	29.9856	29.9704	29.7782	29.6935	0.0983926	0.0363916	Equal	Membrane
YfiZ	Cellular processes	Transporters	ABC transporters	Importers	Uptake of iron/ siderophores									Not detected										Not detected
YhfQ	Cellular processes	Transporters	ABC transporters	Importers	Uptake of iron/ siderophores	25.6866	25.2209	25.1025	25.7014	25.215	25.7406	0.367073	0.215728	Equal	Membrane									Not detected
YusV	Cellular processes	Transporters	ABC transporters	Importers	Uptake of iron/ siderophores	22.1162	21.9935	22.355	22.5167	21.7052	22.0476	0.0897312	-0.0650698	Equal	Membrane	24.5086	24.7482	24.6034	25.3068	24.7018	24.9458	0.89985	0.364705	Equal	Membrane
YxeB	Cellular processes	Transporters	ABC transporters	Importers	Uptake of iron/ siderophores	26.6974	26.6298	26.3761	26.9259	26.4987	26.8662	0.519691	0.195872	Equal	Membrane									Deleted gene
AppB	Cellular processes	Transporters	ABC transporters	Importers	Uptake of peptides	20.6078	20.3701	20.3429	20.4533	19.7819	20.2247	0.599319	-0.286966	Equal	Membrane									Not detected
AppC	Cellular processes	Transporters	ABC transporters	Importers	Uptake of peptides	21.1303	20.8208	20.9261	21.0569	20.2717	20.8232	0.411206	-0.241809	Equal	Membrane									Not detected
AppD	Cellular processes	Transporters	ABC transporters	Importers	Uptake of peptides	19.8979	19.6617	Not detected	Not detected	19.7312	19.8726	0.0518944	0.0220585	Equal	Membrane									Not detected
AppF	Cellular processes	Transporters	ABC transporters	Importers	Uptake of peptides	22.6346	22.1658	21.9394	22.1157	21.4899	21.9901	0.610935	-0.381355	Equal	Membrane	23.2843	21.729	22.3979	Not detected	Not detected	Not detected	0	Not applicable	OFF	Membrane
DppB	Cellular processes	Transporters	ABC transporters	Importers	Uptake of peptides									Not detected										Not detected
DppC	Cellular processes	Transporters	ABC transporters	Importers	Uptake of peptides									Not detected										Not detected
DppD	Cellular processes	Transporters	ABC transporters	Importers	Uptake of peptides									Not detected										Not detected
DppE	Cellular processes	Transporters	ABC transporters	Importers	Uptake of peptides									Not detected										Not detected
OppA	Cellular processes	Transporters	ABC transporters	Importers	Uptake of peptides	27.622	27.2606	27.4071	27.4927	27.0257	27.4759	0.205122	-0.0984834	Equal	Membrane	31.0795	30.6074	31.2876	30.141	30.5164	30.1774	1.41882	-0.713245	Significantly less abundant	Membrane
OppB	Cellular processes	Transporters	ABC transporters	Importers	Uptake of peptides	20.1301	20.1452	19.8946	19.687	19.927	20.5441	0.00479808	-0.00392405	Equal	Membrane	24.034	24.0255	24.3558	23.6467	24.0868	23.5111	0.887224	-0.390213	Equal	Membrane
OppC	Cellular processes	Transporters	ABC transporters	Importers	Uptake of peptides	23.0503	22.5619	22.7794	23.078	22.1569	22.8168	0.135589	-0.113326	Equal	Membrane	25.9098	25.4653	26.02	25.6909	25.5994	25.2852	0.581666	-0.273179	Equal	Membrane
OppD	Cellular processes	Transporters	ABC transporters	Importers	Uptake of peptides	24.1406	23.5473	23.4723	23.8369	23.1722	23.8498	0.118894	-0.100449	Equal	Membrane	26.2038	25.9199	26.2589	25.9568	26.2022	25.8602	0.342766	-0.121117	Equal	Membrane
OppF	Cellular processes	Transporters	ABC transporters	Importers	Uptake of peptides	19.3914	19.4005	18.6429	18.2621	19.3658	19.8619	0.0113081	0.0183487	Equal	Membrane	24.2991	24.4208	25.0556	24.4306	24.49	24.744	0.0500962	-0.0369829	Equal	Membrane
YkfD	Cellular processes	Transporters	ABC transporters	Importers	Uptake of peptides									Not detected										Not detected
AppA/1	Cellular processes	Transporters	ABC transporters	Importers										Not detected										Not detected
AppA/2	Cellular processes	Transporters	ABC transporters	Importers										Not detected										Not detected
MelC	Cellular processes	Transporters	ABC transporters	Importers										Not detected										Not detected
MelD	Cellular processes	Transporters	ABC transporters	Importers										Not detected										Not detected
BmrC	Cellular processes	Transporters	ABC transporters	Regulatory ABC transporters		22.5037	21.9427	22.2146	22.1077	21.7282	22.0331	0.592086	-0.263997	Equal	Membrane	22.0363	22.0727	22.3214	Not detected	Not detected	Not detected	0	Not applicable	OFF	Membrane
BmrD	Cellular processes	Transporters	ABC transporters	Regulatory ABC transporters		23.1915	22.843	22.9811	22.8868	22.2569	22.7836	0.758997	-0.362774	Equal	Membrane	23.471	23.1205	23.4189	Not detected	Not detected	Not detected	0	Not applicable	OFF	Membrane
CydC	Cellular processes	Transporters	ABC transporters	Regulatory ABC transporters										Not detected		22.0943	21.871	22.9226	22.8623	Not detected	21.9098	0.0559649	0.0901092	Equal	Membrane
CydD	Cellular processes	Transporters	ABC transporters	Regulatory ABC transporters										Not detected										Not detected
EcsA	Cellular processes	Transporters	ABC transporters	Regulatory ABC transporters		22.5984	22.1301	22.1179	22.734	21.7678	22.391	0.0157962	0.0154394	Equal	Membrane	26.1161	26.534	26.6665	26.3646	26.1766	26.233	0.443988	-0.180834	Equal	Membrane
EcsB	Cellular processes	Transporters	ABC transporters	Regulatory ABC transporters		19.598	19.3703	18.9652	19.6348	19.3011	19.7324	0.468153	0.244932	Equal	Membrane	24.7075	24.5331	24.8706	24.6752	24.714	24.121	0.393559	-0.200298	Equal	Membrane
FtsE	Cellular processes	Transporters	ABC transporters	Regulatory ABC transporters		22.4302	22.5428	22.5378	22.4382	22.7112	22.7812	0.55977	0.139927	Equal	Membrane	26.4904	26.2063	26.3464	25.9102	26.0693	26.113	1.43617	-0.31687	Equal	Membrane
FtsX	Cellular processes	Transporters	ABC transporters	Regulatory ABC transporters		23.2821	22.91	22.792	23.3998	22.6936	23.5001	0.278114	0.20314	Equal	Membrane	27.5461	27.6306	27.4513	27.462	27.3572	27.1562	0.984296	-0.217489	Equal	Membrane
SufC	Cellular processes	Transporters	ABC transporters	Regulatory ABC transporters		30.5368	30.5968	30.5802	30.6353	30.6298	30.6359	1.59088	0.0624205	Equal	Cytoplasmic	30.2738	30.4967	30.4568	29.8828	29.8536	29.8979	2.79388	-0.530958	Significantly less abundant	Cytoplasmic
LplA	Cellular processes	Transporters	ABC transporters	Unknown ABC transporters										Not detected										Deleted gene
LplB	Cellular processes	Transporters	ABC transporters	Unknown ABC transporters										Not detected										Deleted gene
LplC	Cellular processes	Transporters	ABC transporters	Unknown ABC transporters										Not detected										Deleted gene
YckA	Cellular processes	Transporters	ABC transporters	Unknown ABC transporters										Not detected										Not detected
YckB	Cellular processes	Transporters	ABC transporters	Unknown ABC transporters		22.3035	22.0488	21.9368	22.4713	21.9817	22.3924	0.424232	0.185444	Equal	Membrane	26.598	26.2351	26.7442	26.4795	26.6224	26.1529	0.201801	-0.107524	Equal	Membrane
YdiF	Cellular processes	Transporters	ABC transporters	Unknown ABC transporters										Not detected		21.8806	22.2786	21.8267	Not detected	Not detected	Not detected	0	Not applicable	OFF	Cytoplasmic
YfmM	Cellular processes	Transporters	ABC transporters	Unknown ABC transporters		21.825	21.472	21.1091	Not detected	Not detected	Not detected	0	Not applicable	OFF	Cytoplasmic	22.2225	Not detected	22.4376	22.0975	22.0266	Not detected	0.849169	-0.267978	Equal	Cytoplasmic
YfmR	Cellular processes	Transporters	ABC transporters	Unknown ABC transporters		Not detected	Not detected	Not detected	23.6839	23.3376	23.9332	0	Not applicable	ON	Cytoplasmic	22.4608	22.8772	23.5138	Not detected	Not detected	Not detected	0	Not applicable	OFF	Cytoplasmic
YhcJ	Cellular processes	Transporters	ABC transporters	Unknown ABC transporters										Not detected										Not detected
YhjP	Cellular processes	Transporters	ABC transporters	Unknown ABC transporters										Not detected										Not detected
YjkA	Cellular processes	Transporters	ABC transporters	Unknown ABC transporters										Not detected										Deleted gene
YjkB	Cellular processes	Transporters	ABC transporters	Unknown ABC transporters										Not detected										Deleted gene
YkpA	Cellular processes	Transporters	ABC transporters	Unknown ABC transporters		27.3075	27.242	27.3428	27.2866	27.5124	27.2266	0.184293	0.0444056	Equal	Cytoplasmic	27.9677	27.8922	27.8574	28.0365	28.241	28.1537	1.61181	0.237958	Significantly more abundant	Cytoplasmic
YtlA	Cellular processes	Transporters	ABC transporters	Unknown ABC transporters										Not detected										Not detected
YtlC	Cellular processes	Transporters	ABC transporters	Unknown ABC transporters										Not detected										Not detected
YtlD	Cellular processes	Transporters	ABC transporters	Unknown ABC transporters										Not detected										Not detected
YtrB	Cellular processes	Transporters	ABC transporters	Unknown ABC transporters		Not detected	Not detected	Not detected	19.7221	19.1716	19.3762	0	Not applicable	ON	Membrane									Deleted gene
YtrC	Cellular processes	Transporters	ABC transporters	Unknown ABC transporters										Not detected										Deleted gene
YtrD	Cellular processes	Transporters	ABC transporters	Unknown ABC transporters										Not detected										Deleted gene
YtrE	Cellular processes	Transporters	ABC transporters	Unknown ABC transporters		Not detected	19.8677	19.9061	Not detected	Not detected	Not detected	0	Not applicable	OFF	Membrane									Deleted gene
YtrF	Cellular processes	Transporters	ABC transporters	Unknown ABC transporters		21.9263	21.6583	21.4195	21.53	21.0786	21.535	0.611242	-0.286812	Equal	Membrane									Deleted gene
YlmA	Cellular processes	Transporters	ABC transporters											Not detected		Not detected	20.8642	21.8053	Not detected	Not detected	Not detected	0	Not applicable	OFF	Membrane
ThiU	Cellular processes	Transporters	ECF transporter	Class I ECF transporter										Not detected										Not detected
ThiV	Cellular processes	Transporters	ECF transporter	Class I ECF transporter										Not detected										Not detected
ThiW	Cellular processes	Transporters	ECF transporter	Class I ECF transporter										Not detected										Not detected
ThiX	Cellular processes	Transporters	ECF transporter	Class I ECF transporter										Not detected										Not detected
YbaE	Cellular processes	Transporters	ECF transporter	The general components of the ECF transporters										Not detected		20.9351	Not detected	20.7983	21.1917	Not detected	Not detected	0	Not applicable	OFF	Membrane
YbaF	Cellular processes	Transporters	ECF transporter	The general components of the ECF transporters										Not detected										Not detected
YbxA	Cellular processes	Transporters	ECF transporter	The general components of the ECF transporters										Not detected										Not detected
RibU	Cellular processes	Transporters	ECF transporter	The substrate-specific S components of the ECF transporters										Not detected										Not detected
ThiT	Cellular processes	Transporters	ECF transporter	The substrate-specific S components of the ECF transporters										Not detected										Not detected
TrpP	Cellular processes	Transporters	ECF transporter	The substrate-specific S components of the ECF transporters										Not detected										Not detected
YhfU	Cellular processes	Transporters	ECF transporter	The substrate-specific S components of the ECF transporters										Not detected										Not detected
YuiG	Cellular processes	Transporters	ECF transporter	The substrate-specific S components of the ECF transporters										Not detected										Not detected
RibU	Cellular processes	Transporters	ECF transporter											Not detected										Not detected
ThiT	Cellular processes	Transporters	ECF transporter											Not detected										Not detected
TrpP	Cellular processes	Transporters	ECF transporter											Not detected										Not detected
YbaE	Cellular processes	Transporters	ECF transporter											Not detected		20.9351	Not detected	20.7983	21.1917	Not detected	Not detected	0	Not applicable	OFF	Membrane
YbaF	Cellular processes	Transporters	ECF transporter											Not detected										Not detected
YbxA	Cellular processes	Transporters	ECF transporter											Not detected										Not detected
YhfU	Cellular processes	Transporters	ECF transporter											Not detected										Not detected
YuiG	Cellular processes	Transporters	ECF transporter											Not detected										Not detected
PtsH	Cellular processes	Transporters	Phosphotransferase system	General PTS proteins		28.6447	28.9139	28.9212	28.7008	28.9593	28.7245	0.0921842	-0.0317529	Equal	Cytoplasmic	29.1492	29.1698	28.893	27.6225	28.4358	27.9908	1.86111	-1.05431	Significantly less abundant	Cytoplasmic
PtsI	Cellular processes	Transporters	Phosphotransferase system	General PTS proteins		28.905	29.0401	29.1018	29.1804	29.2705	29.2061	1.47305	0.203342	Equal	Cytoplasmic	29.4973	29.4402	29.4084	29.6756	29.6016	29.6007	2.10416	0.177341	Equal	Cytoplasmic
BglP	Cellular processes	Transporters	Phosphotransferase system	Sugar specific PTS proteins		22.4423	22.1409	21.8399	22.4632	22.1248	22.5997	0.496634	0.254869	Equal	Membrane									Not detected
FruA	Cellular processes	Transporters	Phosphotransferase system	Sugar specific PTS proteins		22.9524	22.3735	22.3338	22.8219	22.2573	22.8567	0.120457	0.0920614	Equal	Membrane	27.6467	27.5828	27.4587	27.58	27.5595	27.3375	0.300281	-0.0704085	Equal	Membrane
GamP	Cellular processes	Transporters	Phosphotransferase system	Sugar specific PTS proteins		21.3387	20.9591	21.1017	21.1121	20.5785	21.0014	0.527705	-0.235854	Equal	Membrane	25.026	23.8788	24.9192	25.1079	25.523	25.0184	0.697476	0.608397	Equal	Membrane
GmuA	Cellular processes	Transporters	Phosphotransferase system	Sugar specific PTS proteins										Not detected										Deleted gene
GmuB	Cellular processes	Transporters	Phosphotransferase system	Sugar specific PTS proteins										Not detected										Deleted gene
GmuC	Cellular processes	Transporters	Phosphotransferase system	Sugar specific PTS proteins										Not detected										Deleted gene
LevD	Cellular processes	Transporters	Phosphotransferase system	Sugar specific PTS proteins										Not detected										Deleted gene
LevE	Cellular processes	Transporters	Phosphotransferase system	Sugar specific PTS proteins										Not detected										Deleted gene
LevF	Cellular processes	Transporters	Phosphotransferase system	Sugar specific PTS proteins										Not detected										Deleted gene
LevG	Cellular processes	Transporters	Phosphotransferase system	Sugar specific PTS proteins										Not detected										Deleted gene
LicA	Cellular processes	Transporters	Phosphotransferase system	Sugar specific PTS proteins										Not detected										Not detected
LicB	Cellular processes	Transporters	Phosphotransferase system	Sugar specific PTS proteins		24.8408	24.7858	24.8203	24.5459	24.9174	24.7786	0.246657	-0.0683231	Equal	Cytoplasmic	26.4277	26.5816	26.5294	25.0235	25.4268	25.3312	3.19039	-1.25244	Significantly less abundant	Cytoplasmic
LicC	Cellular processes	Transporters	Phosphotransferase system	Sugar specific PTS proteins		22.1486	21.8942	22.2382	22.484	21.2641	22.2208	0.0968253	-0.104056	Equal	Membrane	26.8148	26.8809	26.8333	26.2871	26.512	26.0136	1.76828	-0.572082	Significantly less abundant	Membrane
MalP	Cellular processes	Transporters	Phosphotransferase system	Sugar specific PTS proteins										Not detected										Deleted gene
ManP	Cellular processes	Transporters	Phosphotransferase system	Sugar specific PTS proteins		25.3635	24.9208	24.9	25.6087	24.9593	25.4635	0.496707	0.282392	Equal	Membrane									Deleted gene
MtlA	Cellular processes	Transporters	Phosphotransferase system	Sugar specific PTS proteins										Not detected		25.6515	25.3435	25.277	25.0563	25.099	24.6999	1.29284	-0.472249	Equal	Membrane
MtlF	Cellular processes	Transporters	Phosphotransferase system	Sugar specific PTS proteins		22.1607	22.4737	22.2908	22.0907	22.5766	22.2155	0.0275986	-0.0141118	Equal	Cytoplasmic	23.1647	23.4161	23.3196	23.4211	23.7213	23.577	1.13158	0.273	Equal	Cytoplasmic
MurP	Cellular processes	Transporters	Phosphotransferase system	Sugar specific PTS proteins										Not detected										Not detected
NagP	Cellular processes	Transporters	Phosphotransferase system	Sugar specific PTS proteins		22.3304	22.1269	21.9152	22.0445	21.7786	22.3405	0.126458	-0.0696252	Equal	Membrane	29.3957	29.3867	29.3168	28.9115	28.7315	28.5661	2.4447	-0.630103	Significantly less abundant	Membrane
PtsA	Cellular processes	Transporters	Phosphotransferase system	Sugar specific PTS proteins		22.5578	22.1705	22.5544	22.8845	22.2271	22.9263	0.410757	0.251712	Equal	Cytoplasmic									Deleted gene
PtsG	Cellular processes	Transporters	Phosphotransferase system	Sugar specific PTS proteins		26.2001	25.7862	25.7101	26.6262	25.7061	26.2408	0.403094	0.292218	Equal	Membrane	30.5752	30.5586	30.678	30.7453	30.6089	30.3003	0.14204	-0.0524336	Equal	Membrane
SacP	Cellular processes	Transporters	Phosphotransferase system	Sugar specific PTS proteins		22.9851	22.4927	22.5421	23.4711	22.5109	22.9926	0.427136	0.31827	Equal	Membrane	26.4823	26.1997	26.2999	26.572	25.8725	25.856	0.381846	-0.22713	Equal	Membrane
SacX	Cellular processes	Transporters	Phosphotransferase system	Sugar specific PTS proteins										Not detected										Not detected
TreP	Cellular processes	Transporters	Phosphotransferase system	Sugar specific PTS proteins		24.9999	24.4609	24.5231	25.3151	24.3982	24.9173	0.274274	0.215586	Equal	Membrane	28.5676	28.7639	28.8321	28.8776	29.0125	28.5931	0.293893	0.106539	Equal	Membrane
YwbA	Cellular processes	Transporters	Phosphotransferase system	Sugar specific PTS proteins										Not detected										Deleted gene
YyzE	Cellular processes	Transporters	Phosphotransferase system	Sugar specific PTS proteins										Not detected										Not detected
AapA	Cellular processes	Transporters	Transporters/ other	Amino acid transporters	Other amino acid transporters									Not detected										Not detected
AzlC	Cellular processes	Transporters	Transporters/ other	Amino acid transporters	Other amino acid transporters									Not detected										Deleted gene
AzlD	Cellular processes	Transporters	Transporters/ other	Amino acid transporters	Other amino acid transporters									Not detected										Deleted gene
BcaP	Cellular processes	Transporters	Transporters/ other	Amino acid transporters	Other amino acid transporters											25.8083	24.5748	26.2053	22.0265	22.2318	22.1132	2.63268	-3.4056	Significantly less abundant	Membrane
BraB	Cellular processes	Transporters	Transporters/ other	Amino acid transporters	Other amino acid transporters									Not detected										Not detected
BrnQ	Cellular processes	Transporters	Transporters/ other	Amino acid transporters	Other amino acid transporters									Not detected										Deleted gene
CysP	Cellular processes	Transporters	Transporters/ other	Amino acid transporters	Other amino acid transporters									Not detected										Not detected
GltP	Cellular processes	Transporters	Transporters/ other	Amino acid transporters	Other amino acid transporters									Not detected										Not detected
HutM	Cellular processes	Transporters	Transporters/ other	Amino acid transporters	Other amino acid transporters									Not detected										Not detected
RocC	Cellular processes	Transporters	Transporters/ other	Amino acid transporters	Other amino acid transporters	19.6826	19.4114	19.2492	19.4279	18.7449	19.3425	0.481006	-0.275972	Equal	Membrane	21.7841	21.7126	21.7585	Not detected	Not detected	Not detected	0	Not applicable	OFF	Membrane
RocE	Cellular processes	Transporters	Transporters/ other	Amino acid transporters	Other amino acid transporters	22.7996	22.3534	22.5106	22.9273	22.1306	22.5441	0.0260356	-0.0205504	Equal	Membrane	27.2869	27.2129	27.2608	26.7908	26.5898	26.4595	2.53465	-0.640165	Significantly less abundant	Membrane
SteT	Cellular processes	Transporters	Transporters/ other	Amino acid transporters	Other amino acid transporters									Not detected										Not detected
TcyP	Cellular processes	Transporters	Transporters/ other	Amino acid transporters	Other amino acid transporters	22.8778	22.6245	21.9253	22.8391	21.5433	22.7198	0.0759585	-0.10846	Equal	Membrane	25.9788	25.55	26.3479	26.2746	25.0891	24.9155	0.476032	-0.532473	Equal	Membrane
YbgF	Cellular processes	Transporters	Transporters/ other	Amino acid transporters	Other amino acid transporters									Not detected		21.6379	20.2705	21.281	Not detected	Not detected	Not detected	0	Not applicable	OFF	Membrane
YbxG	Cellular processes	Transporters	Transporters/ other	Amino acid transporters	Other amino acid transporters									Not detected										Deleted gene
YdgF	Cellular processes	Transporters	Transporters/ other	Amino acid transporters	Other amino acid transporters									Not detected		24.1846	24.0446	23.5034	24.1731	23.5804	23.2279	0.293735	-0.250379	Equal	Membrane
YrbD	Cellular processes	Transporters	Transporters/ other	Amino acid transporters	Other amino acid transporters									Not detected										Not detected
YtnA	Cellular processes	Transporters	Transporters/ other	Amino acid transporters	Other amino acid transporters	20.8546	20.4278	20.4662	20.8944	20.3872	20.8261	0.22322	0.119695	Equal	Membrane	23.8334	23.6277	23.8438	24.0033	23.9867	23.9785	1.45179	0.221183	Equal	Membrane
YvbW	Cellular processes	Transporters	Transporters/ other	Amino acid transporters	Other amino acid transporters									Not detected										Deleted gene
YveA	Cellular processes	Transporters	Transporters/ other	Amino acid transporters	Other amino acid transporters									Not detected										Deleted gene
AlsT	Cellular processes	Transporters	Transporters/ other	Amino acid transporters	Solute:sodium symporter family									Not detected		25.1418	25.2445	25.1942	25.9147	25.6196	25.2923	1.07169	0.415405	Equal	Membrane
GlnT	Cellular processes	Transporters	Transporters/ other	Amino acid transporters	Solute:sodium symporter family									Not detected										Not detected
GltT	Cellular processes	Transporters	Transporters/ other	Amino acid transporters	Solute:sodium symporter family	24.1595	23.5968	23.9561	24.1271	23.3423	23.8661	0.167255	-0.125659	Equal	Membrane	26.6449	26.7951	27.0314	26.9201	26.5717	26.4801	0.403089	-0.166495	Equal	Membrane
OpuE	Cellular processes	Transporters	Transporters/ other	Amino acid transporters	Solute:sodium symporter family									Not detected										Not detected
PutP	Cellular processes	Transporters	Transporters/ other	Amino acid transporters	Solute:sodium symporter family	20.874	20.3659	20.4791	20.2985	20.0717	20.63	0.463177	-0.239611	Equal	Membrane	24.8156	24.5488	25.1045	25.7048	25.4696	25.4718	1.81657	0.725775	Significantly more abundant	Membrane
YodF	Cellular processes	Transporters	Transporters/ other	Amino acid transporters	Solute:sodium symporter family	21.5603	20.8358	21.1	21.3588	20.5232	20.8986	0.301905	-0.238537	Equal	Membrane									Deleted gene
YwcA	Cellular processes	Transporters	Transporters/ other	Amino acid transporters	Solute:sodium symporter family									Not detected										Not detected
AraE	Cellular processes	Transporters	Transporters/ other	Carbohydrate transporter										Not detected										Deleted gene
ExuT	Cellular processes	Transporters	Transporters/ other	Carbohydrate transporter										Not detected										Deleted gene
GlcP	Cellular processes	Transporters	Transporters/ other	Carbohydrate transporter										Not detected										Deleted gene
GlcU	Cellular processes	Transporters	Transporters/ other	Carbohydrate transporter										Not detected										Not detected
GlpF	Cellular processes	Transporters	Transporters/ other	Carbohydrate transporter										Not detected		25.9807	25.2575	25.4249	25.9604	25.589	25.1375	0.0081043	0.00796509	Equal	Membrane
GlpT	Cellular processes	Transporters	Transporters/ other	Carbohydrate transporter										Not detected		24.3967	24.2718	24.3216	25.3408	25.698	24.7099	1.46547	0.919518	Significantly more abundant	Membrane
GntP	Cellular processes	Transporters	Transporters/ other	Carbohydrate transporter		20.0735	19.9631	20.3973	20.3012	19.4567	20.0996	0.268799	-0.192144	Equal	Membrane	23.7325	23.5861	23.2984	23.4368	23.3215	22.9797	0.714647	-0.292994	Equal	Membrane
GutP	Cellular processes	Transporters	Transporters/ other	Carbohydrate transporter										Not detected										Not detected
IolF	Cellular processes	Transporters	Transporters/ other	Carbohydrate transporter										Not detected										Deleted gene
IolT	Cellular processes	Transporters	Transporters/ other	Carbohydrate transporter		20.7927	21.0421	20.2501	20.1272	20.7829	20.9048	0.0958156	-0.0900447	Equal	Membrane									Deleted gene
KdgT	Cellular processes	Transporters	Transporters/ other	Carbohydrate transporter										Not detected										Deleted gene
MdtP	Cellular processes	Transporters	Transporters/ other	Carbohydrate transporter										Not detected		25.5214	25.861	26.0081	26.1789	26.0339	25.8982	0.657496	0.240169	Equal	Membrane
XynP	Cellular processes	Transporters	Transporters/ other	Carbohydrate transporter										Not detected										Deleted gene
YcbE	Cellular processes	Transporters	Transporters/ other	Carbohydrate transporter										Not detected										Deleted gene
YfiG	Cellular processes	Transporters	Transporters/ other	Carbohydrate transporter										Not detected										Deleted gene
YjmB	Cellular processes	Transporters	Transporters/ other	Carbohydrate transporter										Not detected										Deleted gene
MneP	Cellular processes	Transporters	Transporters/ other	Metal ion exporters										Not detected										Not detected
MneS	Cellular processes	Transporters	Transporters/ other	Metal ion exporters										Not detected										Deleted gene
ArsB	Cellular processes	Transporters	Transporters/ other	Metal ion transporter										Not detected										Deleted gene
AseA	Cellular processes	Transporters	Transporters/ other	Metal ion transporter										Not detected										Not detected
CadA	Cellular processes	Transporters	Transporters/ other	Metal ion transporter		20.8083	20.4366	20.6061	21.0134	20.0738	20.8526	0.0322496	0.0295792	Equal	Membrane	26.5704	26.407	26.3555	25.098	25.2036	25.0056	3.99831	-1.34191	Significantly less abundant	Membrane
ChaA	Cellular processes	Transporters	Transporters/ other	Metal ion transporter										Not detected										Not detected
CopA	Cellular processes	Transporters	Transporters/ other	Metal ion transporter										Not detected		Not detected	19.8131	Not detected	19.666	19.2001	19.2683	0	Not applicable	ON	Membrane
CopZ	Cellular processes	Transporters	Transporters/ other	Metal ion transporter		23.4373	22.984	22.8254	23.1271	23.2492	23.3309	0.327656	0.153491	Equal	Cytoplasmic	23.2393	23.6758	24.3153	22.496	22.7265	22.6864	1.58623	-1.10718	Significantly less abundant	Cytoplasmic
CorA	Cellular processes	Transporters	Transporters/ other	Metal ion transporter										Not detected										Not detected
CzcD	Cellular processes	Transporters	Transporters/ other	Metal ion transporter										Not detected										Deleted gene
EfeO	Cellular processes	Transporters	Transporters/ other	Metal ion transporter		26.5302	26.5689	26.2206	26.5252	26.181	26.398	0.183654	-0.0718575	Equal	Cytoplasmic	26.3403	26.509	26.8694	26.9037	26.6542	26.6384	0.374629	0.159163	Equal	Cytoplasmic
EfeU	Cellular processes	Transporters	Transporters/ other	Metal ion transporter		18.5381	18.503	Not detected	Not detected	Not detected	Not detected	0	Not applicable	OFF	Membrane	25.3823	25.6111	25.2732	25.1946	24.8424	24.8611	1.40162	-0.456161	Equal	Membrane
KhtT	Cellular processes	Transporters	Transporters/ other	Metal ion transporter										Not detected										Not detected
KhtU	Cellular processes	Transporters	Transporters/ other	Metal ion transporter										Not detected										Not detected
KimA	Cellular processes	Transporters	Transporters/ other	Metal ion transporter										Not detected		23.5177	Not detected	Not detected	23.4157	23.075	Not detected	0	Not applicable	ON	Membrane
KtrA	Cellular processes	Transporters	Transporters/ other	Metal ion transporter										Not detected										Not detected
KtrB	Cellular processes	Transporters	Transporters/ other	Metal ion transporter										Not detected										Not detected
KtrC	Cellular processes	Transporters	Transporters/ other	Metal ion transporter		25.3574	25.1869	25.3901	25.4044	25.0252	25.171	0.365649	-0.111266	Equal	Cytoplasmic	24.79	24.3888	24.6773	23.7213	24.1493	23.7142	1.80983	-0.757098	Significantly less abundant	Cytoplasmic
KtrD	Cellular processes	Transporters	Transporters/ other	Metal ion transporter										Not detected										Not detected
MgtE	Cellular processes	Transporters	Transporters/ other	Metal ion transporter		22.2056	21.6214	22.0578	22.275	21.417	21.9502	0.094538	-0.0808296	Equal	Membrane	25.4493	25.2119	25.2967	24.946	24.8424	24.8383	2.32862	-0.443767	Significantly less abundant	Membrane
MntH	Cellular processes	Transporters	Transporters/ other	Metal ion transporter		25.4701	25.0375	25.3481	25.7074	24.6731	25.2304	0.0891833	-0.0815989	Equal	Membrane	28.9653	28.4713	28.7294	28.045	27.7245	27.4566	1.93699	-0.979926	Significantly less abundant	Membrane
MrpA	Cellular processes	Transporters	Transporters/ other	Metal ion transporter		19.177	18.837	19.03	19.6544	18.6579	19.1685	0.182373	0.145577	Equal	Membrane									Not detected
MrpB	Cellular processes	Transporters	Transporters/ other	Metal ion transporter										Not detected										Not detected
MrpC	Cellular processes	Transporters	Transporters/ other	Metal ion transporter										Not detected										Not detected
MrpD	Cellular processes	Transporters	Transporters/ other	Metal ion transporter										Not detected										Not detected
MrpE	Cellular processes	Transporters	Transporters/ other	Metal ion transporter										Not detected										Not detected
MrpF	Cellular processes	Transporters	Transporters/ other	Metal ion transporter										Not detected										Not detected
MrpG	Cellular processes	Transporters	Transporters/ other	Metal ion transporter										Not detected										Not detected
NhaK	Cellular processes	Transporters	Transporters/ other	Metal ion transporter		Not detected	Not detected	Not detected	19.11	Not detected	18.9686	0	Not applicable	ON	Membrane	21.5476	Not detected	22.0601	Not detected	21.2119	21.035	0.890282	-0.6804	Equal	Membrane
PfeT	Cellular processes	Transporters	Transporters/ other	Metal ion transporter		24.2015	23.7096	23.8121	23.773	23.1191	23.7112	0.658287	-0.373235	Equal	Membrane	27.1026	26.7482	27.09	24.8384	25.1478	24.5746	3.33453	-2.12664	Significantly less abundant	Membrane
YcnJ	Cellular processes	Transporters	Transporters/ other	Metal ion transporter										Not detected		21.1076	20.7457	20.427	Not detected	Not detected	Not detected	0	Not applicable	OFF	Membrane
EbrA	Cellular processes	Transporters	Transporters/ other	Multidrug exporters										Not detected										Deleted gene
EbrB	Cellular processes	Transporters	Transporters/ other	Multidrug exporters										Not detected										Deleted gene
YvaD	Cellular processes	Transporters	Transporters/ other	Multidrug exporters										Not detected										Not detected
YvaE	Cellular processes	Transporters	Transporters/ other	Multidrug exporters										Not detected										Not detected
YvdR	Cellular processes	Transporters	Transporters/ other	Multidrug exporters										Not detected										Deleted gene
YvdS	Cellular processes	Transporters	Transporters/ other	Multidrug exporters										Not detected										Deleted gene
YisQ	Cellular processes	Transporters	Transporters/ other	Multidrug exporters/ based on homology										Not detected										Not detected
YoeA	Cellular processes	Transporters	Transporters/ other	Multidrug exporters/ based on homology										Not detected										Not detected
YojI	Cellular processes	Transporters	Transporters/ other	Multidrug exporters/ based on homology										Not detected										Not detected
YpnP	Cellular processes	Transporters	Transporters/ other	Multidrug exporters/ based on homology										Not detected										Deleted gene
NupC	Cellular processes	Transporters	Transporters/ other	Nucleotide/ nucleoside transporter										Not detected		25.7306	25.2451	25.8661	25.7534	25.4771	24.7995	0.326873	-0.270594	Equal	Membrane
NupG	Cellular processes	Transporters	Transporters/ other	Nucleotide/ nucleoside transporter		Not detected	21.1886	20.2868	20.1079	20.9155	20.8629	0.079024	-0.108926	Equal	Membrane	24.4331	24.0907	24.2551	23.3574	23.5195	23.1636	2.51351	-0.912757	Significantly less abundant	Membrane
PbuE	Cellular processes	Transporters	Transporters/ other	Nucleotide/ nucleoside transporter										Not detected										Deleted gene
PbuG	Cellular processes	Transporters	Transporters/ other	Nucleotide/ nucleoside transporter										Not detected										Not detected
PbuO	Cellular processes	Transporters	Transporters/ other	Nucleotide/ nucleoside transporter										Not detected										Not detected
PbuX	Cellular processes	Transporters	Transporters/ other	Nucleotide/ nucleoside transporter										Not detected										Not detected
PucI	Cellular processes	Transporters	Transporters/ other	Nucleotide/ nucleoside transporter										Not detected										Not detected
PucJ	Cellular processes	Transporters	Transporters/ other	Nucleotide/ nucleoside transporter										Not detected										Not detected
PucK	Cellular processes	Transporters	Transporters/ other	Nucleotide/ nucleoside transporter										Not detected										Not detected
PyrP	Cellular processes	Transporters	Transporters/ other	Nucleotide/ nucleoside transporter		22.9587	22.2536	22.8453	23.2423	22.118	22.7538	0.0159306	0.0188389	Equal	Membrane	25.7059	25.501	25.9296	26.0093	25.5486	25.3928	0.0997903	-0.0619138	Equal	Membrane
YxlA	Cellular processes	Transporters	Transporters/ other	Nucleotide/ nucleoside transporter										Not detected										Not detected
Blt	Cellular processes	Transporters	Transporters/ other	Other exporters										Not detected										Deleted gene
Bmr	Cellular processes	Transporters	Transporters/ other	Other exporters										Not detected										Not detected
EpsK	Cellular processes	Transporters	Transporters/ other	Other exporters										Not detected										Deleted gene
FluC	Cellular processes	Transporters	Transporters/ other	Other exporters										Not detected										Not detected
Mdr	Cellular processes	Transporters	Transporters/ other	Other exporters										Not detected		22.7874	Not detected	22.968	Not detected	Not detected	Not detected	0	Not applicable	OFF	Membrane
MneS	Cellular processes	Transporters	Transporters/ other	Other exporters										Not detected										Deleted gene
NarK	Cellular processes	Transporters	Transporters/ other	Other exporters										Not detected										Not detected
YcnB	Cellular processes	Transporters	Transporters/ other	Other exporters										Not detected										Deleted gene
YhcA	Cellular processes	Transporters	Transporters/ other	Other exporters										Not detected		26.8238	26.6714	26.9643	27.1842	27.0246	26.8664	0.756099	0.205243	Equal	Membrane
YhdV	Cellular processes	Transporters	Transporters/ other	Other exporters										Not detected										Not detected
YkkC	Cellular processes	Transporters	Transporters/ other	Other exporters										Not detected										Not detected
YkkD	Cellular processes	Transporters	Transporters/ other	Other exporters										Not detected										Not detected
YwrA	Cellular processes	Transporters	Transporters/ other	Other exporters										Not detected										Deleted gene
YwrB	Cellular processes	Transporters	Transporters/ other	Other exporters										Not detected										Deleted gene
CsbC	Cellular processes	Transporters	Transporters/ other	Other transporters										Not detected										Not detected
CstA	Cellular processes	Transporters	Transporters/ other	Other transporters										Not detected										Deleted gene
DltB	Cellular processes	Transporters	Transporters/ other	Other transporters		Not detected	Not detected	Not detected	20.083	19.5012	19.8784	0	Not applicable	ON	Membrane	Not detected	Not detected	Not detected	23.9708	23.9761	23.5252	0	Not applicable	ON	Membrane
LmrB	Cellular processes	Transporters	Transporters/ other	Other transporters										Not detected										Not detected
MtrA	Cellular processes	Transporters	Transporters/ other	Other transporters										Not detected		Not detected	Not detected	Not detected	22.4131	21.8378	21.6781	0	Not applicable	ON	Membrane
SpoVV	Cellular processes	Transporters	Transporters/ other	Other transporters										Not detected										Not detected
TetB	Cellular processes	Transporters	Transporters/ other	Other transporters										Not detected										Deleted gene
YbaS	Cellular processes	Transporters	Transporters/ other	Other transporters										Not detected										Not detected
YbcL	Cellular processes	Transporters	Transporters/ other	Other transporters										Not detected										Deleted gene
YbeC	Cellular processes	Transporters	Transporters/ other	Other transporters		Not detected	Not detected	Not detected	21.9043	21.1802	21.7196	0	Not applicable	ON	Membrane									Deleted gene
YcbK	Cellular processes	Transporters	Transporters/ other	Other transporters										Not detected										Not detected
YccK	Cellular processes	Transporters	Transporters/ other	Other transporters										Not detected										Not detected
YceJ	Cellular processes	Transporters	Transporters/ other	Other transporters										Not detected										Not detected
YcgH	Cellular processes	Transporters	Transporters/ other	Other transporters										Not detected										Not detected
YcsG	Cellular processes	Transporters	Transporters/ other	Other transporters										Not detected		24.7702	24.3828	24.8753	24.2486	24.1941	23.9715	1.45245	-0.53807	Equal	Membrane
YdbO	Cellular processes	Transporters	Transporters/ other	Other transporters										Not detected										Not detected
YddS	Cellular processes	Transporters	Transporters/ other	Other transporters										Not detected										Not detected
YdeG	Cellular processes	Transporters	Transporters/ other	Other transporters										Not detected										Not detected
YdeR	Cellular processes	Transporters	Transporters/ other	Other transporters										Not detected										Not detected
YdgH	Cellular processes	Transporters	Transporters/ other	Other transporters										Not detected										Deleted gene
YdgK	Cellular processes	Transporters	Transporters/ other	Other transporters										Not detected										Deleted gene
YdhB	Cellular processes	Transporters	Transporters/ other	Other transporters										Not detected										Deleted gene
YecA	Cellular processes	Transporters	Transporters/ other	Other transporters										Not detected										Not detected
YfhI	Cellular processes	Transporters	Transporters/ other	Other transporters										Not detected										Deleted gene
YfiS	Cellular processes	Transporters	Transporters/ other	Other transporters										Not detected										Deleted gene
YfiU	Cellular processes	Transporters	Transporters/ other	Other transporters										Not detected										Deleted gene
YfkF	Cellular processes	Transporters	Transporters/ other	Other transporters										Not detected										Not detected
YfkL	Cellular processes	Transporters	Transporters/ other	Other transporters										Not detected										Not detected
YflA	Cellular processes	Transporters	Transporters/ other	Other transporters										Not detected										Not detected
YfmI	Cellular processes	Transporters	Transporters/ other	Other transporters										Not detected										Not detected
YfmO	Cellular processes	Transporters	Transporters/ other	Other transporters										Not detected										Not detected
YfnC	Cellular processes	Transporters	Transporters/ other	Other transporters										Not detected		Not detected	20.4388	20.6787	Not detected	Not detected	Not detected	0	Not applicable	OFF	Membrane
YhjB	Cellular processes	Transporters	Transporters/ other	Other transporters										Not detected										Not detected
YitG	Cellular processes	Transporters	Transporters/ other	Other transporters										Not detected										Not detected
YjbB	Cellular processes	Transporters	Transporters/ other	Other transporters										Not detected										Not detected
YjnA	Cellular processes	Transporters	Transporters/ other	Other transporters										Not detected										Deleted gene
YpdP	Cellular processes	Transporters	Transporters/ other	Other transporters										Not detected										Not detected
YrkJ	Cellular processes	Transporters	Transporters/ other	Other transporters										Not detected										Deleted gene
YtnM	Cellular processes	Transporters	Transporters/ other	Other transporters										Not detected										Not detected
YunE	Cellular processes	Transporters	Transporters/ other	Other transporters										Not detected										Not detected
YvgK	Cellular processes	Transporters	Transporters/ other	Other transporters										Not detected										Not detected
DtpT	Cellular processes	Transporters	Transporters/ other	Peptide transporter										Not detected										Not detected
YmfD	Cellular processes	Transporters	Transporters/ other	Siderophore exporters										Not detected										Not detected
NiaP	Cellular processes	Transporters	Transporters/ other	Transporter for cofactors										Not detected										Not detected
CimH	Cellular processes	Transporters	Transporters/ other	Transporter for organic acids										Not detected		23.4366	23.3097	23.9802	22.3648	22.9272	22.7122	1.58453	-0.907419	Significantly less abundant	Membrane
CitH	Cellular processes	Transporters	Transporters/ other	Transporter for organic acids										Not detected										Not detected
CitM	Cellular processes	Transporters	Transporters/ other	Transporter for organic acids										Not detected										Not detected
DctP	Cellular processes	Transporters	Transporters/ other	Transporter for organic acids		22.7049	22.4325	22.0229	22.629	22.6511	22.9664	0.733582	0.362071	Equal	Membrane	26.6171	26.9923	26.9664	25.9506	25.9865	25.6443	2.44775	-0.99812	Significantly less abundant	Membrane
GabP	Cellular processes	Transporters	Transporters/ other	Transporter for organic acids										Not detected										Deleted gene
HbuT	Cellular processes	Transporters	Transporters/ other	Transporter for organic acids										Not detected										Not detected
LctP	Cellular processes	Transporters	Transporters/ other	Transporter for organic acids		Not detected	Not detected	Not detected	19.0128	18.7258	18.9875	0	Not applicable	ON	Membrane	23.4361	23.4219	23.8151	23.8358	23.1867	23.3842	0.142347	-0.0888004	Equal	Membrane
LutP	Cellular processes	Transporters	Transporters/ other	Transporter for organic acids		22.5781	22.6795	23.0155	22.7435	22.2593	22.6727	0.42356	-0.199181	Equal	Membrane									Deleted gene
MaeN	Cellular processes	Transporters	Transporters/ other	Transporter for organic acids		19.0948	Not detected	Not detected	19.1043	Not detected	19.1187	0	Not applicable	ON	Membrane	20.6287	20.4836	20.185	21.0549	Not detected	Not detected	0	Not applicable	OFF	Membrane
MleN	Cellular processes	Transporters	Transporters/ other	Transporter for organic acids		22.2384	22.6111	22.1063	22.521	22.0435	22.5987	0.10853	0.0691236	Equal	Membrane	27.5508	27.2147	27.5563	27.9915	27.847	27.3359	0.549929	0.284201	Equal	Membrane
PftA	Cellular processes	Transporters	Transporters/ other	Transporter for organic acids										Not detected										Not detected
PftB	Cellular processes	Transporters	Transporters/ other	Transporter for organic acids										Not detected		24.2435	25.4084	24.7689	22.4467	23.3015	Not detected	1.43027	-1.93286	Significantly less abundant	Membrane
YbaR	Cellular processes	Transporters	Transporters/ other	Transporter for organic acids										Not detected										Not detected
YflS	Cellular processes	Transporters	Transporters/ other	Transporter for organic acids										Not detected										Not detected
YoaB	Cellular processes	Transporters	Transporters/ other	Transporter for organic acids										Not detected										Deleted gene
YraO	Cellular processes	Transporters	Transporters/ other	Transporter for organic acids										Not detected										Not detected
YrhG	Cellular processes	Transporters	Transporters/ other	Transporter for organic acids										Not detected										Not detected
OpuD	Cellular processes	Transporters	Transporters/ other	Uptake of compatible solutes										Not detected										Not detected
OpuE	Cellular processes	Transporters	Transporters/ other	Uptake of compatible solutes										Not detected										Not detected
NasA	Cellular processes	Transporters	Transporters/ other	Uptake of other small ions										Not detected										Not detected
NrgA	Cellular processes	Transporters	Transporters/ other	Uptake of other small ions										Not detected										Not detected
Pit	Cellular processes	Transporters	Transporters/ other	Uptake of other small ions		19.7752	19.7071	19.6779	20.2227	19.3144	19.8049	0.0810873	0.0606187	Equal	Membrane									Not detected
YqeW	Cellular processes	Transporters	Transporters/ other	Uptake of other small ions										Not detected										Not detected
YwcJ	Cellular processes	Transporters	Transporters/ other	Uptake of other small ions										Not detected										Not detected
BesA	Groups of genes	Efp-dependent proteins				23.3361	23.3294	23.1667	23.2805	23.2061	23.2643	0.171128	-0.0270678	Equal	Cytoplasmic									Not detected
CotA	Groups of genes	Efp-dependent proteins												Not detected										Deleted gene
CtaD	Groups of genes	Efp-dependent proteins				Not detected	21.0826	21.2523	21.2525	20.3392	21.1517	0.258283	-0.253021	Equal	Membrane	Not detected	Not detected	Not detected	23.8855	Not detected	23.4207	0	Not applicable	ON	Membrane
DppD	Groups of genes	Efp-dependent proteins												Not detected										Not detected
Fmt	Groups of genes	Efp-dependent proteins				24.9043	25.2479	25.3194	24.9569	25.3358	25.0217	0.109136	-0.0523796	Equal	Cytoplasmic	25.5677	25.5109	25.4797	25.7297	25.6719	25.9127	1.51259	0.252025	Significantly more abundant	Cytoplasmic
Ggt	Groups of genes	Efp-dependent proteins				23.4156	22.5099	24.0486	20.9791	22.8549	21.9638	0.926701	-1.39212	Equal	Extracellular	24.7325	25.9063	24.218	22.0018	Not detected	21.9722	1.71336	-2.96526	Significantly less abundant	Extracellular
GlmR	Groups of genes	Efp-dependent proteins												Not detected										Not detected
GltA	Groups of genes	Efp-dependent proteins												Not detected		28.5163	28.0884	28.3024	28.2038	28.4291	28.4505	0.149366	0.0587603	Equal	Membrane
GmuC	Groups of genes	Efp-dependent proteins												Not detected										Deleted gene
KdgT	Groups of genes	Efp-dependent proteins												Not detected										Deleted gene
RecJ	Groups of genes	Efp-dependent proteins												Not detected										Not detected
SigE	Groups of genes	Efp-dependent proteins												Not detected										Deleted gene
SndA	Groups of genes	Efp-dependent proteins												Not detected										Not detected
SpoIIP	Groups of genes	Efp-dependent proteins												Not detected										Not detected
TopA	Groups of genes	Efp-dependent proteins				25.1725	25.1189	25.3149	25.1888	25.3701	25.3022	0.465961	0.0849215	Equal	Cytoplasmic	24.1175	23.4749	24.0549	24.9751	25.2266	25.2931	2.32033	1.28247	Significantly more abundant	Cytoplasmic
ValS	Groups of genes	Efp-dependent proteins				27.7106	27.7927	27.9078	27.6536	27.9743	27.6244	0.157564	-0.052913	Equal	Cytoplasmic	28.1998	28.2207	27.9631	28.2434	28.2488	28.3425	0.782241	0.150386	Equal	Cytoplasmic
XkdJ	Groups of genes	Efp-dependent proteins												Not detected										Deleted gene
YbfO	Groups of genes	Efp-dependent proteins				27.8327	26.8107	28.4795	25.459	27.4009	25.3754	0.927537	-1.62921	Equal	Extracellular	25.1281	25.2214	25.3604	25.0331	24.464	25.3382	0.477683	-0.291535	Equal	Extracellular
YcxA	Groups of genes	Efp-dependent proteins												Not detected										Not detected
YdgB	Groups of genes	Efp-dependent proteins												Not detected										Not detected
YesN	Groups of genes	Efp-dependent proteins												Not detected										Deleted gene
YhjG	Groups of genes	Efp-dependent proteins												Not detected										Not detected
YitG	Groups of genes	Efp-dependent proteins												Not detected										Not detected
YkwB	Groups of genes	Efp-dependent proteins												Not detected										Not detected
YlxX	Groups of genes	Efp-dependent proteins												Not detected										Not detected
YodT	Groups of genes	Efp-dependent proteins												Not detected										Deleted gene
YomQ	Groups of genes	Efp-dependent proteins												Not detected										Deleted gene
YonJ	Groups of genes	Efp-dependent proteins												Not detected										Deleted gene
YqbA	Groups of genes	Efp-dependent proteins												Not detected										Deleted gene
YqjN	Groups of genes	Efp-dependent proteins												Not detected										Not detected
YtcC	Groups of genes	Efp-dependent proteins												Not detected										Not detected
YtcP	Groups of genes	Efp-dependent proteins												Not detected										Not detected
YvdQ	Groups of genes	Efp-dependent proteins												Not detected										Deleted gene
YyaN	Groups of genes	Efp-dependent proteins												Not detected										Deleted gene
AccA	Groups of genes	Essential genes				24.6714	24.7388	24.7327	24.8817	24.8029	25.0123	1.33462	0.184662	Equal	Cytoplasmic	25.6611	25.5926	25.3643	26.1059	26.2746	25.8126	1.4989	0.525026	Significantly more abundant	Cytoplasmic
AccB	Groups of genes	Essential genes				23.7031	23.0875	24.4425	23.3628	24.1036	23.734	0.00804833	-0.0109266	Equal	Cytoplasmic	23.5877	23.5417	23.5133	24.1378	24.5389	24.458	2.58312	0.830664	Significantly more abundant	Cytoplasmic
AccC	Groups of genes	Essential genes				26.17	25.3899	25.4289	26.0467	25.0537	26.1777	0.077855	0.0964311	Equal	Cytoplasmic	25.6177	25.226	25.6106	25.246	25.0059	24.8879	1.23314	-0.438162	Significantly less abundant	Cytoplasmic
AccD	Groups of genes	Essential genes				25.5295	25.6791	25.52	25.5728	25.5084	25.3411	0.520631	-0.102102	Equal	Cytoplasmic	26.4238	26.1198	26.2472	26.6776	26.5442	26.4981	1.39811	0.309711	Significantly more abundant	Cytoplasmic
AcpA	Groups of genes	Essential genes				27.1616	26.831	27.8833	26.3003	27.8817	27.2536	0.0945068	-0.146777	Equal	Cytoplasmic	27.3427	27.0748	27.4128	27.1397	26.9486	27.3173	0.405404	-0.14161	Equal	Cytoplasmic
AcpS	Groups of genes	Essential genes												Not detected										Not detected
Adk	Groups of genes	Essential genes				27.1909	27.2027	27.5129	27.1846	27.5002	27.3431	0.104602	0.0404619	Equal	Cytoplasmic	27.7027	27.6645	27.6451	28.0774	27.9672	28.2388	2.20198	0.423719	Significantly more abundant	Cytoplasmic
AlaS	Groups of genes	Essential genes				26.9926	27.1133	27.0479	26.9546	26.9816	26.9115	1.18654	-0.102018	Equal	Cytoplasmic	27.5354	27.5018	27.341	27.1685	27.2837	26.9634	1.34841	-0.320816	Significantly less abundant	Cytoplasmic
Alr	Groups of genes	Essential genes												Not detected										Not detected
ArgS	Groups of genes	Essential genes				27.8403	27.8766	27.9261	27.721	27.8574	27.6938	1.0286	-0.123583	Equal	Cytoplasmic	28.4537	28.4228	28.3276	28.0473	28.0252	28.1376	2.53195	-0.331335	Significantly less abundant	Cytoplasmic
AroE	Groups of genes	Essential genes				25.9349	25.9843	26.293	25.8649	26.1226	26.0363	0.176101	-0.0627696	Equal	Cytoplasmic	26.0279	26.3125	26.0876	25.8356	25.762	25.7565	1.77909	-0.357976	Significantly less abundant	Cytoplasmic
AroF	Groups of genes	Essential genes				26.704	26.5425	26.4337	26.399	26.2861	26.3662	1.15497	-0.209665	Equal	Cytoplasmic	26.8113	26.5061	26.7367	27.0641	27.0003	26.806	1.06339	0.272114	Equal	Cytoplasmic
AroK	Groups of genes	Essential genes				20.9577	20.7014	20.8297	21.1666	20.5332	21.0363	0.148386	0.082428	Equal	Cytoplasmic	22.0093	21.8454	21.9238	21.3749	21.1428	21.0419	2.60365	-0.739657	Significantly less abundant	Cytoplasmic
Asd	Groups of genes	Essential genes				28.0459	28.0611	28.5822	27.9996	28.4141	28.171	0.056318	-0.0347926	Equal	Cytoplasmic	28.2641	28.25	28.0434	28.3396	28.1614	28.2484	0.294563	0.0639483	Equal	Cytoplasmic
AspS	Groups of genes	Essential genes				28.1323	28.0259	27.9223	28.1358	27.7021	28.1617	0.0578593	-0.0269203	Equal	Cytoplasmic	28.8494	28.4574	28.8813	28.1037	28.0307	27.8426	2.03016	-0.737055	Significantly less abundant	Cytoplasmic
BirA	Groups of genes	Essential genes												Not detected		21.7737	21.8658	21.98	22.0101	21.8883	21.9916	0.566816	0.0901718	Equal	Cytoplasmic
Cca	Groups of genes	Essential genes												Not detected										Not detected
CdsA	Groups of genes	Essential genes												Not detected										Not detected
Cmk	Groups of genes	Essential genes				27.4802	27.5331	27.5379	27.5482	28.0899	27.4131	0.330589	0.166659	Equal	Cytoplasmic	28.2812	28.3123	28.043	27.9388	27.9777	27.9923	1.31243	-0.242529	Equal	Cytoplasmic
CysS	Groups of genes	Essential genes				25.8536	25.7316	25.7364	25.7493	25.7603	25.5917	0.47145	-0.0734577	Equal	Cytoplasmic	27.7823	27.2464	27.5114	26.6106	26.6246	26.6288	2.34655	-0.892002	Significantly less abundant	Cytoplasmic
DapA	Groups of genes	Essential genes				28.0566	27.8806	28.088	27.9159	28.1707	27.9061	0.033888	-0.0108337	Equal	Cytoplasmic	28.1118	28.1566	28.1474	28.2781	28.1189	28.2185	0.617714	0.0665493	Equal	Cytoplasmic
DapB	Groups of genes	Essential genes				25.4228	24.6427	24.5126	25.4773	24.2587	25.3528	0.130249	0.170238	Equal	Cytoplasmic	25.0656	24.8691	25.5568	25.1633	24.9876	24.6101	0.392875	-0.243488	Equal	Cytoplasmic
DapF	Groups of genes	Essential genes				22.7805	23.1474	23.0911	23.1852	23.2928	22.9463	0.368566	0.135069	Equal	Cytoplasmic	24.3288	24.6134	24.4494	24.6141	23.9582	24.0699	0.498762	-0.249826	Equal	Cytoplasmic
DapG	Groups of genes	Essential genes				25.7116	25.3663	25.2958	25.6438	25.3635	25.6784	0.253961	0.104018	Equal	Cytoplasmic	25.2838	25.1955	25.3979	25.1838	25.3661	25.0589	0.347873	-0.0894941	Equal	Cytoplasmic
Ddl	Groups of genes	Essential genes				26.8476	26.8162	26.6795	26.9369	26.8663	26.9691	1.12363	0.143004	Equal	Cytoplasmic	27.2498	27.3028	27.207	26.7705	27.1452	27.0693	1.03042	-0.258203	Equal	Cytoplasmic
DfrA	Groups of genes	Essential genes												Not detected										Not detected
DivIB	Groups of genes	Essential genes												Not detected		25.2232	24.7457	24.6907	24.86	24.4997	24.1395	0.652576	-0.386761	Equal	Membrane
DivIC	Groups of genes	Essential genes												Not detected										Not detected
DnaA	Groups of genes	Essential genes				24.5716	24.443	24.1595	24.4942	24.0883	24.4491	0.0960141	-0.0475006	Equal	Cytoplasmic									Not detected
DnaB	Groups of genes	Essential genes												Not detected										Not detected
DnaC	Groups of genes	Essential genes												Not detected										Not detected
DnaD	Groups of genes	Essential genes												Not detected										Not detected
DnaE	Groups of genes	Essential genes												Not detected		21.5583	22.1903	21.8895	Not detected	Not detected	Not detected	0	Not applicable	OFF	Cytoplasmic
DnaG	Groups of genes	Essential genes												Not detected										Not detected
DnaI	Groups of genes	Essential genes												Not detected										Not detected
DnaN	Groups of genes	Essential genes				25.8771	25.2325	25.4582	25.6365	25.4697	25.7381	0.170416	0.0921694	Equal	Cytoplasmic	25.9262	25.5878	25.6714	25.8504	25.8095	25.7571	0.297517	0.0772127	Equal	Cytoplasmic
DnaX	Groups of genes	Essential genes				Not detected	20.2526	18.2554	Not detected	19.3964	Not detected	0	Not applicable	OFF	Cytoplasmic									Not detected
Dxs	Groups of genes	Essential genes												Not detected										Not detected
Eno	Groups of genes	Essential genes				30.088	30.1967	30.259	30.4838	30.3779	30.421	1.8633	0.246315	Equal	Cytoplasmic	30.7906	30.7222	30.6222	30.9469	30.7478	30.8114	0.742706	0.12369	Equal	Cytoplasmic
Era	Groups of genes	Essential genes				21.2461	20.7293	20.5741	21.791	21.1508	22.1178	1.12701	0.83669	Equal	Membrane	25.6004	25.0155	26.0831	25.3324	25.191	25.3241	0.382533	-0.283854	Equal	Membrane
FabD	Groups of genes	Essential genes				26.7958	27.0148	26.9566	26.9071	27.161	26.9597	0.356878	0.0868848	Equal	Cytoplasmic	26.2517	26.2773	26.3048	26.1905	26.1101	26.2335	1.19527	-0.0998694	Equal	Cytoplasmic
FabF	Groups of genes	Essential genes				20.6644	20.5699	21.4215	20.5793	21.0197	20.2061	0.32582	-0.283564	Equal	Membrane	22.5373	22.3321	22.4138	23.0893	22.4469	23.0784	0.941075	0.443797	Equal	Membrane
FabG	Groups of genes	Essential genes				27.0157	26.7895	26.5808	26.905	26.5486	26.9597	0.0167529	0.00908407	Equal	Cytoplasmic	25.2119	25.0478	25.4646	25.2624	24.9253	24.7221	0.612961	-0.271486	Equal	Cytoplasmic
Ffh	Groups of genes	Essential genes				23.5747	23.4791	23.6806	24.1455	23.6676	23.7796	0.85455	0.286073	Equal	Membrane	27.7279	27.3075	27.51	27.7933	27.6978	27.6726	0.746071	0.206116	Equal	Membrane
FolB	Groups of genes	Essential genes				24.1106	24.012	24.0906	23.9315	24.0901	24.1993	0.010114	0.00255903	Equal	Cytoplasmic	24.8325	24.9131	24.704	25.2032	25.3681	25.3058	2.44605	0.475853	Significantly more abundant	Cytoplasmic
FolC	Groups of genes	Essential genes												Not detected		22.3694	22.3255	22.1272	Not detected	Not detected	Not detected	0	Not applicable	OFF	Cytoplasmic
FolE	Groups of genes	Essential genes				24.9147	24.6537	24.6166	25.2316	24.6767	25.0949	0.643215	0.272738	Equal	Cytoplasmic	25.25	25.7449	25.6359	25.8723	25.7861	25.538	0.44933	0.188484	Equal	Cytoplasmic
FolK	Groups of genes	Essential genes												Not detected										Not detected
Frr	Groups of genes	Essential genes				28.0163	28.1925	28.1294	28.1111	28.3234	28.2544	0.652242	0.116887	Equal	Cytoplasmic	28.4126	28.7006	28.6446	28.5726	28.5827	28.4371	0.214456	-0.0551523	Equal	Cytoplasmic
FtsA	Groups of genes	Essential genes				23.7545	22.7356	22.9277	23.2518	22.3776	23.6533	0.0310247	-0.0450694	Equal	Cytoplasmic	20.8233	20.7173	20.8179	Not detected	Not detected	Not detected	0	Not applicable	OFF	Cytoplasmic
FtsL	Groups of genes	Essential genes												Not detected										Not detected
FtsW	Groups of genes	Essential genes												Not detected										Not detected
FtsY	Groups of genes	Essential genes				23.4753	23.5767	23.4742	23.7532	23.2075	23.5957	0.02022	0.0100568	Equal	Membrane	26.81	26.6978	26.7699	26.4728	26.4155	26.2059	1.96837	-0.394498	Significantly less abundant	Membrane
FtsZ	Groups of genes	Essential genes				27.6022	27.2953	27.0045	27.3643	27.0237	27.1762	0.221012	-0.112604	Equal	Cytoplasmic	27.1585	26.9228	27.1736	26.8441	26.7344	26.7347	1.61366	-0.31388	Significantly less abundant	Cytoplasmic
FusA	Groups of genes	Essential genes				31.1532	31.3298	31.3014	31.275	31.2508	31.2852	0.055278	0.00892321	Equal	Cytoplasmic	31.541	31.3669	31.4316	31.6941	31.6047	31.5011	0.952267	0.153482	Equal	Cytoplasmic
GapA	Groups of genes	Essential genes				29.9513	30.2266	29.9397	30.3565	29.969	30.3947	0.536243	0.200823	Equal	Cytoplasmic	30.631	30.8622	30.8566	30.2595	30.4323	30.3171	2.08883	-0.446976	Significantly less abundant	Cytoplasmic
GatA	Groups of genes	Essential genes				27.8851	27.8243	27.9014	27.8808	27.7877	27.886	0.180255	-0.0187798	Equal	Cytoplasmic	28.3995	28.3585	28.3317	28.3196	28.2175	28.1363	1.15338	-0.138789	Equal	Cytoplasmic
GatB	Groups of genes	Essential genes				27.916	27.9922	28.0282	27.9043	28.0074	27.9249	0.29507	-0.0332445	Equal	Cytoplasmic	28.5743	28.4193	28.4533	28.4015	28.3977	28.1838	0.834569	-0.154666	Equal	Cytoplasmic
GatC	Groups of genes	Essential genes												Not detected		24.2585	24.1131	24.0664	24.442	24.5401	24.5831	2.20521	0.375711	Significantly more abundant	Cytoplasmic
GcaD	Groups of genes	Essential genes				24.1686	24.0832	24.2808	24.2492	24.0918	24.2824	0.136099	0.0302575	Equal	Cytoplasmic	25.7623	25.5229	25.7881	26.0763	25.8606	25.6185	0.43941	0.16073	Equal	Cytoplasmic
GlmM	Groups of genes	Essential genes				27.3235	27.3181	27.3333	27.2635	27.3874	27.2746	0.154901	-0.0164948	Equal	Cytoplasmic	27.9955	28.1373	27.8764	27.697	27.7187	27.9238	1.00298	-0.223255	Equal	Cytoplasmic
GlmS	Groups of genes	Essential genes				27.9882	27.7204	27.6937	27.9733	27.6732	28.0536	0.266002	0.0992947	Equal	Cytoplasmic	29.6949	29.705	29.5526	28.6465	28.764	28.5003	3.43704	-1.0139	Significantly less abundant	Cytoplasmic
GltX	Groups of genes	Essential genes				27.4379	27.5965	27.6298	27.3573	27.6292	27.4695	0.28355	-0.0693811	Equal	Cytoplasmic	28.2154	28.1835	28.0216	28.0509	27.8151	28.0899	0.670947	-0.154842	Equal	Cytoplasmic
GlyQ	Groups of genes	Essential genes				25.987	26.0037	26.0561	26.1956	25.9573	26.0734	0.34502	0.0598443	Equal	Cytoplasmic	26.6847	26.4161	26.581	26.6652	26.6795	26.3719	0.0307199	0.0115967	Equal	Cytoplasmic
GlyS	Groups of genes	Essential genes				27.5113	27.4121	27.2277	27.4791	27.3304	27.5204	0.230979	0.0595881	Equal	Cytoplasmic	28.2029	27.9234	28.1554	28.181	28.0713	27.6849	0.264248	-0.114829	Equal	Cytoplasmic
Gmk	Groups of genes	Essential genes				25.0883	25.261	24.9823	25.1519	25.0653	25.3844	0.290704	0.0899957	Equal	Cytoplasmic	25.5933	25.3133	25.4176	25.2406	25.2013	24.9761	1.22293	-0.302074	Significantly less abundant	Cytoplasmic
GroEL	Groups of genes	Essential genes				31.6763	31.7044	31.7499	31.6937	31.8364	31.4945	0.127852	-0.0353597	Equal	Cytoplasmic	32.8001	32.6912	32.6553	32.5585	32.4257	32.4328	1.78089	-0.24324	Significantly less abundant	Cytoplasmic
GroES	Groups of genes	Essential genes				28.6667	28.6424	28.769	28.7395	28.8831	28.6284	0.278189	0.0576502	Equal	Cytoplasmic	29.6818	29.8658	29.8075	29.541	29.6282	29.7503	0.826533	-0.14524	Equal	Cytoplasmic
GyrA	Groups of genes	Essential genes				26.0686	26.0115	26.1011	25.9416	26.1976	26.0192	0.0319409	-0.0075957	Equal	Cytoplasmic	26.5351	26.4144	26.4345	26.9859	27.044	27.0047	3.74546	0.55021	Significantly more abundant	Cytoplasmic
GyrB	Groups of genes	Essential genes				24.752	24.5857	24.5009	24.4738	24.5699	24.2703	0.691905	-0.174853	Equal	Cytoplasmic	24.8524	24.8891	24.503	24.8432	24.7106	24.9163	0.213129	0.075208	Equal	Cytoplasmic
Hbs	Groups of genes	Essential genes				30.6714	30.7	30.7092	30.6147	30.8611	30.627	0.0308453	0.0074145	Equal	Cytoplasmic	30.8547	30.5953	30.8075	30.7724	30.6096	30.7618	0.147596	-0.0378977	Equal	Cytoplasmic
HisS	Groups of genes	Essential genes				27.1171	27.2677	27.2593	27.0554	27.1947	27.0752	0.745854	-0.106291	Equal	Cytoplasmic	28.2423	28.0301	28.1746	27.7386	27.945	27.9976	1.19035	-0.255269	Equal	Cytoplasmic
HolA	Groups of genes	Essential genes												Not detected										Not detected
HolB	Groups of genes	Essential genes												Not detected										Not detected
IleS	Groups of genes	Essential genes				28.6092	28.6594	28.9397	28.5152	28.814	28.5261	0.343259	-0.117673	Equal	Cytoplasmic	28.9552	28.8463	28.9185	28.9655	29.0204	29.0417	1.22903	0.102542	Equal	Cytoplasmic
InfA	Groups of genes	Essential genes				25.7266	26.1746	25.9617	26.0147	25.8396	25.8197	0.16539	-0.0629813	Equal	Cytoplasmic	26.2677	26.0755	26.359	25.1345	25.6998	25.2158	1.97498	-0.884019	Significantly less abundant	Cytoplasmic
InfB	Groups of genes	Essential genes				28.0267	28.1882	27.9521	27.9564	27.9238	27.7798	0.892157	-0.168997	Equal	Cytoplasmic	28.085	27.9189	28.0408	28.4136	28.2807	28.1316	1.28024	0.260434	Equal	Cytoplasmic
InfC	Groups of genes	Essential genes				27.5522	27.7364	27.7702	27.6281	27.7093	27.6258	0.164203	-0.0318858	Equal	Cytoplasmic	27.5943	27.363	27.418	28.3836	28.7172	28.4059	2.90574	1.04376	Significantly more abundant	Cytoplasmic
IspC	Groups of genes	Essential genes												Not detected										Not detected
IspD	Groups of genes	Essential genes												Not detected										Not detected
IspE	Groups of genes	Essential genes												Not detected										Not detected
IspF	Groups of genes	Essential genes												Not detected										Not detected
IspG	Groups of genes	Essential genes				25.7676	25.5388	25.4063	25.9314	25.5746	25.8245	0.619635	0.20595	Equal	Cytoplasmic	25.5691	25.4524	25.7767	25.5917	25.7415	25.6005	0.159159	0.0451927	Equal	Cytoplasmic
IspH	Groups of genes	Essential genes				22.4298	22.4561	Not detected	22.8687	21.9103	23.3677	0.183509	0.272619	Equal	Cytoplasmic	Not detected	Not detected	Not detected	22.2411	22.1215	22.266	0	Not applicable	ON	Cytoplasmic
LeuS	Groups of genes	Essential genes				27.8985	28.016	28.2023	28.0616	28.3273	28.0453	0.344538	0.10579	Equal	Cytoplasmic	29.0071	28.9515	28.7605	29.0872	29.1414	29.1762	1.35176	0.228549	Equal	Cytoplasmic
LigA	Groups of genes	Essential genes				Not detected	Not detected	Not detected	21.0011	Not detected	21.2029	0	Not applicable	ON	Cytoplasmic	23.114	23.7119	23.4962	23.9949	23.801	23.5349	0.697079	0.336276	Equal	Cytoplasmic
LysS	Groups of genes	Essential genes				27.7539	27.5924	27.5711	27.8051	27.5236	27.803	0.258935	0.0714639	Equal	Cytoplasmic	27.9861	27.6581	28.1752	27.7403	27.6704	27.4994	0.841781	-0.303128	Equal	Cytoplasmic
Mbl	Groups of genes	Essential genes				26.0938	25.7726	25.541	26.0387	25.5883	26.1841	0.217689	0.134547	Equal	Cytoplasmic	25.4631	25.3089	25.6464	25.2387	25.2816	25.2885	0.963238	-0.20318	Equal	Cytoplasmic
MenA	Groups of genes	Essential genes												Not detected		21.0953	20.7257	20.9129	21.3205	20.2187	20.5979	0.228964	-0.19894	Equal	Membrane
MenB	Groups of genes	Essential genes				26.5179	26.5508	26.8427	26.4871	26.7065	26.5574	0.165295	-0.0534534	Equal	Cytoplasmic	28.3823	28.4502	28.1367	28.4662	28.2311	28.4455	0.181631	0.0578613	Equal	Cytoplasmic
MenC	Groups of genes	Essential genes												Not detected										Not detected
MenD	Groups of genes	Essential genes												Not detected		22.0248	Not detected	23.1488	Not detected	Not detected	Not detected	0	Not applicable	OFF	Cytoplasmic
MenE	Groups of genes	Essential genes												Not detected										Not detected
MetK	Groups of genes	Essential genes				26.4522	25.8341	26.0597	26.3789	25.8436	26.5915	0.211057	0.155998	Equal	Cytoplasmic	27.2544	26.8913	27.1208	26.4761	26.2613	26.1943	2.33739	-0.778287	Significantly less abundant	Cytoplasmic
MetS	Groups of genes	Essential genes				27.5035	27.6419	27.7757	27.5901	27.7453	27.5683	0.0200956	-0.00581106	Equal	Cytoplasmic	28.6325	28.6532	28.437	28.6987	28.7889	28.7145	1.00965	0.159808	Equal	Cytoplasmic
MgtE	Groups of genes	Essential genes				22.2056	21.6214	22.0578	22.275	21.417	21.9502	0.094538	-0.0808296	Equal	Membrane	25.4493	25.2119	25.2967	24.946	24.8424	24.8383	2.32862	-0.443767	Significantly less abundant	Membrane
MnaA	Groups of genes	Essential genes												Not detected		23.6783	23.5285	23.7865	23.8486	24.0718	Not detected	0.987206	0.295771	Equal	Cytoplasmic
MraY	Groups of genes	Essential genes												Not detected										Not detected
MreB	Groups of genes	Essential genes				25.8015	25.3118	25.2271	25.7506	25.3512	25.8929	0.379225	0.218105	Equal	Cytoplasmic	25.8738	25.5203	25.9272	25.6394	25.2063	25.1967	1.03209	-0.426302	Significantly less abundant	Cytoplasmic
MreC	Groups of genes	Essential genes												Not detected										Not detected
MreD	Groups of genes	Essential genes												Not detected										Not detected
MrpA	Groups of genes	Essential genes				19.177	18.837	19.03	19.6544	18.6579	19.1685	0.182373	0.145577	Equal	Membrane									Not detected
MrpB	Groups of genes	Essential genes												Not detected										Not detected
MrpC	Groups of genes	Essential genes												Not detected										Not detected
MrpD	Groups of genes	Essential genes												Not detected										Not detected
MrpE	Groups of genes	Essential genes												Not detected										Not detected
MrpF	Groups of genes	Essential genes												Not detected										Not detected
MrpG	Groups of genes	Essential genes												Not detected										Not detected
MurAA	Groups of genes	Essential genes				22.8265	22.2953	22.4681	22.9131	22.0928	23.1629	0.207916	0.192937	Equal	Cytoplasmic	23.725	23.6525	23.6433	23.539	23.6348	23.2132	0.744987	-0.211297	Equal	Cytoplasmic
MurB	Groups of genes	Essential genes				26.3614	26.3107	26.1755	26.334	26.2543	26.4688	0.346233	0.0698547	Equal	Cytoplasmic	26.119	25.8924	26.047	26.1345	26.1697	26.0859	0.710048	0.110602	Equal	Cytoplasmic
MurC	Groups of genes	Essential genes				25.836	25.5501	25.7195	25.8532	25.7139	26.0219	0.591294	0.161098	Equal	Cytoplasmic	26.5641	26.4443	26.6392	26.4329	26.4746	26.3661	0.895059	-0.124701	Equal	Cytoplasmic
MurD	Groups of genes	Essential genes				26.1174	26.1884	26.0494	25.9098	26.3928	25.9704	0.0603745	-0.0273628	Equal	Cytoplasmic	26.2943	26.314	26.2665	26.6725	26.8467	27.0179	2.27495	0.554101	Significantly more abundant	Cytoplasmic
MurE	Groups of genes	Essential genes				25.8856	25.7949	25.954	25.7243	25.9096	25.8348	0.319671	-0.0552406	Equal	Cytoplasmic	26.5126	26.2871	26.3585	26.5389	26.6085	26.5386	1.1738	0.175962	Equal	Cytoplasmic
MurF	Groups of genes	Essential genes				25.0372	25.2654	25.5443	25.4095	25.4386	25.3764	0.354419	0.125898	Equal	Cytoplasmic	26.3958	26.2556	26.0955	25.9171	25.7577	25.8079	1.88783	-0.421442	Significantly less abundant	Cytoplasmic
MurG	Groups of genes	Essential genes				23.8187	23.7856	23.7756	24.1765	23.603	23.9316	0.264502	0.110418	Equal	Membrane	27.5231	27.3933	27.2842	27.4656	27.5491	27.4	0.366399	0.0713755	Equal	Membrane
NadD	Groups of genes	Essential genes												Not detected										Not detected
NadE	Groups of genes	Essential genes				26.8248	26.7734	27.0657	26.6251	26.9071	26.8335	0.331617	-0.0994027	Equal	Cytoplasmic	27.7009	27.8371	27.6962	27.3667	27.211	27.3105	2.6396	-0.448645	Significantly less abundant	Cytoplasmic
NadF	Groups of genes	Essential genes				24.4809	24.4975	24.4001	24.2008	24.5536	24.0798	0.553114	-0.181447	Equal	Cytoplasmic	25.1428	25.0606	25.1384	24.7218	25.1116	24.8791	0.836557	-0.209745	Equal	Cytoplasmic
NrdE	Groups of genes	Essential genes				23.9149	23.4633	23.8282	23.6256	23.8877	23.6389	0.0377212	-0.0180747	Equal	Cytoplasmic	25.6718	25.3201	25.3089	25.4866	25.5161	25.4916	0.20908	0.0645123	Equal	Cytoplasmic
NrdF	Groups of genes	Essential genes				Not detected	Not detected	22.5919	22.7991	22.7311	22.6037	0	Not applicable	ON	Cytoplasmic	23.4266	23.069	23.3427	23.0471	22.5871	22.8507	1.23525	-0.451134	Significantly less abundant	Cytoplasmic
NrdI	Groups of genes	Essential genes												Not detected										Not detected
NusA	Groups of genes	Essential genes				26.4625	26.6039	26.5653	26.8235	26.4674	26.5393	0.221292	0.0661596	Equal	Cytoplasmic	26.5909	26.2348	26.5797	27.1107	26.8584	26.7554	1.30794	0.439698	Significantly more abundant	Cytoplasmic
Obg	Groups of genes	Essential genes				25.3238	25.2854	25.2488	25.3842	25.3525	25.4407	1.466	0.106471	Equal	Cytoplasmic	25.9643	25.4701	25.7964	25.5111	25.3685	25.0857	1.03439	-0.421866	Significantly less abundant	Cytoplasmic
ParC	Groups of genes	Essential genes				21.3043	21.2889	21.7714	Not detected	Not detected	Not detected	0	Not applicable	OFF	Cytoplasmic	23.3848	23.7001	22.8988	23.5327	23.7125	23.5432	0.485832	0.268248	Equal	Cytoplasmic
ParE	Groups of genes	Essential genes												Not detected										Not detected
PatA	Groups of genes	Essential genes				25.5306	25.0903	25.0855	25.3174	24.9953	25.4617	0.0381358	0.0226962	Equal	Cytoplasmic	25.8591	25.16	25.7117	24.6618	24.7143	24.7626	1.8009	-0.864048	Significantly less abundant	Cytoplasmic
PbpB	Groups of genes	Essential genes				22.1783	21.8601	21.7084	22.1059	21.3901	21.8926	0.179128	-0.119396	Equal	Membrane	24.8099	24.4945	24.6433	25.0457	24.5648	24.5574	0.147225	0.0733992	Equal	Membrane
PcrA	Groups of genes	Essential genes				22.5005	22.4894	22.8967	Not detected	22.5035	22.6139	0.143056	-0.0701812	Equal	Cytoplasmic	24.3481	24.5638	24.2548	24.7342	24.5976	24.4639	0.806376	0.209664	Equal	Cytoplasmic
Pgm	Groups of genes	Essential genes				28.2427	28.3656	28.3125	28.5568	28.6943	28.6105	2.3721	0.313576	Equal	Cytoplasmic	28.9943	29.0617	28.8704	28.7729	28.7639	28.8035	1.56808	-0.195367	Equal	Cytoplasmic
PgsA	Groups of genes	Essential genes				21.2683	20.9788	21.1632	21.7649	20.8214	21.1733	0.150803	0.116439	Equal	Membrane									Not detected
PheS	Groups of genes	Essential genes				26.2257	26.0616	26.0878	26.1597	26.0476	26.0592	0.228269	-0.0362104	Equal	Cytoplasmic	26.4335	26.6873	26.7144	26.6551	26.8357	26.5195	0.172596	0.0583769	Equal	Cytoplasmic
PheT	Groups of genes	Essential genes				27.3192	27.3425	27.4287	27.2028	27.4265	27.2714	0.354991	-0.0632064	Equal	Cytoplasmic	27.3351	27.1036	27.2167	27.288	27.2054	26.7461	0.312381	-0.138641	Equal	Cytoplasmic
PlsC	Groups of genes	Essential genes												Not detected										Not detected
PlsX	Groups of genes	Essential genes				24.5538	24.2479	24.2916	24.5887	24.1234	24.7422	0.224924	0.120349	Equal	Cytoplasmic	23.7747	23.2017	23.6691	23.4234	23.0542	22.7883	0.837436	-0.459883	Equal	Cytoplasmic
PlsY	Groups of genes	Essential genes												Not detected		24.4791	24.4094	24.61	24.5641	24.6597	24.2213	0.0417035	-0.0178172	Equal	Membrane
PncB	Groups of genes	Essential genes				26.3355	26.2459	26.4854	26.0587	26.2603	26.1754	0.981905	-0.190803	Equal	Cytoplasmic	27.6828	27.5227	27.3583	27.5359	27.2943	27.0898	0.603163	-0.2146	Equal	Cytoplasmic
PolC	Groups of genes	Essential genes												Not detected		Not detected	Not detected	Not detected	20.1202	20.3366	19.9368	0	Not applicable	ON	Cytoplasmic
PpaC	Groups of genes	Essential genes				28.3711	28.3967	28.6314	28.2316	28.434	28.4481	0.367086	-0.0951824	Equal	Cytoplasmic	23.6091	23.9862	23.7549	24.1718	23.893	23.9528	0.73535	0.222484	Equal	Cytoplasmic
PrfA	Groups of genes	Essential genes				26.1605	26.0156	26.0593	26.1801	26.1174	26.2104	0.826373	0.0908114	Equal	Cytoplasmic	26.9957	26.9195	26.796	26.9385	26.7846	26.6224	0.490642	-0.121889	Equal	Cytoplasmic
PrfB	Groups of genes	Essential genes				26.5337	26.7229	26.6316	26.5339	26.7497	26.4262	0.210053	-0.0594552	Equal	Cytoplasmic	25.3879	25.4292	25.4808	25.3278	25.4735	25.5444	0.0813697	0.0159346	Equal	Cytoplasmic
PriA	Groups of genes	Essential genes												Not detected										Not detected
ProS	Groups of genes	Essential genes				26.8859	26.9021	27.025	26.8506	26.869	26.8634	0.800682	-0.0766557	Equal	Cytoplasmic	27.0723	27.2135	27.0592	27.0711	26.9769	26.9629	0.863973	-0.111377	Equal	Cytoplasmic
Prp	Groups of genes	Essential genes												Not detected										Not detected
Prs	Groups of genes	Essential genes				26.7414	26.4641	26.6186	26.5269	26.4592	26.4311	0.729929	-0.135611	Equal	Cytoplasmic	27.6769	27.7614	27.3695	27.5287	27.4799	27.3852	0.473732	-0.138	Equal	Cytoplasmic
PrsA	Groups of genes	Essential genes				28.1538	27.7148	27.7937	28.5616	27.8319	28.3859	0.652599	0.372361	Equal	Membrane	31.0926	30.5325	30.9229	30.9556	30.59	30.4179	0.353071	-0.194853	Equal	Membrane
PyrG	Groups of genes	Essential genes				27.0963	26.4353	26.503	27.1959	26.5442	27.3019	0.457794	0.335847	Equal	Cytoplasmic	28.1984	27.8586	28.1358	28.7538	28.8567	28.5365	2.00788	0.651401	Significantly more abundant	Cytoplasmic
PyrH	Groups of genes	Essential genes				24.8996	24.3746	24.4193	24.8163	24.3494	24.8923	0.195341	0.121491	Equal	Cytoplasmic	25.6256	25.3892	25.6179	25.5991	25.5715	25.3939	0.079545	-0.0227178	Equal	Cytoplasmic
RacE	Groups of genes	Essential genes												Not detected										Not detected
RbgA	Groups of genes	Essential genes				24.1967	24.2889	24.2703	23.9968	24.2689	24.1904	0.511692	-0.0999521	Equal	Cytoplasmic	23.9732	24.0996	23.681	24.3244	24.2686	24.8861	1.16103	0.575115	Significantly more abundant	Cytoplasmic
RibC	Groups of genes	Essential genes												Not detected										Not detected
Rnc	Groups of genes	Essential genes				24.2603	23.9302	24.1342	24.0096	24.1775	24.0752	0.067273	-0.0207971	Equal	Cytoplasmic	25.1741	25.2723	25.2708	26.1178	26.1228	25.9382	3.54658	0.820487	Significantly more abundant	Cytoplasmic
RnjA	Groups of genes	Essential genes				28.0319	27.9914	28.0559	27.7932	27.9871	27.8621	1.14555	-0.145618	Equal	Cytoplasmic	28.1525	28.2185	27.9439	28.6919	28.6387	28.5593	2.34365	0.524985	Significantly more abundant	Cytoplasmic
RnpA	Groups of genes	Essential genes												Not detected										Not detected
RnpB	Groups of genes	Essential genes												Not detected										Not detected
Rnz	Groups of genes	Essential genes												Not detected										Not detected
RodA	Groups of genes	Essential genes				Not detected	Not detected	Not detected	20.959	19.7517	19.7477	0	Not applicable	ON	Membrane									Not detected
RplB	Groups of genes	Essential genes				29.9457	30.2582	30.1327	30.0202	30.2028	29.8208	0.274102	-0.0976086	Equal	Cytoplasmic	30.1877	30.3329	30.1746	31.3911	31.3981	31.5156	4.30409	1.20321	Significantly more abundant	Cytoplasmic
RplC	Groups of genes	Essential genes				28.4744	28.3918	28.7228	28.6394	28.7221	28.6704	0.65251	0.147648	Equal	Cytoplasmic	28.9409	28.8917	28.7024	29.9571	29.6921	29.868	3.13431	0.994089	Significantly more abundant	Cytoplasmic
RplD	Groups of genes	Essential genes				28.3869	28.8084	28.7383	28.7941	28.9178	28.7442	0.549436	0.174131	Equal	Cytoplasmic	28.4934	28.5613	28.7341	29.6259	29.4162	29.4365	3.10226	0.896573	Significantly more abundant	Cytoplasmic
RplE	Groups of genes	Essential genes				29.8194	29.8702	30.0545	29.8418	30.1854	29.8579	0.129897	0.0469596	Equal	Cytoplasmic	30.3053	30.0396	29.9151	30.7646	30.687	30.6483	2.15868	0.61329	Significantly more abundant	Cytoplasmic
RplF	Groups of genes	Essential genes				29.5379	29.4985	29.5577	29.5301	29.6202	29.6985	0.755232	0.0849247	Equal	Cytoplasmic	29.7974	29.5345	29.6606	30.1456	30.0279	29.889	1.54841	0.356688	Significantly more abundant	Cytoplasmic
RplJ	Groups of genes	Essential genes				29.8581	30.0545	29.8347	29.9913	29.948	29.8409	0.0452212	0.0109577	Equal	Cytoplasmic	29.7323	30.1467	29.9701	30.972	30.9106	30.8418	2.79722	0.95841	Significantly more abundant	Cytoplasmic
RplL	Groups of genes	Essential genes				29.9383	29.7655	30.5006	29.6826	30.3151	30.0575	0.0598568	-0.0497519	Equal	Cytoplasmic	30.1513	29.9916	30.3486	31.0565	30.9822	31.2342	2.72159	0.927132	Significantly more abundant	Cytoplasmic
RplM	Groups of genes	Essential genes				20.2753	20.5967	20.9759	21.0769	20.964	20.7067	0.580622	0.299875	Equal	Membrane	24.9615	25.3166	25.1244	26.0492	25.7765	26.1328	2.33828	0.852051	Significantly more abundant	Membrane
RplN	Groups of genes	Essential genes				27.9117	27.8165	27.8802	27.9167	27.8243	27.8517	0.0454321	-0.00520643	Equal	Cytoplasmic	28.0239	28.0958	28.0581	28.9512	29.1844	28.9679	3.63026	0.975218	Significantly more abundant	Cytoplasmic
RplP	Groups of genes	Essential genes				26.1833	26.0376	25.9963	25.9952	26.2597	25.9026	0.0567643	-0.0198943	Equal	Cytoplasmic	26.6043	26.3494	26.4983	27.5095	27.4031	27.4227	3.54274	0.961102	Significantly more abundant	Cytoplasmic
RplQ	Groups of genes	Essential genes				29.2547	29.2357	29.3883	29.2217	29.5224	29.2865	0.187322	0.0505931	Equal	Cytoplasmic	29.3219	29.3372	29.2347	30.2143	30.2855	30.3609	4.31337	0.988949	Significantly more abundant	Cytoplasmic
RplR	Groups of genes	Essential genes				28.9178	29.0462	28.6828	28.9896	29.0409	28.8407	0.241238	0.0747426	Equal	Cytoplasmic	28.6161	29.3797	29.1361	30.2033	30.0292	29.9885	1.92833	1.02966	Significantly more abundant	Cytoplasmic
RplS	Groups of genes	Essential genes				29.4496	29.6431	29.4351	29.4081	29.6762	29.4477	0.00435155	0.00142415	Equal	Cytoplasmic	29.6016	29.4716	29.3763	30.3311	30.5455	30.5321	3.30913	0.986416	Significantly more abundant	Cytoplasmic
RplT	Groups of genes	Essential genes				28.563	28.9797	28.7635	28.8193	28.8325	28.5393	0.0888568	-0.0384026	Equal	Cytoplasmic	27.337	28.4377	28.0783	28.5835	29.418	29.3278	1.29846	1.15881	Significantly more abundant	Cytoplasmic
RplU	Groups of genes	Essential genes				27.5838	27.9298	28.0399	27.9388	28.3295	27.6997	0.237139	0.138193	Equal	Cytoplasmic	28.5652	28.067	28.3693	29.4372	29.1865	29.5765	2.35185	1.0662	Significantly more abundant	Cytoplasmic
RplV	Groups of genes	Essential genes				28.194	28.31	28.5176	28.3554	28.3241	28.1464	0.221601	-0.0652453	Equal	Cytoplasmic	28.5813	28.8225	28.7769	29.253	29.2244	29.3554	2.55298	0.550751	Significantly more abundant	Cytoplasmic
RplX	Groups of genes	Essential genes				28.0478	28.2722	28.2462	28.157	28.4651	28.3366	0.501496	0.130845	Equal	Cytoplasmic	28.029	28.3294	28.1856	29.2098	29.4287	29.3122	3.34488	1.13559	Significantly more abundant	Cytoplasmic
RpmA	Groups of genes	Essential genes				28.5229	28.6095	28.6334	28.5056	28.8031	28.5359	0.0935469	0.026282	Equal	Cytoplasmic	28.7738	28.6621	28.5464	29.6541	29.6229	29.5755	3.79215	0.956701	Significantly more abundant	Cytoplasmic
RpmD	Groups of genes	Essential genes				27.1797	27.328	26.7546	27.4423	27.1105	27.4499	0.530037	0.246827	Equal	Cytoplasmic	27.8969	28.424	28.3612	28.5962	28.9802	28.6333	1.16029	0.50915	Significantly more abundant	Cytoplasmic
RpoA	Groups of genes	Essential genes				29.1378	29.1472	29.1007	29.0962	29.1714	28.9985	0.312935	-0.0398502	Equal	Cytoplasmic	29.174	29.3237	29.3017	29.9528	29.9927	29.8934	3.61291	0.679822	Significantly more abundant	Cytoplasmic
RpoB	Groups of genes	Essential genes				29.5345	29.5456	29.6064	29.4827	29.5793	29.4192	0.591927	-0.068395	Equal	Cytoplasmic	29.8194	29.8075	29.6765	30.3679	30.4834	30.3567	3.31419	0.634827	Significantly more abundant	Cytoplasmic
RpoC	Groups of genes	Essential genes				29.5936	29.5291	29.5963	29.4829	29.6577	29.4626	0.230186	-0.0385876	Equal	Cytoplasmic	29.8863	29.9471	29.7708	30.3946	30.4818	30.2919	2.63869	0.521351	Significantly more abundant	Cytoplasmic
RpsB	Groups of genes	Essential genes				29.1741	29.3056	29.2026	29.3632	29.4028	29.2501	0.851123	0.111282	Equal	Cytoplasmic	29.1773	29.1874	29.2972	29.9662	29.8741	29.9923	3.79307	0.723539	Significantly more abundant	Cytoplasmic
RpsC	Groups of genes	Essential genes				30.3748	30.3444	30.4145	30.463	30.6128	30.4722	1.23451	0.138128	Equal	Cytoplasmic	30.5384	30.6974	30.4821	31.3117	31.5179	31.5911	2.98452	0.900922	Significantly more abundant	Cytoplasmic
RpsD	Groups of genes	Essential genes				30.0115	30.0641	30.0393	30.1664	30.3559	30.1112	1.07435	0.17291	Equal	Cytoplasmic	30.3326	30.2347	30.0779	31.1606	31.3359	31.4128	3.30693	1.08807	Significantly more abundant	Cytoplasmic
RpsE	Groups of genes	Essential genes				30.1951	30.2225	30.4437	30.3113	30.5341	30.3794	0.517999	0.121144	Equal	Cytoplasmic	30.6081	30.6204	30.5011	30.9966	31.0048	31.1225	2.95141	0.464745	Significantly more abundant	Cytoplasmic
RpsG	Groups of genes	Essential genes				29.9116	30.1132	30.2286	30.0219	30.3497	30.0955	0.202361	0.0712566	Equal	Cytoplasmic	30.2506	30.3517	30.2666	31.1161	31.3434	31.106	3.37189	0.898846	Significantly more abundant	Cytoplasmic
RpsH	Groups of genes	Essential genes				29.0578	29.3049	29.2701	29.0263	29.322	29.1335	0.1634	-0.0503426	Equal	Cytoplasmic	29.22	29.1468	29.0822	29.8259	29.6231	29.5663	2.38846	0.522106	Significantly more abundant	Cytoplasmic
RpsI	Groups of genes	Essential genes				28.5102	28.684	29.058	28.5538	28.7905	28.5959	0.229921	-0.104017	Equal	Cytoplasmic	29.3218	29.4025	28.7531	29.8042	29.6879	29.8254	1.37192	0.613374	Significantly more abundant	Cytoplasmic
RpsJ	Groups of genes	Essential genes				28.3986	29.1068	28.827	28.541	29.1575	28.5963	0.0145426	-0.0125167	Equal	Cytoplasmic	29.1935	29.1956	28.9849	29.3299	29.4212	29.5394	1.52409	0.305469	Significantly more abundant	Cytoplasmic
RpsK	Groups of genes	Essential genes				29.0494	29.0467	29.08	28.9871	29.3023	28.8506	0.0302121	-0.012043	Equal	Cytoplasmic	29.4275	29.2975	28.9212	30.062	29.9864	30.2542	2.17534	0.885463	Significantly more abundant	Cytoplasmic
RpsL	Groups of genes	Essential genes				28.0639	27.8794	27.8373	27.9677	28.2331	27.9972	0.566883	0.139121	Equal	Cytoplasmic	27.4825	29.1641	28.9485	29.9211	29.5551	29.6002	1.00705	1.16046	Significantly more abundant	Cytoplasmic
RpsM	Groups of genes	Essential genes				29.5539	29.7637	29.4149	29.6495	29.8883	29.5361	0.321688	0.113792	Equal	Cytoplasmic	29.8954	29.9283	30.0324	31.0206	31.1773	31.0331	4.18287	1.12494	Significantly more abundant	Cytoplasmic
RpsN	Groups of genes	Essential genes				25.1464	24.9454	24.5235	Not detected	Not detected	Not detected	0	Not applicable	OFF	Cytoplasmic	24.7837	Not detected	25.6835	25.9722	26.1315	26.0805	1.02962	0.827769	Significantly more abundant	Cytoplasmic
RpsO	Groups of genes	Essential genes				27.989	28.6277	28.3456	28.3612	28.283	28.3559	0.0225595	0.0126012	Equal	Cytoplasmic	28.5471	28.1387	28.4119	29.2266	29.278	29.3902	2.70544	0.932355	Significantly more abundant	Cytoplasmic
RpsP	Groups of genes	Essential genes				29.4864	29.5541	29.5711	29.4094	30.1137	29.58	0.313356	0.163847	Equal	Cytoplasmic	29.7117	29.4696	29.5305	30.4835	30.4414	30.4419	3.55214	0.88501	Significantly more abundant	Cytoplasmic
RpsQ	Groups of genes	Essential genes				26.8051	26.9297	26.756	26.9066	27.0511	26.6327	0.0886963	0.0332165	Equal	Cytoplasmic	27.355	27.3764	27.6924	28.4154	28.417	28.4287	3.01041	0.945739	Significantly more abundant	Cytoplasmic
RpsR	Groups of genes	Essential genes				26.2536	26.3085	26.2784	26.2108	26.3309	26.4173	0.253068	0.0395056	Equal	Cytoplasmic	26.5503	26.4615	26.8609	27.1918	27.0867	27.2682	1.87279	0.558007	Significantly more abundant	Cytoplasmic
RpsS	Groups of genes	Essential genes				28.255	28.79	28.4364	28.2833	28.6246	28.3393	0.154234	-0.078111	Equal	Cytoplasmic	28.4043	28.365	28.8099	29.3567	28.8743	29.2779	1.44887	0.643276	Significantly more abundant	Cytoplasmic
ScpA	Groups of genes	Essential genes												Not detected										Not detected
Scr	Groups of genes	Essential genes												Not detected										Not detected
SecA	Groups of genes	Essential genes				27.5186	27.4809	27.322	27.3307	27.3829	27.2911	0.734888	-0.10558	Equal	Cytoplasmic	27.8709	27.5353	27.6434	27.6228	27.5475	27.5342	0.48763	-0.115007	Equal	Cytoplasmic
SecE	Groups of genes	Essential genes												Not detected										Not detected
SecY	Groups of genes	Essential genes				22.7123	22.5976	22.7867	23.1153	22.186	22.9664	0.067907	0.0570723	Equal	Membrane	27.2175	27.1734	27.3921	27.697	27.3504	27.0434	0.196937	0.102585	Equal	Membrane
SerS	Groups of genes	Essential genes				26.6144	26.3545	26.3251	26.7409	26.0464	26.9585	0.199958	0.150569	Equal	Cytoplasmic	26.8997	26.6738	27.016	26.6988	26.628	26.018	0.805055	-0.414886	Equal	Cytoplasmic
SigA	Groups of genes	Essential genes				27.6264	27.7178	27.7684	27.5654	27.5892	27.5444	1.46933	-0.137865	Equal	Cytoplasmic	27.1961	27.4262	27.4408	27.2676	27.1898	27.291	0.546166	-0.104921	Equal	Cytoplasmic
SknR	Groups of genes	Essential genes												Not detected										Deleted gene
Smc	Groups of genes	Essential genes				20.6697	21.2423	21.027	21.0105	20.9376	21.1645	0.117055	0.0578823	Equal	Cytoplasmic									Not detected
SpoVC	Groups of genes	Essential genes				23.3395	23.1376	23.5031	Not detected	Not detected	Not detected	0	Not applicable	OFF	Cytoplasmic	24.5396	24.221	24.2536	24.185	24.0138	24.2516	0.692671	-0.187911	Equal	Cytoplasmic
SsbA	Groups of genes	Essential genes				25.6148	25.405	25.5668	25.5308	25.5659	25.473	0.0275996	-0.00567245	Equal	Cytoplasmic	25.9172	26.2799	26.3597	27.4608	27.433	27.3603	3.04373	1.23246	Significantly more abundant	Cytoplasmic
SufB	Groups of genes	Essential genes				30.0427	30.0523	30.2551	30.031	30.2858	30.1143	0.0946237	0.0270335	Equal	Cytoplasmic	29.7997	30.0044	29.7069	29.4897	29.5632	29.691	1.1374	-0.255726	Equal	Cytoplasmic
SufC	Groups of genes	Essential genes				30.5368	30.5968	30.5802	30.6353	30.6298	30.6359	1.59088	0.0624205	Equal	Cytoplasmic	30.2738	30.4967	30.4568	29.8828	29.8536	29.8979	2.79388	-0.530958	Significantly less abundant	Cytoplasmic
SufD	Groups of genes	Essential genes				30.0021	30.1736	30.1697	30.1459	30.2564	30.1305	0.380139	0.062479	Equal	Cytoplasmic	29.5979	29.6715	29.5361	29.347	29.3033	29.309	2.61234	-0.282062	Significantly less abundant	Cytoplasmic
SufS	Groups of genes	Essential genes				27.5523	27.5278	27.5761	27.4811	27.4584	27.5911	0.410617	-0.0418549	Equal	Cytoplasmic	27.174	27.2148	27.1722	26.8009	26.7899	26.7307	4.0448	-0.413155	Significantly less abundant	Cytoplasmic
SufU	Groups of genes	Essential genes				26.2547	26.1132	26.4524	26.2525	26.2346	26.3131	0.0221371	-0.00671069	Equal	Cytoplasmic	26.2514	26.3086	26.1028	25.8734	25.7775	25.9559	1.92997	-0.352009	Significantly less abundant	Cytoplasmic
Sul	Groups of genes	Essential genes												Not detected		Not detected	Not detected	Not detected	23.5112	24.088	23.5014	0	Not applicable	ON	Cytoplasmic
TagA	Groups of genes	Essential genes												Not detected										Not detected
TagB	Groups of genes	Essential genes				Not detected	Not detected	Not detected	Not detected	16.7446	17.2265	0	Not applicable	ON	Membrane	22.5473	22.8137	23.1949	22.9565	22.8589	22.9469	0.132989	0.0688032	Equal	Membrane
TagD	Groups of genes	Essential genes				25.2491	25.1807	25.026	25.2695	24.9775	25.2579	0.0483512	0.0163676	Equal	Cytoplasmic	25.5464	25.2239	25.3805	25.0548	25.0873	25.224	1.15422	-0.261561	Equal	Cytoplasmic
TagF	Groups of genes	Essential genes				23.4546	23.0398	22.9768	23.5659	23.0412	23.6548	0.469314	0.263545	Equal	Membrane	27.7862	27.6245	27.7836	28.034	28.0317	27.6716	0.616932	0.180969	Equal	Membrane
TagG	Groups of genes	Essential genes												Not detected		24.8343	24.5484	24.8745	25.1241	24.9544	24.6799	0.432828	0.167048	Equal	Membrane
TagH	Groups of genes	Essential genes				22.0383	21.4284	21.6057	22.4631	21.4935	21.9661	0.35342	0.283422	Equal	Membrane	25.9839	26.1245	26.0947	26.2611	26.2821	25.9658	0.388085	0.101956	Equal	Membrane
TagO	Groups of genes	Essential genes												Not detected										Not detected
TilS	Groups of genes	Essential genes												Not detected										Not detected
Tmk	Groups of genes	Essential genes												Not detected		22.6079	22.9003	Not detected	Not detected	Not detected	Not detected	0	Not applicable	OFF	Cytoplasmic
TopA	Groups of genes	Essential genes				25.1725	25.1189	25.3149	25.1888	25.3701	25.3022	0.465961	0.0849215	Equal	Cytoplasmic	24.1175	23.4749	24.0549	24.9751	25.2266	25.2931	2.32033	1.28247	Significantly more abundant	Cytoplasmic
TrmD	Groups of genes	Essential genes												Not detected										Not detected
TrmU	Groups of genes	Essential genes				23.2113	23.2588	23.1971	23.1842	23.2925	23.125	0.155703	-0.0218277	Equal	Cytoplasmic	23.1768	23.6331	23.1733	23.8884	24.0324	23.9226	1.75812	0.62002	Significantly more abundant	Cytoplasmic
TrpS	Groups of genes	Essential genes				25.4943	25.4466	25.7311	25.522	25.5928	25.6629	0.133891	0.0352186	Equal	Cytoplasmic	26.1297	25.6307	25.7259	25.5622	25.3889	25.4781	1.02809	-0.352355	Equal	Cytoplasmic
TrxA	Groups of genes	Essential genes				28.501	28.5728	29.0287	28.35	28.663	28.5623	0.392004	-0.175788	Equal	Cytoplasmic	29.264	29.0441	28.9333	27.8997	27.7953	27.965	3.40334	-1.19381	Significantly less abundant	Cytoplasmic
TrxB	Groups of genes	Essential genes				25.102	24.9646	25.3034	25.3153	25.7858	25.5742	1.21767	0.435097	Equal	Cytoplasmic	26.6897	26.4728	26.2882	26.3689	26.2504	26.6599	0.12432	-0.0571334	Equal	Cytoplasmic
TsaB	Groups of genes	Essential genes												Not detected		23.7992	23.7418	23.2484	23.855	24.0299	24.2313	1.00812	0.442289	Equal	Membrane
TsaD	Groups of genes	Essential genes												Not detected										Not detected
Tsf	Groups of genes	Essential genes				30.8415	30.8163	30.8626	30.726	30.8445	30.7557	0.785361	-0.0647469	Equal	Cytoplasmic	30.9978	30.8418	30.78	31.038	30.888	30.8819	0.310559	0.062753	Equal	Cytoplasmic
TuaB	Groups of genes	Essential genes												Not detected										Not detected
TufA	Groups of genes	Essential genes				31.5956	31.4765	31.162	31.9074	31.1601	31.9643	0.386701	0.265899	Equal	Cytoplasmic	31.9779	31.5722	32.0548	31.2592	31.275	30.8091	1.61356	-0.75387	Significantly less abundant	Cytoplasmic
TyrS	Groups of genes	Essential genes				27.8964	28.0019	28.0902	27.7905	28.2032	27.8842	0.0962594	-0.0368322	Equal	Cytoplasmic	28.8322	28.7191	28.6767	28.6367	28.3586	28.5333	1.17263	-0.233131	Equal	Cytoplasmic
UppS	Groups of genes	Essential genes				Not detected	Not detected	Not detected	22.1426	23.677	22.3385	0	Not applicable	ON	Cytoplasmic									Not detected
ValS	Groups of genes	Essential genes				27.7106	27.7927	27.9078	27.6536	27.9743	27.6244	0.157564	-0.052913	Equal	Cytoplasmic	28.1998	28.2207	27.9631	28.2434	28.2488	28.3425	0.782241	0.150386	Equal	Cytoplasmic
WalK	Groups of genes	Essential genes				19.5359	19.4007	19.6221	19.6304	19.3231	19.7224	0.102681	0.0390682	Equal	Membrane	25.2521	25.0454	25.1816	24.9999	25.0801	24.5947	0.761174	-0.268117	Equal	Membrane
WalR	Groups of genes	Essential genes				23.5991	23.7885	23.434	23.455	23.3426	23.5679	0.555405	-0.152034	Equal	Cytoplasmic	22.3905	23.0398	22.763	Not detected	Not detected	21.8798	0	Not applicable	OFF	Cytoplasmic
WapI	Groups of genes	Essential genes				22.4634	22.692	22.6375	22.398	22.7594	22.5059	0.123958	-0.0431805	Equal	Membrane	24.7573	24.6277	24.8673	26.3526	26.5044	26.2053	3.87948	1.60334	Significantly more abundant	Membrane
Xre	Groups of genes	Essential genes												Not detected										Deleted gene
YdiO	Groups of genes	Essential genes												Not detected										Deleted gene
YdiP	Groups of genes	Essential genes												Not detected										Deleted gene
YezG	Groups of genes	Essential genes												Not detected										Deleted gene
YhdL	Groups of genes	Essential genes				20.8896	20.7169	20.6722	21.1759	20.4608	21.0859	0.250118	0.147968	Equal	Membrane	25.3147	25.2357	25.1393	25.4846	25.2064	24.9111	0.0583554	-0.0292015	Equal	Membrane
YkuQ	Groups of genes	Essential genes				27.3365	27.5091	27.4301	27.4975	27.6688	27.3399	0.289654	0.076863	Equal	Cytoplasmic	28.5598	28.6515	28.2965	28.2596	28.3926	28.3577	0.661987	-0.165996	Equal	Cytoplasmic
YkuR	Groups of genes	Essential genes				Not detected	Not detected	Not detected	22.8516	23.1383	23.0642	0	Not applicable	ON	Cytoplasmic	23.6891	23.7954	24.153	22.9516	22.6831	23.1319	2.12431	-0.956984	Significantly less abundant	Cytoplasmic
YlaN	Groups of genes	Essential genes				21.8045	21.0305	21.269	Not detected	Not detected	Not detected	0	Not applicable	OFF	Cytoplasmic	Not detected	Not detected	Not detected	21.7254	21.5273	22.338	0	Not applicable	ON	Cytoplasmic
YlbI	Groups of genes	Essential genes												Not detected										Not detected
YloI	Groups of genes	Essential genes												Not detected		20.8015	20.8308	20.4519	Not detected	Not detected	Not detected	0	Not applicable	OFF	Cytoplasmic
YneF	Groups of genes	Essential genes				23.0664	22.3563	22.4205	23.3069	22.5493	22.8139	0.362421	0.275615	Equal	Membrane	27.1241	27.0997	27.4499	27.5241	27.4168	27.0631	0.242411	0.110119	Equal	Membrane
YphC	Groups of genes	Essential genes				Not detected	Not detected	Not detected	19.0291	19.2821	18.9387	0	Not applicable	ON	Membrane	24.2723	24.1454	24.2845	25.1779	24.8102	25.1199	2.55084	0.801997	Significantly more abundant	Membrane
YqcF	Groups of genes	Essential genes				Not detected	Not detected	Not detected	22.7262	23.506	22.9082	0	Not applicable	ON	Cytoplasmic									Deleted gene
YqeG	Groups of genes	Essential genes				20.4997	20.821	20.4528	20.6544	20.8103	20.8294	0.606057	0.173502	Equal	Membrane	25.1076	25.2072	25.483	25.4569	25.6106	25.3717	0.741773	0.213833	Equal	Membrane
YqfG	Groups of genes	Essential genes				22.8092	22.5915	22.8718	22.527	22.8476	22.6169	0.297208	-0.0936228	Equal	Cytoplasmic	23.7824	23.9385	23.5651	23.7052	23.1607	23.6351	0.575499	-0.261642	Equal	Cytoplasmic
YrvO	Groups of genes	Essential genes				22.2724	22.4872	22.3978	22.6805	22.3625	22.6047	0.645658	0.163435	Equal	Cytoplasmic	20.9219	21.5215	21.6252	Not detected	Not detected	Not detected	0	Not applicable	OFF	Cytoplasmic
YsxC	Groups of genes	Essential genes				24.0522	24.0393	24.2338	23.9747	24.4078	23.9501	0.00491179	0.00241979	Equal	Cytoplasmic	24.5649	24.663	24.1975	24.6683	24.4641	24.7351	0.378603	0.147387	Equal	Cytoplasmic
YtaG	Groups of genes	Essential genes												Not detected										Not detected
YumC	Groups of genes	Essential genes												Not detected										Not detected
YwpB	Groups of genes	Essential genes				23.4383	23.2935	23.3382	23.3481	23.2713	23.2888	0.480903	-0.0539379	Equal	Cytoplasmic	24.5046	24.4383	24.7253	24.3811	24.4926	24.12	0.734016	-0.224874	Equal	Cytoplasmic
YxlC	Groups of genes	Essential genes												Not detected										Not detected
YxxD	Groups of genes	Essential genes												Not detected		23.956	24.2381	23.8174	24.3756	24.8045	24.6257	1.56759	0.598106	Significantly more abundant	Cytoplasmic
CpgA	Groups of genes	GTP-binding proteins												Not detected										Not detected
Era	Groups of genes	GTP-binding proteins				21.2461	20.7293	20.5741	21.791	21.1508	22.1178	1.12701	0.83669	Equal	Membrane	25.6004	25.0155	26.0831	25.3324	25.191	25.3241	0.382533	-0.283854	Equal	Membrane
LepA	Groups of genes	GTP-binding proteins				22.5301	22.7048	22.5362	22.7882	22.7419	22.8826	1.41027	0.213857	Equal	Membrane	27.399	27.1774	27.2478	27.1388	27.0684	27.0467	1.25625	-0.190141	Equal	Membrane
Obg	Groups of genes	GTP-binding proteins				25.3238	25.2854	25.2488	25.3842	25.3525	25.4407	1.466	0.106471	Equal	Cytoplasmic	25.9643	25.4701	25.7964	25.5111	25.3685	25.0857	1.03439	-0.421866	Significantly less abundant	Cytoplasmic
RbgA	Groups of genes	GTP-binding proteins				24.1967	24.2889	24.2703	23.9968	24.2689	24.1904	0.511692	-0.0999521	Equal	Cytoplasmic	23.9732	24.0996	23.681	24.3244	24.2686	24.8861	1.16103	0.575115	Significantly more abundant	Cytoplasmic
ThdF	Groups of genes	GTP-binding proteins				23.7892	23.9163	23.9435	24.1848	23.8318	24.0816	0.57991	0.149748	Equal	Cytoplasmic	23.1212	22.6088	23.3281	22.8194	22.0954	22.4026	0.903801	-0.580261	Significantly less abundant	Cytoplasmic
YnbA	Groups of genes	GTP-binding proteins												Not detected										Not detected
YphC	Groups of genes	GTP-binding proteins				Not detected	Not detected	Not detected	19.0291	19.2821	18.9387	0	Not applicable	ON	Membrane	24.2723	24.1454	24.2845	25.1779	24.8102	25.1199	2.55084	0.801997	Significantly more abundant	Membrane
YqeH	Groups of genes	GTP-binding proteins				23.2264	23.0501	23.1635	22.9294	23.556	23.1324	0.112043	0.0592626	Equal	Cytoplasmic	Not detected	Not detected	Not detected	22.5671	22.4242	22.7713	0	Not applicable	ON	Cytoplasmic
YsxC	Groups of genes	GTP-binding proteins				24.0522	24.0393	24.2338	23.9747	24.4078	23.9501	0.00491179	0.00241979	Equal	Cytoplasmic	24.5649	24.663	24.1975	24.6683	24.4641	24.7351	0.378603	0.147387	Equal	Cytoplasmic
YyaF	Groups of genes	GTP-binding proteins				27.1643	26.7255	26.953	26.8956	26.6287	26.9558	0.304241	-0.120907	Equal	Cytoplasmic	28.6265	28.5176	28.5132	28.4943	28.161	28.0355	1.06757	-0.322159	Equal	Cytoplasmic
AhpF	Groups of genes	Membrane proteins				24.2442	24.6128	25.2823	24.4708	25.3451	24.5006	0.0484593	0.0590452	Equal	Membrane	28.7555	29.7572	28.8275	28.3729	28.6586	28.9859	0.527339	-0.440964	Equal	Membrane
AlbB	Groups of genes	Membrane proteins												Not detected										Deleted gene
AlbC	Groups of genes	Membrane proteins				Not detected	Not detected	Not detected	19.3928	Not detected	19.6702	0	Not applicable	ON	Membrane									Deleted gene
AlbD	Groups of genes	Membrane proteins												Not detected										Deleted gene
AlbG	Groups of genes	Membrane proteins												Not detected										Deleted gene
AlsT	Groups of genes	Membrane proteins												Not detected		25.1418	25.2445	25.1942	25.9147	25.6196	25.2923	1.07169	0.415405	Equal	Membrane
Amj	Groups of genes	Membrane proteins												Not detected										Not detected
AppA/1	Groups of genes	Membrane proteins												Not detected										Not detected
AppB	Groups of genes	Membrane proteins				20.6078	20.3701	20.3429	20.4533	19.7819	20.2247	0.599319	-0.286966	Equal	Membrane									Not detected
AppC	Groups of genes	Membrane proteins				21.1303	20.8208	20.9261	21.0569	20.2717	20.8232	0.411206	-0.241809	Equal	Membrane									Not detected
AppD	Groups of genes	Membrane proteins				19.8979	19.6617	Not detected	Not detected	19.7312	19.8726	0.0518944	0.0220585	Equal	Membrane									Not detected
AppF	Groups of genes	Membrane proteins				22.6346	22.1658	21.9394	22.1157	21.4899	21.9901	0.610935	-0.381355	Equal	Membrane	23.2843	21.729	22.3979	Not detected	Not detected	Not detected	0	Not applicable	OFF	Membrane
AraE	Groups of genes	Membrane proteins												Not detected										Deleted gene
AraN	Groups of genes	Membrane proteins												Not detected										Deleted gene
AraP	Groups of genes	Membrane proteins												Not detected										Deleted gene
AraQ	Groups of genes	Membrane proteins												Not detected										Deleted gene
ArtP	Groups of genes	Membrane proteins				Not detected	Not detected	Not detected	19.5183	Not detected	19.4062	0	Not applicable	ON	Membrane	29.3534	29.1851	29.5222	28.9299	28.7875	28.764	2.05503	-0.526427	Significantly less abundant	Membrane
ArtQ	Groups of genes	Membrane proteins												Not detected		26.8452	26.6574	27.0091	26.0158	26.0825	25.7968	2.5498	-0.872213	Significantly less abundant	Membrane
ArtR	Groups of genes	Membrane proteins												Not detected		26.3299	26.2386	26.2733	24.8751	25.5693	25.2607	2.1746	-1.04559	Significantly less abundant	Membrane
AtpA	Groups of genes	Membrane proteins				29.2099	29.0214	29.2228	28.9705	28.9292	29.0355	1.12857	-0.172958	Equal	Cytoplasmic	29.3863	29.2603	29.2292	30.3331	30.2716	30.2709	4.35652	0.999929	Significantly more abundant	Cytoplasmic
AtpB	Groups of genes	Membrane proteins												Not detected		24.988	24.6745	24.8141	25.3814	25.1964	24.6625	0.471817	0.254578	Equal	Membrane
AtpC	Groups of genes	Membrane proteins				25.5681	25.3976	25.5553	25.1124	25.2119	25.2778	1.8639	-0.30632	Equal	Cytoplasmic	25.8175	25.6712	25.5236	26.9168	26.9708	26.7015	3.26521	1.19229	Significantly more abundant	Cytoplasmic
AtpD	Groups of genes	Membrane proteins				24.9269	24.9787	24.9491	24.6398	24.8376	24.9064	0.900451	-0.156935	Equal	Membrane	28.2015	28.7456	27.4273	28.6589	28.9479	29.0705	0.891256	0.767607	Equal	Membrane
AtpE	Groups of genes	Membrane proteins												Not detected										Not detected
AtpF	Groups of genes	Membrane proteins				27.0844	26.5437	26.4858	26.9844	26.1805	26.8663	0.0294616	-0.0275784	Equal	Membrane	30.0081	29.9494	29.849	30.5516	30.3449	30.1306	1.45249	0.40688	Equal	Membrane
AtpG	Groups of genes	Membrane proteins				22.7891	22.7631	23.1442	22.8579	22.5315	23.0277	0.186579	-0.0930882	Equal	Membrane	25.8004	26.2929	25.7216	26.4181	26.1764	26.5091	0.984956	0.429598	Equal	Membrane
AtpH	Groups of genes	Membrane proteins				24.959	24.8641	24.7737	24.6582	24.5974	24.5996	1.9088	-0.247183	Equal	Cytoplasmic	25.0034	25.166	25.0025	26.1652	26.1391	25.8903	3.21182	1.00758	Significantly more abundant	Cytoplasmic
AtpI	Groups of genes	Membrane proteins												Not detected										Not detected
AzlC	Groups of genes	Membrane proteins												Not detected										Deleted gene
AzlD	Groups of genes	Membrane proteins												Not detected										Deleted gene
BacE	Groups of genes	Membrane proteins												Not detected										Deleted gene
BcaP	Groups of genes	Membrane proteins												Not detected		25.8083	24.5748	26.2053	22.0265	22.2318	22.1132	2.63268	-3.4056	Significantly less abundant	Membrane
BceA	Groups of genes	Membrane proteins												Not detected										Deleted gene
BceB	Groups of genes	Membrane proteins												Not detected										Deleted gene
BceS	Groups of genes	Membrane proteins												Not detected										Deleted gene
BcrC	Groups of genes	Membrane proteins												Not detected										Not detected
BdbB	Groups of genes	Membrane proteins												Not detected										Deleted gene
BdbC	Groups of genes	Membrane proteins												Not detected										Not detected
BdbD	Groups of genes	Membrane proteins				23.3947	23.1541	23.0082	23.4951	22.8852	23.3247	0.0815154	0.0493221	Equal	Membrane	28.2316	28.2608	28.108	28.4914	28.4723	28.1407	0.612647	0.168016	Equal	Membrane
BglP	Groups of genes	Membrane proteins				22.4423	22.1409	21.8399	22.4632	22.1248	22.5997	0.496634	0.254869	Equal	Membrane									Not detected
Blt	Groups of genes	Membrane proteins												Not detected										Deleted gene
Bmr	Groups of genes	Membrane proteins												Not detected										Not detected
BmrA	Groups of genes	Membrane proteins				22.9376	22.5241	22.6598	22.9546	22.3087	22.858	8.4575e-05	-6.10352e-05	Equal	Membrane	26.578	26.4936	26.5052	26.43	26.1508	26.0507	1.26847	-0.315104	Equal	Membrane
BmrC	Groups of genes	Membrane proteins				22.5037	21.9427	22.2146	22.1077	21.7282	22.0331	0.592086	-0.263997	Equal	Membrane	22.0363	22.0727	22.3214	Not detected	Not detected	Not detected	0	Not applicable	OFF	Membrane
BmrD	Groups of genes	Membrane proteins				23.1915	22.843	22.9811	22.8868	22.2569	22.7836	0.758997	-0.362774	Equal	Membrane	23.471	23.1205	23.4189	Not detected	Not detected	Not detected	0	Not applicable	OFF	Membrane
BofA	Groups of genes	Membrane proteins												Not detected										Not detected
BraB	Groups of genes	Membrane proteins												Not detected										Not detected
BrnQ	Groups of genes	Membrane proteins												Not detected										Deleted gene
CadA	Groups of genes	Membrane proteins				20.8083	20.4366	20.6061	21.0134	20.0738	20.8526	0.0322496	0.0295792	Equal	Membrane	26.5704	26.407	26.3555	25.098	25.2036	25.0056	3.99831	-1.34191	Significantly less abundant	Membrane
CapE	Groups of genes	Membrane proteins												Not detected										Deleted gene
CatD	Groups of genes	Membrane proteins												Not detected										Deleted gene
CccA	Groups of genes	Membrane proteins				19.0884	18.5521	18.7327	18.9012	18.2494	18.4389	0.450619	-0.261252	Equal	Membrane	24.2376	23.5688	23.468	23.3835	22.3512	22.9097	1.07364	-0.876678	Equal	Membrane
CccB	Groups of genes	Membrane proteins				21.5321	21.2254	20.7838	21.5378	20.5019	21.2605	0.0746279	-0.0803553	Equal	Membrane	25.2438	25.1166	25.2194	25.1891	25.1037	24.996	0.643061	-0.0970211	Equal	Membrane
CcdA	Groups of genes	Membrane proteins												Not detected										Not detected
CdaA	Groups of genes	Membrane proteins				21.3596	20.4554	20.9393	21.3215	20.2954	21.1423	0.00130053	0.00163587	Equal	Membrane	25.4813	25.1312	25.4396	24.885	25.005	24.5533	1.43001	-0.536299	Equal	Membrane
CdsA	Groups of genes	Membrane proteins												Not detected										Not detected
ChaA	Groups of genes	Membrane proteins												Not detected										Not detected
CheA	Groups of genes	Membrane proteins				27.2989	27.1228	27.3241	26.8957	26.7919	27.0444	1.59976	-0.337889	Equal	Cytoplasmic									Deleted gene
CimH	Groups of genes	Membrane proteins												Not detected		23.4366	23.3097	23.9802	22.3648	22.9272	22.7122	1.58453	-0.907419	Significantly less abundant	Membrane
CitH	Groups of genes	Membrane proteins												Not detected										Not detected
CitM	Groups of genes	Membrane proteins												Not detected										Not detected
CitS	Groups of genes	Membrane proteins												Not detected										Not detected
ClsA	Groups of genes	Membrane proteins												Not detected										Not detected
ComC	Groups of genes	Membrane proteins												Not detected										Not detected
ComEA	Groups of genes	Membrane proteins												Not detected		24.2015	24.2389	24.2926	24.4851	23.4882	23.3037	0.589166	-0.485312	Equal	Membrane
ComEC	Groups of genes	Membrane proteins												Not detected										Not detected
ComFA	Groups of genes	Membrane proteins												Not detected										Not detected
ComGA	Groups of genes	Membrane proteins				21.3456	21.1836	20.7673	20.3313	19.8651	20.5168	1.53203	-0.861065	Equal	Membrane	24.96	25.0296	25.0781	25.0625	24.0609	24.2198	0.854445	-0.57486	Equal	Membrane
ComGB	Groups of genes	Membrane proteins												Not detected										Not detected
ComGC	Groups of genes	Membrane proteins												Not detected		Not detected	22.8527	23.0689	23.9167	Not detected	22.9413	0.349089	0.468149	Equal	Membrane
ComGD	Groups of genes	Membrane proteins												Not detected										Not detected
ComGE	Groups of genes	Membrane proteins												Not detected										Not detected
ComGF	Groups of genes	Membrane proteins												Not detected										Not detected
ComGG	Groups of genes	Membrane proteins												Not detected										Not detected
ComP	Groups of genes	Membrane proteins				19.7715	19.3088	19.6693	20.1599	19.3919	19.3601	0.0634354	0.0541401	Equal	Membrane									Deleted gene
ComQ	Groups of genes	Membrane proteins												Not detected										Deleted gene
ConB	Groups of genes	Membrane proteins												Not detected										Deleted gene
ConC	Groups of genes	Membrane proteins												Not detected										Deleted gene
ConD	Groups of genes	Membrane proteins												Not detected										Deleted gene
ConE	Groups of genes	Membrane proteins												Not detected										Deleted gene
ConG	Groups of genes	Membrane proteins												Not detected										Deleted gene
CopA	Groups of genes	Membrane proteins												Not detected		Not detected	19.8131	Not detected	19.666	19.2001	19.2683	0	Not applicable	ON	Membrane
CorA	Groups of genes	Membrane proteins												Not detected										Not detected
CpaA	Groups of genes	Membrane proteins												Not detected										Not detected
CsbA	Groups of genes	Membrane proteins												Not detected										Not detected
CsbB	Groups of genes	Membrane proteins				Not detected	Not detected	Not detected	19.5497	19.0387	19.3283	0	Not applicable	ON	Membrane									Deleted gene
CsbC	Groups of genes	Membrane proteins												Not detected										Not detected
CsbX	Groups of genes	Membrane proteins												Not detected										Not detected
CshA	Groups of genes	Membrane proteins				28.0585	28.1435	28.0679	28.0882	28.1938	28.1599	0.627224	0.0573292	Equal	Cytoplasmic	28.4315	28.3047	28.3341	28.9367	28.9465	28.8757	3.65737	0.562826	Significantly more abundant	Cytoplasmic
CssS	Groups of genes	Membrane proteins												Not detected		23.6042	23.4308	23.5003	23.2463	23.4383	23.3799	0.967862	-0.156921	Equal	Membrane
CstA	Groups of genes	Membrane proteins												Not detected										Deleted gene
CtaA	Groups of genes	Membrane proteins												Not detected		23.351	23.313	23.495	23.6064	24.3055	23.3693	0.582411	0.374086	Equal	Membrane
CtaB	Groups of genes	Membrane proteins				19.7837	19.8634	19.4043	19.9004	19.2249	19.456	0.255698	-0.156741	Equal	Membrane	24.0835	23.6874	23.9759	24.1406	24.0155	23.4691	0.0590057	-0.0405032	Equal	Membrane
CtaC	Groups of genes	Membrane proteins				22.4268	21.8589	22.2663	22.0751	21.4129	21.7961	0.759966	-0.422642	Equal	Membrane	22.7628	22.4315	22.4267	Not detected	Not detected	Not detected	0	Not applicable	OFF	Membrane
CtaD	Groups of genes	Membrane proteins				Not detected	21.0826	21.2523	21.2525	20.3392	21.1517	0.258283	-0.253021	Equal	Membrane	Not detected	Not detected	Not detected	23.8855	Not detected	23.4207	0	Not applicable	ON	Membrane
CtaE	Groups of genes	Membrane proteins												Not detected										Not detected
CtaF	Groups of genes	Membrane proteins												Not detected										Not detected
CtaG	Groups of genes	Membrane proteins												Not detected										Not detected
CtaO	Groups of genes	Membrane proteins												Not detected										Not detected
CtpA	Groups of genes	Membrane proteins				22.6958	22.3283	22.1592	22.5718	22.0619	22.5547	0.00240656	0.0016969	Equal	Membrane									Deleted gene
CwlK	Groups of genes	Membrane proteins												Not detected										Not detected
CwlP	Groups of genes	Membrane proteins												Not detected										Deleted gene
CwlQ	Groups of genes	Membrane proteins												Not detected										Not detected
CydA	Groups of genes	Membrane proteins												Not detected										Not detected
CydB	Groups of genes	Membrane proteins												Not detected		Not detected	Not detected	Not detected	24.1954	23.5755	23.7378	0	Not applicable	ON	Membrane
CydC	Groups of genes	Membrane proteins												Not detected		22.0943	21.871	22.9226	22.8623	Not detected	21.9098	0.0559649	0.0901092	Equal	Membrane
CydD	Groups of genes	Membrane proteins												Not detected										Not detected
CysP	Groups of genes	Membrane proteins												Not detected										Not detected
CzcD	Groups of genes	Membrane proteins												Not detected										Deleted gene
DacA	Groups of genes	Membrane proteins				25.2914	25.1434	25.1523	25.5964	25.0356	25.5925	0.479734	0.212463	Equal	Membrane	29.9304	29.8375	29.9717	30.2771	30.27	30.0053	1.29761	0.270891	Equal	Membrane
DacB	Groups of genes	Membrane proteins												Not detected										Not detected
DctP	Groups of genes	Membrane proteins				22.7049	22.4325	22.0229	22.629	22.6511	22.9664	0.733582	0.362071	Equal	Membrane	26.6171	26.9923	26.9664	25.9506	25.9865	25.6443	2.44775	-0.99812	Significantly less abundant	Membrane
DctS	Groups of genes	Membrane proteins												Not detected										Not detected
DdcP	Groups of genes	Membrane proteins				Not detected	Not detected	Not detected	20.1262	Not detected	20.015	0	Not applicable	ON	Membrane	23.6487	23.3177	23.3715	23.7651	Not detected	23.5999	0.691189	0.236552	Equal	Membrane
Des	Groups of genes	Membrane proteins												Not detected										Not detected
DesK	Groups of genes	Membrane proteins												Not detected										Not detected
DgcK	Groups of genes	Membrane proteins												Not detected										Not detected
DgcW	Groups of genes	Membrane proteins												Not detected										Not detected
DgkA	Groups of genes	Membrane proteins												Not detected										Not detected
DhbF	Groups of genes	Membrane proteins				27.4981	27.3277	27.2332	27.3516	26.805	27.4512	0.281216	-0.150386	Equal	Cytoplasmic									Not detected
DivIB	Groups of genes	Membrane proteins												Not detected		25.2232	24.7457	24.6907	24.86	24.4997	24.1395	0.652576	-0.386761	Equal	Membrane
DivIC	Groups of genes	Membrane proteins												Not detected										Not detected
DivIVA	Groups of genes	Membrane proteins				29.0472	29.0542	28.8038	28.9003	28.7349	28.8398	0.683327	-0.143437	Equal	Cytoplasmic	29.5052	29.0899	29.3972	28.8863	28.7648	28.4538	1.60936	-0.629147	Significantly less abundant	Cytoplasmic
DltB	Groups of genes	Membrane proteins				Not detected	Not detected	Not detected	20.083	19.5012	19.8784	0	Not applicable	ON	Membrane	Not detected	Not detected	Not detected	23.9708	23.9761	23.5252	0	Not applicable	ON	Membrane
DltD	Groups of genes	Membrane proteins				23.4259	22.9517	22.8256	23.5932	22.9119	23.5054	0.405558	0.269108	Equal	Membrane	27.1683	27.0079	27.1261	27.6867	27.8045	27.4345	1.97851	0.541102	Significantly more abundant	Membrane
DppB	Groups of genes	Membrane proteins												Not detected										Not detected
DppC	Groups of genes	Membrane proteins												Not detected										Not detected
DppD	Groups of genes	Membrane proteins												Not detected										Not detected
DppE	Groups of genes	Membrane proteins												Not detected										Not detected
DtpT	Groups of genes	Membrane proteins												Not detected										Not detected
DynA	Groups of genes	Membrane proteins				21.5439	21.3321	21.2961	21.6548	21.061	21.5576	0.0586132	0.0337785	Equal	Membrane	26.0195	25.8035	25.7939	25.5189	25.1985	25.2334	1.94203	-0.555377	Significantly less abundant	Membrane
EbrA	Groups of genes	Membrane proteins												Not detected										Deleted gene
EbrB	Groups of genes	Membrane proteins												Not detected										Deleted gene
EcsA	Groups of genes	Membrane proteins				22.5984	22.1301	22.1179	22.734	21.7678	22.391	0.0157962	0.0154394	Equal	Membrane	26.1161	26.534	26.6665	26.3646	26.1766	26.233	0.443988	-0.180834	Equal	Membrane
EcsB	Groups of genes	Membrane proteins				19.598	19.3703	18.9652	19.6348	19.3011	19.7324	0.468153	0.244932	Equal	Membrane	24.7075	24.5331	24.8706	24.6752	24.714	24.121	0.393559	-0.200298	Equal	Membrane
EfeB	Groups of genes	Membrane proteins				25.8179	25.9224	26.072	25.774	25.9436	25.5962	0.596997	-0.166145	Equal	Extracellular	26.5255	25.9884	26.2799	24.8688	24.4044	24.7029	2.83304	-1.60584	Significantly less abundant	Extracellular
EfeO	Groups of genes	Membrane proteins				26.5302	26.5689	26.2206	26.5252	26.181	26.398	0.183654	-0.0718575	Equal	Cytoplasmic	26.3403	26.509	26.8694	26.9037	26.6542	26.6384	0.374629	0.159163	Equal	Cytoplasmic
EfeU	Groups of genes	Membrane proteins				18.5381	18.503	Not detected	Not detected	Not detected	Not detected	0	Not applicable	OFF	Membrane	25.3823	25.6111	25.2732	25.1946	24.8424	24.8611	1.40162	-0.456161	Equal	Membrane
Eno	Groups of genes	Membrane proteins				30.088	30.1967	30.259	30.4838	30.3779	30.421	1.8633	0.246315	Equal	Cytoplasmic	30.7906	30.7222	30.6222	30.9469	30.7478	30.8114	0.742706	0.12369	Equal	Cytoplasmic
EpsA	Groups of genes	Membrane proteins												Not detected										Deleted gene
EpsC	Groups of genes	Membrane proteins												Not detected										Deleted gene
EpsE	Groups of genes	Membrane proteins												Not detected										Deleted gene
EpsG	Groups of genes	Membrane proteins												Not detected										Deleted gene
EpsK	Groups of genes	Membrane proteins												Not detected										Deleted gene
EpsL	Groups of genes	Membrane proteins												Not detected										Deleted gene
ExuT	Groups of genes	Membrane proteins												Not detected										Deleted gene
EzrA	Groups of genes	Membrane proteins				25.2388	24.8935	25.0563	25.3162	24.6524	24.9763	0.139007	-0.0812016	Equal	Membrane	28.4518	28.2606	28.4404	28.1625	28.3311	27.9679	0.880682	-0.230422	Equal	Membrane
FadE	Groups of genes	Membrane proteins												Not detected										Not detected
FadF	Groups of genes	Membrane proteins												Not detected										Not detected
FecC	Groups of genes	Membrane proteins				24.6149	24.2713	24.151	24.6777	24.1636	24.4741	0.171813	0.0926965	Equal	Membrane	28.8658	28.7304	29.1168	29.0303	28.538	28.573	0.416377	-0.190566	Equal	Membrane
FecD	Groups of genes	Membrane proteins												Not detected										Not detected
FecE	Groups of genes	Membrane proteins												Not detected										Not detected
FecF	Groups of genes	Membrane proteins												Not detected										Not detected
FeuA	Groups of genes	Membrane proteins				25.9203	25.4996	25.2061	26.2153	25.7563	26.3712	0.965678	0.572257	Equal	Membrane	29.866	29.4609	29.9443	29.5054	29.0818	29.1807	1.19568	-0.501126	Equal	Membrane
FeuB	Groups of genes	Membrane proteins												Not detected										Not detected
FeuC	Groups of genes	Membrane proteins												Not detected										Not detected
FhuB	Groups of genes	Membrane proteins												Not detected										Not detected
FhuC	Groups of genes	Membrane proteins				18.4794	18.5433	18.2654	17.4547	18.5673	18.4801	0.28842	-0.261997	Equal	Membrane	23.3525	23.8023	23.7814	23.6976	23.4589	23.4705	0.24551	-0.10305	Equal	Membrane
FhuG	Groups of genes	Membrane proteins												Not detected										Not detected
FisB	Groups of genes	Membrane proteins												Not detected										Not detected
FlgE	Groups of genes	Membrane proteins				Not detected	Not detected	Not detected	20.2302	19.2176	21.156	0	Not applicable	ON	Extracellular									Deleted gene
FlhA	Groups of genes	Membrane proteins				21.8123	21.124	21.3901	21.762	20.8069	21.2712	0.180973	-0.162094	Equal	Membrane									Deleted gene
FlhB	Groups of genes	Membrane proteins												Not detected										Deleted gene
FlhF	Groups of genes	Membrane proteins				19.8152	19.8081	19.9742	19.8538	19.4826	19.598	0.838234	-0.221048	Equal	Membrane									Deleted gene
FliF	Groups of genes	Membrane proteins				24.7288	24.3069	24.2884	24.7273	23.936	24.5207	0.058295	-0.0466983	Equal	Membrane									Deleted gene
FliG	Groups of genes	Membrane proteins				16.9267	Not detected	17.0593	Not detected	Not detected	Not detected	0	Not applicable	OFF	Membrane									Deleted gene
FliJ	Groups of genes	Membrane proteins												Not detected										Deleted gene
FliL	Groups of genes	Membrane proteins				23.0193	22.7094	22.35	22.0302	22.7852	22.904	0.131491	-0.119797	Equal	Membrane									Deleted gene
FliM	Groups of genes	Membrane proteins				22.0679	22.2975	22.0971	21.7391	21.8162	21.701	2.13886	-0.402102	Equal	Membrane									Deleted gene
FliP	Groups of genes	Membrane proteins												Not detected										Deleted gene
FliQ	Groups of genes	Membrane proteins												Not detected										Deleted gene
FliR	Groups of genes	Membrane proteins												Not detected										Deleted gene
FliY	Groups of genes	Membrane proteins				22.8137	23.4203	23.1781	22.9337	23.3679	22.6417	0.221788	-0.156304	Equal	Membrane									Deleted gene
FliZ	Groups of genes	Membrane proteins												Not detected										Deleted gene
FloA	Groups of genes	Membrane proteins				25.7231	24.9242	25.2669	25.7239	25.4162	26.0258	0.648648	0.417227	Equal	Cytoplasmic	25.4499	25.2291	25.8993	26.6553	26.6046	26.6815	2.31514	1.12102	Significantly more abundant	Cytoplasmic
FloT	Groups of genes	Membrane proteins				25.3025	24.7373	24.8436	25.2086	24.5952	24.9725	0.0492114	-0.0357126	Equal	Membrane	28.0281	27.462	28.025	28.6935	28.623	28.4308	1.66186	0.744068	Significantly more abundant	Membrane
FluC	Groups of genes	Membrane proteins												Not detected										Not detected
FpbN	Groups of genes	Membrane proteins												Not detected										Deleted gene
FpbO	Groups of genes	Membrane proteins												Not detected										Deleted gene
FpbP	Groups of genes	Membrane proteins				21.1069	21.002	21.0533	21.7332	20.3247	21.043	0.0166476	-0.0204569	Equal	Membrane									Deleted gene
FpbQ	Groups of genes	Membrane proteins				24.4987	24.0368	23.7347	23.4743	23.3372	23.5716	1.27021	-0.629061	Equal	Membrane									Deleted gene
FrlB	Groups of genes	Membrane proteins												Not detected										Not detected
FrlM	Groups of genes	Membrane proteins												Not detected										Not detected
FrlN	Groups of genes	Membrane proteins												Not detected										Not detected
FrlO	Groups of genes	Membrane proteins												Not detected										Not detected
FruA	Groups of genes	Membrane proteins				22.9524	22.3735	22.3338	22.8219	22.2573	22.8567	0.120457	0.0920614	Equal	Membrane	27.6467	27.5828	27.4587	27.58	27.5595	27.3375	0.300281	-0.0704085	Equal	Membrane
FtsA	Groups of genes	Membrane proteins				23.7545	22.7356	22.9277	23.2518	22.3776	23.6533	0.0310247	-0.0450694	Equal	Cytoplasmic	20.8233	20.7173	20.8179	Not detected	Not detected	Not detected	0	Not applicable	OFF	Cytoplasmic
FtsE	Groups of genes	Membrane proteins				22.4302	22.5428	22.5378	22.4382	22.7112	22.7812	0.55977	0.139927	Equal	Membrane	26.4904	26.2063	26.3464	25.9102	26.0693	26.113	1.43617	-0.31687	Equal	Membrane
FtsH	Groups of genes	Membrane proteins				27.4985	27.0798	26.8648	27.5868	26.9109	27.3765	0.203217	0.143741	Equal	Membrane	31.7322	31.655	31.703	31.1331	31.0195	30.8074	2.71407	-0.710035	Significantly less abundant	Membrane
FtsL	Groups of genes	Membrane proteins												Not detected										Not detected
FtsW	Groups of genes	Membrane proteins												Not detected										Not detected
FtsX	Groups of genes	Membrane proteins				23.2821	22.91	22.792	23.3998	22.6936	23.5001	0.278114	0.20314	Equal	Membrane	27.5461	27.6306	27.4513	27.462	27.3572	27.1562	0.984296	-0.217489	Equal	Membrane
FtsY	Groups of genes	Membrane proteins				23.4753	23.5767	23.4742	23.7532	23.2075	23.5957	0.02022	0.0100568	Equal	Membrane	26.81	26.6978	26.7699	26.4728	26.4155	26.2059	1.96837	-0.394498	Significantly less abundant	Membrane
FtsZ	Groups of genes	Membrane proteins				27.6022	27.2953	27.0045	27.3643	27.0237	27.1762	0.221012	-0.112604	Equal	Cytoplasmic	27.1585	26.9228	27.1736	26.8441	26.7344	26.7347	1.61366	-0.31388	Significantly less abundant	Cytoplasmic
GabP	Groups of genes	Membrane proteins												Not detected										Deleted gene
GamP	Groups of genes	Membrane proteins				21.3387	20.9591	21.1017	21.1121	20.5785	21.0014	0.527705	-0.235854	Equal	Membrane	25.026	23.8788	24.9192	25.1079	25.523	25.0184	0.697476	0.608397	Equal	Membrane
GanP	Groups of genes	Membrane proteins												Not detected										Deleted gene
GanQ	Groups of genes	Membrane proteins												Not detected										Deleted gene
GanS	Groups of genes	Membrane proteins				19.1236	19.1011	19.7508	Not detected	Not detected	19.2692	0	Not applicable	OFF	Membrane									Deleted gene
GdpP	Groups of genes	Membrane proteins				19.4729	19.0061	18.7212	19.538	18.6537	19.1613	0.0519217	0.0508887	Equal	Membrane	22.6633	22.7303	22.5933	22.6449	22.6132	22.6895	0.104317	-0.0131226	Equal	Membrane
GerAA	Groups of genes	Membrane proteins												Not detected										Deleted gene
GerAB	Groups of genes	Membrane proteins												Not detected										Deleted gene
GerAC	Groups of genes	Membrane proteins												Not detected										Deleted gene
GerBA	Groups of genes	Membrane proteins												Not detected										Deleted gene
GerBB	Groups of genes	Membrane proteins												Not detected										Deleted gene
GerBC	Groups of genes	Membrane proteins												Not detected										Deleted gene
GerD	Groups of genes	Membrane proteins												Not detected										Not detected
GerKA	Groups of genes	Membrane proteins												Not detected										Deleted gene
GerKB	Groups of genes	Membrane proteins												Not detected										Deleted gene
GerKC	Groups of genes	Membrane proteins												Not detected										Deleted gene
GerKD	Groups of genes	Membrane proteins												Not detected										Deleted gene
GgaB	Groups of genes	Membrane proteins												Not detected										Not detected
GlcP	Groups of genes	Membrane proteins												Not detected										Deleted gene
GlcU	Groups of genes	Membrane proteins												Not detected										Not detected
GlnH	Groups of genes	Membrane proteins												Not detected										Not detected
GlnK	Groups of genes	Membrane proteins												Not detected										Not detected
GlnM	Groups of genes	Membrane proteins												Not detected										Not detected
GlnP	Groups of genes	Membrane proteins												Not detected										Not detected
GlnQ	Groups of genes	Membrane proteins												Not detected										Not detected
GlnT	Groups of genes	Membrane proteins												Not detected										Not detected
GlpF	Groups of genes	Membrane proteins												Not detected		25.9807	25.2575	25.4249	25.9604	25.589	25.1375	0.0081043	0.00796509	Equal	Membrane
GlpT	Groups of genes	Membrane proteins												Not detected		24.3967	24.2718	24.3216	25.3408	25.698	24.7099	1.46547	0.919518	Significantly more abundant	Membrane
GltP	Groups of genes	Membrane proteins												Not detected										Not detected
GltT	Groups of genes	Membrane proteins				24.1595	23.5968	23.9561	24.1271	23.3423	23.8661	0.167255	-0.125659	Equal	Membrane	26.6449	26.7951	27.0314	26.9201	26.5717	26.4801	0.403089	-0.166495	Equal	Membrane
GntP	Groups of genes	Membrane proteins				20.0735	19.9631	20.3973	20.3012	19.4567	20.0996	0.268799	-0.192144	Equal	Membrane	23.7325	23.5861	23.2984	23.4368	23.3215	22.9797	0.714647	-0.292994	Equal	Membrane
GpsB	Groups of genes	Membrane proteins												Not detected										Not detected
GtcA	Groups of genes	Membrane proteins												Not detected										Not detected
HbuT	Groups of genes	Membrane proteins												Not detected										Not detected
HemY	Groups of genes	Membrane proteins				17.6073	Not detected	17.7277	18.2701	17.7412	18.3191	0.779587	0.442628	Equal	Membrane	25.3418	25.098	25.403	25.046	24.8457	25.0663	1.18728	-0.294922	Equal	Membrane
HtpX	Groups of genes	Membrane proteins				23.2733	22.6164	22.5938	23.2879	22.5831	22.856	0.095797	0.0811316	Equal	Membrane	25.417	25.6576	25.7065	25.5678	25.6998	25.0657	0.282452	-0.149276	Equal	Membrane
HtrA	Groups of genes	Membrane proteins												Not detected										Not detected
HtrB	Groups of genes	Membrane proteins				Not detected	Not detected	Not detected	20.5814	20.0666	20.0047	0	Not applicable	ON	Membrane	20.8728	20.6938	21.0634	Not detected	Not detected	Not detected	0	Not applicable	OFF	Membrane
HtrC	Groups of genes	Membrane proteins												Not detected										Not detected
HutM	Groups of genes	Membrane proteins												Not detected										Not detected
IolF	Groups of genes	Membrane proteins												Not detected										Deleted gene
IolT	Groups of genes	Membrane proteins				20.7927	21.0421	20.2501	20.1272	20.7829	20.9048	0.0958156	-0.0900447	Equal	Membrane									Deleted gene
IseA	Groups of genes	Membrane proteins				26.0694	24.4296	25.1306	23.2839	24.3411	23.0511	1.25207	-1.65116	Equal	Extracellular	27.7251	27.9923	27.9669	24.2151	24.7314	24.4119	4.42561	-3.44193	Significantly less abundant	Extracellular
KapB	Groups of genes	Membrane proteins												Not detected										Not detected
KbaA	Groups of genes	Membrane proteins												Not detected										Not detected
KdgT	Groups of genes	Membrane proteins												Not detected										Deleted gene
KhtS	Groups of genes	Membrane proteins												Not detected										Not detected
KhtT	Groups of genes	Membrane proteins												Not detected										Not detected
KhtU	Groups of genes	Membrane proteins												Not detected										Not detected
KimA	Groups of genes	Membrane proteins												Not detected		23.5177	Not detected	Not detected	23.4157	23.075	Not detected	0	Not applicable	ON	Membrane
KinB	Groups of genes	Membrane proteins												Not detected										Not detected
KinC	Groups of genes	Membrane proteins												Not detected		22.7749	22.5097	22.5562	Not detected	22.7107	22.175	0.297036	-0.170719	Equal	Membrane
KinD	Groups of genes	Membrane proteins												Not detected										Deleted gene
KtrA	Groups of genes	Membrane proteins												Not detected										Not detected
KtrB	Groups of genes	Membrane proteins												Not detected										Not detected
KtrC	Groups of genes	Membrane proteins				25.3574	25.1869	25.3901	25.4044	25.0252	25.171	0.365649	-0.111266	Equal	Cytoplasmic	24.79	24.3888	24.6773	23.7213	24.1493	23.7142	1.80983	-0.757098	Significantly less abundant	Cytoplasmic
KtrD	Groups of genes	Membrane proteins												Not detected										Not detected
LctP	Groups of genes	Membrane proteins				Not detected	Not detected	Not detected	19.0128	18.7258	18.9875	0	Not applicable	ON	Membrane	23.4361	23.4219	23.8151	23.8358	23.1867	23.3842	0.142347	-0.0888004	Equal	Membrane
LeuA	Groups of genes	Membrane proteins												Not detected										Not detected
LevB	Groups of genes	Membrane proteins												Not detected										Deleted gene
LevF	Groups of genes	Membrane proteins												Not detected										Deleted gene
LevG	Groups of genes	Membrane proteins												Not detected										Deleted gene
Lgt	Groups of genes	Membrane proteins				18.9844	20.0278	18.7223	18.8298	20.098	20.1827	0.317188	0.458632	Equal	Membrane	27.1929	27.206	27.3245	26.9367	27.1311	26.5381	0.972246	-0.372461	Equal	Membrane
LiaF	Groups of genes	Membrane proteins												Not detected										Not detected
LiaI	Groups of genes	Membrane proteins												Not detected										Not detected
LiaS	Groups of genes	Membrane proteins												Not detected										Not detected
LicC	Groups of genes	Membrane proteins				22.1486	21.8942	22.2382	22.484	21.2641	22.2208	0.0968253	-0.104056	Equal	Membrane	26.8148	26.8809	26.8333	26.2871	26.512	26.0136	1.76828	-0.572082	Significantly less abundant	Membrane
LmrB	Groups of genes	Membrane proteins												Not detected										Not detected
LnrJ	Groups of genes	Membrane proteins												Not detected										Deleted gene
LnrL	Groups of genes	Membrane proteins												Not detected										Deleted gene
LnrM	Groups of genes	Membrane proteins												Not detected										Deleted gene
LnrN	Groups of genes	Membrane proteins												Not detected										Deleted gene
LonB	Groups of genes	Membrane proteins												Not detected										Not detected
LplA	Groups of genes	Membrane proteins												Not detected										Deleted gene
LplB	Groups of genes	Membrane proteins												Not detected										Deleted gene
LplC	Groups of genes	Membrane proteins												Not detected										Deleted gene
LspA	Groups of genes	Membrane proteins												Not detected										Not detected
LtaS	Groups of genes	Membrane proteins												Not detected		Not detected	Not detected	Not detected	22.3384	22.1185	21.8841	0	Not applicable	ON	Membrane
LutP	Groups of genes	Membrane proteins				22.5781	22.6795	23.0155	22.7435	22.2593	22.6727	0.42356	-0.199181	Equal	Membrane									Deleted gene
LytA	Groups of genes	Membrane proteins				22.1319	22.1565	22.4046	22.4291	21.7561	22.1272	0.233616	-0.126832	Equal	Membrane	Not detected	Not detected	Not detected	23.3819	23.4157	23.2415	0	Not applicable	ON	Membrane
LytB	Groups of genes	Membrane proteins												Not detected										Not detected
LytS	Groups of genes	Membrane proteins				19.2574	Not detected	19.9267	Not detected	Not detected	Not detected	0	Not applicable	OFF	Membrane	22.3449	22.1749	Not detected	Not detected	Not detected	Not detected	0	Not applicable	OFF	Membrane
MaeN	Groups of genes	Membrane proteins				19.0948	Not detected	Not detected	19.1043	Not detected	19.1187	0	Not applicable	ON	Membrane	20.6287	20.4836	20.185	21.0549	Not detected	Not detected	0	Not applicable	OFF	Membrane
MalA	Groups of genes	Membrane proteins												Not detected										Deleted gene
MalK	Groups of genes	Membrane proteins				Not detected	Not detected	Not detected	18.2193	18.3844	18.4988	0	Not applicable	ON	Membrane	23.1209	23.2618	22.682	22.6819	22.4856	22.3736	1.21462	-0.507865	Equal	Membrane
MalP	Groups of genes	Membrane proteins												Not detected										Deleted gene
ManP	Groups of genes	Membrane proteins				25.3635	24.9208	24.9	25.6087	24.9593	25.4635	0.496707	0.282392	Equal	Membrane									Deleted gene
Mbl	Groups of genes	Membrane proteins				26.0938	25.7726	25.541	26.0387	25.5883	26.1841	0.217689	0.134547	Equal	Cytoplasmic	25.4631	25.3089	25.6464	25.2387	25.2816	25.2885	0.963238	-0.20318	Equal	Cytoplasmic
McpA	Groups of genes	Membrane proteins				25.6587	25.2875	25.1876	25.4869	25.0811	25.3837	0.117533	-0.0607395	Equal	Membrane									Deleted gene
McpB	Groups of genes	Membrane proteins				25.9957	25.5252	25.506	25.7068	25.2999	25.5911	0.287777	-0.143031	Equal	Membrane									Deleted gene
McpC	Groups of genes	Membrane proteins				25.8809	25.3537	25.4596	25.3998	24.9222	25.2343	0.823542	-0.379299	Equal	Membrane									Not detected
Mdh	Groups of genes	Membrane proteins				31.4761	31.6041	31.7946	31.2957	31.6203	31.4355	0.591037	-0.174458	Equal	Cytoplasmic	31.9591	31.9232	31.7935	31.9786	31.665	31.8459	0.235061	-0.0621204	Equal	Cytoplasmic
Mdr	Groups of genes	Membrane proteins												Not detected		22.7874	Not detected	22.968	Not detected	Not detected	Not detected	0	Not applicable	OFF	Membrane
MdtP	Groups of genes	Membrane proteins												Not detected		25.5214	25.861	26.0081	26.1789	26.0339	25.8982	0.657496	0.240169	Equal	Membrane
MdxE	Groups of genes	Membrane proteins												Not detected										Deleted gene
MdxF	Groups of genes	Membrane proteins												Not detected										Deleted gene
MdxG	Groups of genes	Membrane proteins												Not detected										Deleted gene
MelC	Groups of genes	Membrane proteins												Not detected										Not detected
MelD	Groups of genes	Membrane proteins												Not detected										Not detected
MelE	Groups of genes	Membrane proteins												Not detected										Not detected
MenA	Groups of genes	Membrane proteins												Not detected		21.0953	20.7257	20.9129	21.3205	20.2187	20.5979	0.228964	-0.19894	Equal	Membrane
MetN	Groups of genes	Membrane proteins				23.0163	22.9115	22.562	23.0079	22.7445	23.2703	0.361996	0.177624	Equal	Membrane	27.5982	27.5987	27.7083	27.2446	27.4518	27.1011	1.56957	-0.369216	Equal	Membrane
MetP	Groups of genes	Membrane proteins												Not detected		25.6234	25.1556	25.6724	25.1824	25.1067	24.6122	0.996919	-0.516715	Equal	Membrane
MetQ	Groups of genes	Membrane proteins				25.9526	25.4537	25.3117	25.6779	25.1945	25.7611	0.0363462	-0.0281811	Equal	Membrane	30.7244	30.4751	30.58	30.2387	29.9375	30.05	1.98272	-0.51778	Significantly less abundant	Membrane
MgtE	Groups of genes	Membrane proteins				22.2056	21.6214	22.0578	22.275	21.417	21.9502	0.094538	-0.0808296	Equal	Membrane	25.4493	25.2119	25.2967	24.946	24.8424	24.8383	2.32862	-0.443767	Significantly less abundant	Membrane
MifM	Groups of genes	Membrane proteins												Not detected										Not detected
MinC	Groups of genes	Membrane proteins												Not detected										Not detected
MinD	Groups of genes	Membrane proteins				22.1723	22.419	21.9972	21.7287	22.5356	22.5486	0.089449	0.0747903	Equal	Membrane	26.8027	26.7137	26.7853	26.4348	26.3225	26.4279	2.91883	-0.372187	Significantly less abundant	Membrane
MinJ	Groups of genes	Membrane proteins				21.0703	20.5609	20.7025	21.0446	20.2991	20.7167	0.126512	-0.0910791	Equal	Membrane	24.8299	24.7945	24.9273	24.6024	24.0372	24.0611	1.5109	-0.616983	Significantly less abundant	Membrane
MleN	Groups of genes	Membrane proteins				22.2384	22.6111	22.1063	22.521	22.0435	22.5987	0.10853	0.0691236	Equal	Membrane	27.5508	27.2147	27.5563	27.9915	27.847	27.3359	0.549929	0.284201	Equal	Membrane
Mmr	Groups of genes	Membrane proteins												Not detected										Not detected
MneP	Groups of genes	Membrane proteins												Not detected										Not detected
MneS	Groups of genes	Membrane proteins												Not detected										Deleted gene
MntB	Groups of genes	Membrane proteins				25.0649	24.9319	24.7304	24.6034	24.2147	24.9061	0.683257	-0.33432	Equal	Membrane	28.3299	27.9786	28.1363	27.1033	27.2784	27.278	2.86281	-0.928375	Significantly less abundant	Membrane
MntC	Groups of genes	Membrane proteins				24.1618	23.5337	23.5547	23.5703	23.0155	23.2331	0.846757	-0.47713	Equal	Membrane	26.7277	26.478	26.8993	25.8783	25.5421	25.7192	2.49618	-0.988452	Significantly less abundant	Membrane
MntD	Groups of genes	Membrane proteins												Not detected										Not detected
MntH	Groups of genes	Membrane proteins				25.4701	25.0375	25.3481	25.7074	24.6731	25.2304	0.0891833	-0.0815989	Equal	Membrane	28.9653	28.4713	28.7294	28.045	27.7245	27.4566	1.93699	-0.979926	Significantly less abundant	Membrane
MotA	Groups of genes	Membrane proteins				23.2544	22.8815	22.816	22.5692	22.7274	23.1309	0.333831	-0.174754	Equal	Membrane									Deleted gene
MotB	Groups of genes	Membrane proteins				23.1494	22.6594	22.257	22.7148	22.2011	22.742	0.163856	-0.135976	Equal	Membrane									Deleted gene
MotP	Groups of genes	Membrane proteins												Not detected										Not detected
MotS	Groups of genes	Membrane proteins												Not detected										Not detected
MprF	Groups of genes	Membrane proteins												Not detected		22.6684	23.5673	23.3316	Not detected	Not detected	Not detected	0	Not applicable	OFF	Membrane
MraY	Groups of genes	Membrane proteins												Not detected										Not detected
MreB	Groups of genes	Membrane proteins				25.8015	25.3118	25.2271	25.7506	25.3512	25.8929	0.379225	0.218105	Equal	Cytoplasmic	25.8738	25.5203	25.9272	25.6394	25.2063	25.1967	1.03209	-0.426302	Significantly less abundant	Cytoplasmic
MreBH	Groups of genes	Membrane proteins												Not detected										Not detected
MreC	Groups of genes	Membrane proteins												Not detected										Not detected
MreD	Groups of genes	Membrane proteins												Not detected										Not detected
MrpA	Groups of genes	Membrane proteins				19.177	18.837	19.03	19.6544	18.6579	19.1685	0.182373	0.145577	Equal	Membrane									Not detected
MrpB	Groups of genes	Membrane proteins												Not detected										Not detected
MrpC	Groups of genes	Membrane proteins												Not detected										Not detected
MrpD	Groups of genes	Membrane proteins												Not detected										Not detected
MrpE	Groups of genes	Membrane proteins												Not detected										Not detected
MrpF	Groups of genes	Membrane proteins												Not detected										Not detected
MrpG	Groups of genes	Membrane proteins												Not detected										Not detected
MscL	Groups of genes	Membrane proteins												Not detected										Not detected
MsmX	Groups of genes	Membrane proteins				22.7446	22.7742	22.7189	22.7721	22.1753	22.7651	0.369173	-0.17509	Equal	Membrane									Deleted gene
MstX	Groups of genes	Membrane proteins												Not detected										Deleted gene
MtlA	Groups of genes	Membrane proteins												Not detected		25.6515	25.3435	25.277	25.0563	25.099	24.6999	1.29284	-0.472249	Equal	Membrane
MtnK	Groups of genes	Membrane proteins				29.0535	28.6132	28.6365	28.9197	28.1644	29.0208	0.0760669	-0.066129	Equal	Cytoplasmic	29.0435	28.1286	28.9221	27.4056	27.4694	27.3908	1.94316	-1.27613	Significantly less abundant	Cytoplasmic
MtrA	Groups of genes	Membrane proteins												Not detected		Not detected	Not detected	Not detected	22.4131	21.8378	21.6781	0	Not applicable	ON	Membrane
MurG	Groups of genes	Membrane proteins				23.8187	23.7856	23.7756	24.1765	23.603	23.9316	0.264502	0.110418	Equal	Membrane	27.5231	27.3933	27.2842	27.4656	27.5491	27.4	0.366399	0.0713755	Equal	Membrane
MurJ	Groups of genes	Membrane proteins												Not detected										Not detected
NagP	Groups of genes	Membrane proteins				22.3304	22.1269	21.9152	22.0445	21.7786	22.3405	0.126458	-0.0696252	Equal	Membrane	29.3957	29.3867	29.3168	28.9115	28.7315	28.5661	2.4447	-0.630103	Significantly less abundant	Membrane
NarG	Groups of genes	Membrane proteins												Not detected										Not detected
NarH	Groups of genes	Membrane proteins												Not detected										Not detected
NarI	Groups of genes	Membrane proteins												Not detected										Not detected
NarK	Groups of genes	Membrane proteins												Not detected										Not detected
NasA	Groups of genes	Membrane proteins												Not detected										Not detected
NatA	Groups of genes	Membrane proteins				Not detected	19.548	19.6427	19.6823	19.3698	19.4747	0.271801	-0.0864541	Equal	Membrane	26.3225	26.4825	26.5941	Not detected	Not detected	Not detected	0	Not applicable	OFF	Membrane
NatB	Groups of genes	Membrane proteins				18.6587	18.7073	18.1306	18.3958	18.2651	18.4758	0.243431	-0.119984	Equal	Membrane	26.519	26.8051	26.5441	24.0701	24.3471	24.019	4.26013	-2.47733	Significantly less abundant	Membrane
NatK	Groups of genes	Membrane proteins												Not detected										Not detected
Ndh	Groups of genes	Membrane proteins				25.0542	24.6712	24.6387	24.8794	24.8197	25.2247	0.435269	0.186607	Equal	Membrane	27.8345	28.0245	28.1366	27.8893	28.0675	28.0962	0.060676	0.0191383	Equal	Membrane
NdhF	Groups of genes	Membrane proteins												Not detected										Deleted gene
NhaC	Groups of genes	Membrane proteins												Not detected										Not detected
NhaK	Groups of genes	Membrane proteins				Not detected	Not detected	Not detected	19.11	Not detected	18.9686	0	Not applicable	ON	Membrane	21.5476	Not detected	22.0601	Not detected	21.2119	21.035	0.890282	-0.6804	Equal	Membrane
NiaP	Groups of genes	Membrane proteins												Not detected										Not detected
Nin	Groups of genes	Membrane proteins												Not detected		24.5515	24.6569	24.5078	24.6826	24.3898	24.5442	0.127709	-0.0332355	Equal	Membrane
Noc	Groups of genes	Membrane proteins				23.2918	22.7389	23.3384	23.0338	23.0771	23.0711	0.11757	-0.0623569	Equal	Cytoplasmic	24.4105	24.1919	24.0199	24.1565	24.0204	23.9882	0.541813	-0.15241	Equal	Cytoplasmic
NonA	Groups of genes	Membrane proteins												Not detected										Not detected
NrgA	Groups of genes	Membrane proteins												Not detected										Not detected
NrgB	Groups of genes	Membrane proteins				Not detected	Not detected	Not detected	19.1608	18.3837	20.039	0	Not applicable	ON	Membrane	23.8129	22.9491	23.5853	Not detected	Not detected	Not detected	0	Not applicable	OFF	Membrane
NucA	Groups of genes	Membrane proteins												Not detected		Not detected	23.6156	23.494	24.0595	23.4342	23.3316	0.0612959	0.0535901	Equal	Membrane
NupC	Groups of genes	Membrane proteins												Not detected		25.7306	25.2451	25.8661	25.7534	25.4771	24.7995	0.326873	-0.270594	Equal	Membrane
NupG	Groups of genes	Membrane proteins				Not detected	21.1886	20.2868	20.1079	20.9155	20.8629	0.079024	-0.108926	Equal	Membrane	24.4331	24.0907	24.2551	23.3574	23.5195	23.1636	2.51351	-0.912757	Significantly less abundant	Membrane
NupN	Groups of genes	Membrane proteins				19.6245	19.2126	19.7026	Not detected	Not detected	Not detected	0	Not applicable	OFF	Membrane									Not detected
NupO	Groups of genes	Membrane proteins												Not detected										Not detected
NupP	Groups of genes	Membrane proteins												Not detected										Not detected
NupQ	Groups of genes	Membrane proteins												Not detected										Not detected
OatA	Groups of genes	Membrane proteins												Not detected										Not detected
OdhB	Groups of genes	Membrane proteins				30.4127	30.5013	30.5353	30.25	30.3371	30.2311	1.89516	-0.210342	Equal	Cytoplasmic	31.2838	31.0202	30.9624	31.0944	31.0698	30.9128	0.215057	-0.0631409	Equal	Cytoplasmic
OppA	Groups of genes	Membrane proteins				27.622	27.2606	27.4071	27.4927	27.0257	27.4759	0.205122	-0.0984834	Equal	Membrane	31.0795	30.6074	31.2876	30.141	30.5164	30.1774	1.41882	-0.713245	Significantly less abundant	Membrane
OppB	Groups of genes	Membrane proteins				20.1301	20.1452	19.8946	19.687	19.927	20.5441	0.00479808	-0.00392405	Equal	Membrane	24.034	24.0255	24.3558	23.6467	24.0868	23.5111	0.887224	-0.390213	Equal	Membrane
OppC	Groups of genes	Membrane proteins				23.0503	22.5619	22.7794	23.078	22.1569	22.8168	0.135589	-0.113326	Equal	Membrane	25.9098	25.4653	26.02	25.6909	25.5994	25.2852	0.581666	-0.273179	Equal	Membrane
OppD	Groups of genes	Membrane proteins				24.1406	23.5473	23.4723	23.8369	23.1722	23.8498	0.118894	-0.100449	Equal	Membrane	26.2038	25.9199	26.2589	25.9568	26.2022	25.8602	0.342766	-0.121117	Equal	Membrane
OppF	Groups of genes	Membrane proteins				19.3914	19.4005	18.6429	18.2621	19.3658	19.8619	0.0113081	0.0183487	Equal	Membrane	24.2991	24.4208	25.0556	24.4306	24.49	24.744	0.0500962	-0.0369829	Equal	Membrane
OpuAA	Groups of genes	Membrane proteins				21.128	20.6651	20.4278	21.2251	20.4331	21.2878	0.283693	0.241701	Equal	Membrane	24.7219	24.8402	24.4658	24.4553	24.8913	24.7691	0.0594629	0.0292683	Equal	Membrane
OpuAB	Groups of genes	Membrane proteins				Not detected	Not detected	Not detected	19.6745	19.5956	19.9725	0	Not applicable	ON	Membrane									Not detected
OpuAC	Groups of genes	Membrane proteins				21.2287	21.116	20.9785	21.4023	21.0171	21.3508	0.456748	0.14905	Equal	Membrane	25.0677	24.3647	24.8991	24.9262	24.8978	24.4012	0.044505	-0.0354443	Equal	Membrane
OpuBA	Groups of genes	Membrane proteins												Not detected										Not detected
OpuBB	Groups of genes	Membrane proteins												Not detected										Not detected
OpuBC	Groups of genes	Membrane proteins												Not detected										Not detected
OpuBD	Groups of genes	Membrane proteins												Not detected										Not detected
OpuCA	Groups of genes	Membrane proteins												Not detected										Not detected
OpuCB	Groups of genes	Membrane proteins												Not detected										Not detected
OpuCC	Groups of genes	Membrane proteins												Not detected										Not detected
OpuCD	Groups of genes	Membrane proteins												Not detected										Not detected
OpuD	Groups of genes	Membrane proteins												Not detected										Not detected
OpuE	Groups of genes	Membrane proteins												Not detected										Not detected
ParA	Groups of genes	Membrane proteins				20.2104	20.2929	20.615	19.7368	20.3968	20.7424	0.0899024	-0.0807762	Equal	Membrane	25.2339	25.3743	25.5488	24.3411	24.4133	24.7083	2.46591	-0.898122	Significantly less abundant	Membrane
PbpA	Groups of genes	Membrane proteins												Not detected		27.1662	27.2314	27.3794	27.3374	27.347	27.0359	0.0543687	-0.0189292	Equal	Membrane
PbpB	Groups of genes	Membrane proteins				22.1783	21.8601	21.7084	22.1059	21.3901	21.8926	0.179128	-0.119396	Equal	Membrane	24.8099	24.4945	24.6433	25.0457	24.5648	24.5574	0.147225	0.0733992	Equal	Membrane
PbpD	Groups of genes	Membrane proteins				23.1725	22.5979	22.8423	23.3507	22.5117	23.0845	0.138041	0.111429	Equal	Membrane	26.2528	26.3499	26.3912	26.8418	26.8186	26.6525	2.43147	0.439695	Significantly more abundant	Membrane
PbpE	Groups of genes	Membrane proteins												Not detected										Deleted gene
PbpF	Groups of genes	Membrane proteins												Not detected										Not detected
PbpG	Groups of genes	Membrane proteins												Not detected										Not detected
PbpH	Groups of genes	Membrane proteins				20.733	20.2978	20.6966	20.359	19.8034	20.6394	0.473572	-0.308513	Equal	Membrane	Not detected	Not detected	Not detected	22.5095	22.2766	22.4415	0	Not applicable	ON	Membrane
PbpI	Groups of genes	Membrane proteins												Not detected										Not detected
PbpX	Groups of genes	Membrane proteins				Not detected	Not detected	Not detected	20.5746	20.0791	20.3893	0	Not applicable	ON	Membrane	25.1056	24.9037	24.8146	25.6704	25.2395	25.1851	1.13214	0.42367	Equal	Membrane
PbuE	Groups of genes	Membrane proteins												Not detected										Deleted gene
PbuG	Groups of genes	Membrane proteins				17.5584	18.8265	17.8908	Not detected	Not detected	Not detected	0	Not applicable	OFF	Membrane									Not detected
PbuX	Groups of genes	Membrane proteins												Not detected										Not detected
PdaC	Groups of genes	Membrane proteins				21.8091	21.3611	21.699	21.8063	21.1353	21.4667	0.259179	-0.153622	Equal	Membrane									Deleted gene
PdhB	Groups of genes	Membrane proteins				25.3323	25.075	24.9452	24.8994	25.9562	25.223	0.294799	0.242018	Equal	Membrane	30.1025	29.4456	29.3617	30.1694	30.441	30.1546	1.15385	0.618411	Equal	Membrane
PdhC	Groups of genes	Membrane proteins				27.2854	27.2642	27.4966	27.6958	27.604	27.663	1.74559	0.305518	Equal	Cytoplasmic	28.0704	28.1699	27.9568	28.8738	28.6613	28.947	2.70944	0.761644	Significantly more abundant	Cytoplasmic
PfeT	Groups of genes	Membrane proteins				24.2015	23.7096	23.8121	23.773	23.1191	23.7112	0.658287	-0.373235	Equal	Membrane	27.1026	26.7482	27.09	24.8384	25.1478	24.5746	3.33453	-2.12664	Significantly less abundant	Membrane
PftA	Groups of genes	Membrane proteins												Not detected										Not detected
PftB	Groups of genes	Membrane proteins												Not detected		24.2435	25.4084	24.7689	22.4467	23.3015	Not detected	1.43027	-1.93286	Significantly less abundant	Membrane
PghC	Groups of genes	Membrane proteins												Not detected										Deleted gene
PghL	Groups of genes	Membrane proteins												Not detected										Deleted gene
PgpH	Groups of genes	Membrane proteins				21.5714	21.0411	21.2468	21.4602	20.8135	21.2741	0.15785	-0.103832	Equal	Membrane	27.0809	27.0336	27.0079	26.6116	26.5082	26.2417	2.19478	-0.586961	Significantly less abundant	Membrane
PgsA	Groups of genes	Membrane proteins				21.2683	20.9788	21.1632	21.7649	20.8214	21.1733	0.150803	0.116439	Equal	Membrane									Not detected
PhoR	Groups of genes	Membrane proteins				22.301	21.9136	21.8172	22.2866	21.7807	22.3344	0.2066	0.123276	Equal	Membrane	26.1765	26.047	26.2288	25.8104	25.6874	25.6234	2.34679	-0.44367	Significantly less abundant	Membrane
Pit	Groups of genes	Membrane proteins				19.7752	19.7071	19.6779	20.2227	19.3144	19.8049	0.0810873	0.0606187	Equal	Membrane									Not detected
PlsC	Groups of genes	Membrane proteins												Not detected										Not detected
PlsX	Groups of genes	Membrane proteins				24.5538	24.2479	24.2916	24.5887	24.1234	24.7422	0.224924	0.120349	Equal	Cytoplasmic	23.7747	23.2017	23.6691	23.4234	23.0542	22.7883	0.837436	-0.459883	Equal	Cytoplasmic
PlsY	Groups of genes	Membrane proteins												Not detected		24.4791	24.4094	24.61	24.5641	24.6597	24.2213	0.0417035	-0.0178172	Equal	Membrane
PonA	Groups of genes	Membrane proteins				24.2485	23.9945	24.1813	24.313	23.6129	24.0822	0.250444	-0.13873	Equal	Membrane	27.043	26.832	26.407	27.6228	27.3393	27.4343	1.58112	0.704829	Significantly more abundant	Membrane
PrkC	Groups of genes	Membrane proteins				19.3874	18.6935	18.8185	19.3288	18.3791	19.0616	0.0416236	-0.0433108	Equal	Membrane	23.9555	24.0051	23.6023	23.7087	23.6986	23.2935	0.702897	-0.28739	Equal	Membrane
PrsA	Groups of genes	Membrane proteins				28.1538	27.7148	27.7937	28.5616	27.8319	28.3859	0.652599	0.372361	Equal	Membrane	31.0926	30.5325	30.9229	30.9556	30.59	30.4179	0.353071	-0.194853	Equal	Membrane
PrsW	Groups of genes	Membrane proteins												Not detected										Not detected
Psd	Groups of genes	Membrane proteins												Not detected										Not detected
PsdA	Groups of genes	Membrane proteins				Not detected	Not detected	Not detected	25.7423	25.373	25.834	0	Not applicable	ON	Membrane									Deleted gene
PsdB	Groups of genes	Membrane proteins				Not detected	Not detected	Not detected	25.3156	24.7794	25.223	0	Not applicable	ON	Membrane									Deleted gene
PsdS	Groups of genes	Membrane proteins												Not detected										Deleted gene
PssA	Groups of genes	Membrane proteins												Not detected										Not detected
PstA	Groups of genes	Membrane proteins												Not detected		21.7944	22.3617	22.5075	23.4279	23.1615	23.1295	1.89595	1.01845	Significantly more abundant	Membrane
PstBA	Groups of genes	Membrane proteins												Not detected		Not detected	Not detected	Not detected	24.4296	24.2807	24.3273	0	Not applicable	ON	Membrane
PstC	Groups of genes	Membrane proteins												Not detected		Not detected	Not detected	Not detected	23.9662	23.4238	23.3844	0	Not applicable	ON	Membrane
PstS	Groups of genes	Membrane proteins												Not detected		28.0747	27.8414	28.317	28.6606	28.5763	28.187	0.926062	0.396956	Equal	Membrane
PtsG	Groups of genes	Membrane proteins				26.2001	25.7862	25.7101	26.6262	25.7061	26.2408	0.403094	0.292218	Equal	Membrane	30.5752	30.5586	30.678	30.7453	30.6089	30.3003	0.14204	-0.0524336	Equal	Membrane
PucI	Groups of genes	Membrane proteins												Not detected										Not detected
PucJ	Groups of genes	Membrane proteins												Not detected										Not detected
PucK	Groups of genes	Membrane proteins												Not detected										Not detected
PurL	Groups of genes	Membrane proteins				23.2193	23.1101	23.2071	Not detected	Not detected	Not detected	0	Not applicable	OFF	Cytoplasmic									Not detected
PutP	Groups of genes	Membrane proteins				20.874	20.3659	20.4791	20.2985	20.0717	20.63	0.463177	-0.239611	Equal	Membrane	24.8156	24.5488	25.1045	25.7048	25.4696	25.4718	1.81657	0.725775	Significantly more abundant	Membrane
PycA	Groups of genes	Membrane proteins				29.1897	29.075	28.9828	28.8996	28.6003	28.8902	1.16842	-0.285782	Equal	Cytoplasmic	28.4753	28.1564	28.4241	27.1646	27.4371	27.0746	2.8058	-1.12654	Significantly less abundant	Cytoplasmic
PyrAB	Groups of genes	Membrane proteins				27.5101	26.326	26.7326	27.5773	26.8443	27.7727	0.533387	0.541889	Equal	Cytoplasmic	26.4309	26.6851	26.4984	26.9809	26.6508	26.598	0.653942	0.205097	Equal	Cytoplasmic
PyrP	Groups of genes	Membrane proteins				22.9587	22.2536	22.8453	23.2423	22.118	22.7538	0.0159306	0.0188389	Equal	Membrane	25.7059	25.501	25.9296	26.0093	25.5486	25.3928	0.0997903	-0.0619138	Equal	Membrane
QcrA	Groups of genes	Membrane proteins				22.6038	22.0451	21.8488	22.5749	21.8543	22.3582	0.112549	0.0965474	Equal	Membrane	24.5833	24.438	24.4177	24.1193	24.2263	24.0746	2.10411	-0.339589	Significantly less abundant	Membrane
QcrB	Groups of genes	Membrane proteins				22.3228	21.9246	21.6288	21.9657	21.5509	22.0851	0.130265	-0.0915108	Equal	Membrane	24.8806	24.668	24.5424	24.1212	24.0693	23.7384	2.012	-0.720677	Significantly less abundant	Membrane
QcrC	Groups of genes	Membrane proteins				21.9977	21.8023	22.2117	22.0677	21.5032	22.0837	0.204722	-0.119008	Equal	Membrane	Not detected	Not detected	Not detected	22.9887	22.7042	22.5599	0	Not applicable	ON	Membrane
QoxA	Groups of genes	Membrane proteins				25.1261	24.9879	24.6717	24.8922	24.7596	25.2822	0.0847511	0.0494213	Equal	Membrane	29.7098	29.6265	29.5822	29.6839	29.825	29.6391	0.495477	0.0764968	Equal	Membrane
QoxB	Groups of genes	Membrane proteins				24.7615	24.3752	24.6648	24.8527	24.1183	24.9972	0.0654061	0.0555464	Equal	Membrane	28.684	28.5286	29.0387	29.0071	28.776	28.408	0.0292701	-0.0200787	Equal	Membrane
QoxC	Groups of genes	Membrane proteins												Not detected										Not detected
QoxD	Groups of genes	Membrane proteins												Not detected										Not detected
RasP	Groups of genes	Membrane proteins				23.3406	22.8975	22.7624	23.155	22.5698	23.1533	0.0537545	-0.0408122	Equal	Membrane	26.5019	26.5169	26.6413	26.2871	26.3623	26.0805	1.50706	-0.310058	Equal	Membrane
RbsA	Groups of genes	Membrane proteins				26.1366	25.8393	25.483	26.1357	25.9758	26.2662	0.672372	0.306246	Equal	Membrane									Deleted gene
RbsB	Groups of genes	Membrane proteins				26.7576	26.4051	26.4991	27.2612	26.4709	27.0372	0.647343	0.369177	Equal	Membrane									Deleted gene
RbsC	Groups of genes	Membrane proteins				24.853	24.432	24.4184	25.1752	24.2075	24.8768	0.22687	0.185378	Equal	Membrane									Deleted gene
RbsD	Groups of genes	Membrane proteins												Not detected										Deleted gene
ResA	Groups of genes	Membrane proteins				19.5379	19.364	Not detected	Not detected	Not detected	Not detected	0	Not applicable	OFF	Membrane	23.2886	23.56	23.6618	23.3147	23.1083	23.1106	1.1712	-0.325593	Equal	Membrane
ResB	Groups of genes	Membrane proteins												Not detected		23.2412	23.1552	22.6015	23.0236	22.7634	22.7873	0.259072	-0.141176	Equal	Membrane
ResC	Groups of genes	Membrane proteins												Not detected		24.1658	24.2001	24.4841	24.3189	25.6986	23.6312	0.162474	0.266272	Equal	Membrane
ResE	Groups of genes	Membrane proteins				20.6488	20.313	20.1539	20.5865	20.2606	20.4729	0.145137	0.0681203	Equal	Membrane	24.4838	24.8694	24.5725	24.9305	24.7019	24.7384	0.470933	0.148365	Equal	Membrane
RhgR	Groups of genes	Membrane proteins												Not detected										Deleted gene
RhiF	Groups of genes	Membrane proteins												Not detected										Deleted gene
RhiG	Groups of genes	Membrane proteins												Not detected										Deleted gene
RhiL	Groups of genes	Membrane proteins												Not detected										Deleted gene
RibU	Groups of genes	Membrane proteins												Not detected										Not detected
RmgR	Groups of genes	Membrane proteins												Not detected										Not detected
Rny	Groups of genes	Membrane proteins				23.8155	23.5247	23.2777	23.9091	23.68	24.1129	0.8409	0.361407	Equal	Cytoplasmic	24.3736	24.1996	24.6082	24.9106	25.1029	24.5829	1.1523	0.471647	Significantly more abundant	Cytoplasmic
RocC	Groups of genes	Membrane proteins				19.6826	19.4114	19.2492	19.4279	18.7449	19.3425	0.481006	-0.275972	Equal	Membrane	21.7841	21.7126	21.7585	Not detected	Not detected	Not detected	0	Not applicable	OFF	Membrane
RocE	Groups of genes	Membrane proteins				22.7996	22.3534	22.5106	22.9273	22.1306	22.5441	0.0260356	-0.0205504	Equal	Membrane	27.2869	27.2129	27.2608	26.7908	26.5898	26.4595	2.53465	-0.640165	Significantly less abundant	Membrane
RodA	Groups of genes	Membrane proteins				Not detected	Not detected	Not detected	20.959	19.7517	19.7477	0	Not applicable	ON	Membrane									Not detected
RodZ	Groups of genes	Membrane proteins				22.923	22.5909	23.0164	22.8769	22.2357	22.7728	0.381338	-0.214965	Equal	Membrane	27.541	27.4355	27.2825	27.299	26.9466	26.8947	1.18825	-0.372879	Equal	Membrane
RpoB	Groups of genes	Membrane proteins				29.5345	29.5456	29.6064	29.4827	29.5793	29.4192	0.591927	-0.068395	Equal	Cytoplasmic	29.8194	29.8075	29.6765	30.3679	30.4834	30.3567	3.31419	0.634827	Significantly more abundant	Cytoplasmic
RpoC	Groups of genes	Membrane proteins				29.5936	29.5291	29.5963	29.4829	29.6577	29.4626	0.230186	-0.0385876	Equal	Cytoplasmic	29.8863	29.9471	29.7708	30.3946	30.4818	30.2919	2.63869	0.521351	Significantly more abundant	Cytoplasmic
RpsB	Groups of genes	Membrane proteins				29.1741	29.3056	29.2026	29.3632	29.4028	29.2501	0.851123	0.111282	Equal	Cytoplasmic	29.1773	29.1874	29.2972	29.9662	29.8741	29.9923	3.79307	0.723539	Significantly more abundant	Cytoplasmic
RsgI	Groups of genes	Membrane proteins												Not detected										Not detected
RsiO	Groups of genes	Membrane proteins												Not detected										Not detected
RsiV	Groups of genes	Membrane proteins												Not detected										Not detected
RsiW	Groups of genes	Membrane proteins												Not detected										Not detected
RsiX	Groups of genes	Membrane proteins				20.3985	19.8864	19.8145	Not detected	Not detected	Not detected	0	Not applicable	OFF	Membrane	25.5804	25.3809	25.5356	25.5543	25.3823	25.2322	0.420114	-0.109369	Equal	Membrane
SacP	Groups of genes	Membrane proteins				22.9851	22.4927	22.5421	23.4711	22.5109	22.9926	0.427136	0.31827	Equal	Membrane	26.4823	26.1997	26.2999	26.572	25.8725	25.856	0.381846	-0.22713	Equal	Membrane
SacX	Groups of genes	Membrane proteins												Not detected										Not detected
SapB	Groups of genes	Membrane proteins												Not detected										Not detected
Sbp	Groups of genes	Membrane proteins												Not detected										Not detected
Sco	Groups of genes	Membrane proteins												Not detected		23.8754	23.1793	23.6476	22.7879	Not detected	22.148	1.26888	-1.09947	Significantly less abundant	Membrane
SdhA	Groups of genes	Membrane proteins				27.7786	27.7684	27.7213	27.5563	27.4608	27.5852	2.22976	-0.22198	Equal	Cytoplasmic	29.1014	29.1214	28.9591	28.4436	28.4312	28.3579	3.45185	-0.649719	Significantly less abundant	Cytoplasmic
SdhB	Groups of genes	Membrane proteins				25.3695	24.7958	24.94	24.9365	24.8224	25.0492	0.207966	-0.0990575	Equal	Cytoplasmic	26.2414	26.4765	26.4235	25.564	25.8035	25.7861	2.49226	-0.662584	Significantly less abundant	Cytoplasmic
SdhC	Groups of genes	Membrane proteins				20.1474	20.6355	19.891	20.2365	20.1306	20.4916	0.0901462	0.061594	Equal	Membrane	25.5741	25.3324	25.8087	25.2138	25.7034	24.9007	0.479209	-0.299099	Equal	Membrane
SdpB	Groups of genes	Membrane proteins												Not detected										Deleted gene
SdpI	Groups of genes	Membrane proteins												Not detected										Deleted gene
SecA	Groups of genes	Membrane proteins				27.5186	27.4809	27.322	27.3307	27.3829	27.2911	0.734888	-0.10558	Equal	Cytoplasmic	27.8709	27.5353	27.6434	27.6228	27.5475	27.5342	0.48763	-0.115007	Equal	Cytoplasmic
SecDF	Groups of genes	Membrane proteins				25.2136	24.6531	24.6109	24.9631	24.4462	24.9346	0.0601846	-0.0445601	Equal	Membrane	28.8768	28.8414	28.8491	28.9841	28.7567	28.5006	0.317567	-0.108639	Equal	Membrane
SecE	Groups of genes	Membrane proteins												Not detected										Not detected
SecG	Groups of genes	Membrane proteins												Not detected		24.4057	24.5061	25.1204	24.764	24.8211	23.9406	0.177254	-0.168872	Equal	Membrane
SecY	Groups of genes	Membrane proteins				22.7123	22.5976	22.7867	23.1153	22.186	22.9664	0.067907	0.0570723	Equal	Membrane	27.2175	27.1734	27.3921	27.697	27.3504	27.0434	0.196937	0.102585	Equal	Membrane
SepF	Groups of genes	Membrane proteins				24.8814	24.3132	24.4548	24.654	24.4546	24.9508	0.241119	0.136648	Equal	Cytoplasmic	25.0723	24.7286	25.2072	24.9267	24.7641	24.7605	0.536328	-0.18563	Equal	Cytoplasmic
SerA	Groups of genes	Membrane proteins				28.2262	28.0335	28.0834	28.1843	27.6606	28.1966	0.209538	-0.100528	Equal	Cytoplasmic	28.5021	28.1675	28.6156	28.0146	27.9796	27.57	1.36631	-0.573648	Significantly less abundant	Cytoplasmic
SigX	Groups of genes	Membrane proteins				Not detected	Not detected	Not detected	17.651	Not detected	17.8584	0	Not applicable	ON	Membrane	24.9998	24.7753	25.2813	24.9351	25.1263	25.0515	0.0409393	0.0188408	Equal	Membrane
SipS	Groups of genes	Membrane proteins				22.0834	21.725	21.4124	22.288	21.3463	22.0285	0.162293	0.147331	Equal	Membrane	27.2282	27.3471	27.3566	27.0671	27.0476	26.7001	1.37765	-0.372323	Equal	Membrane
SipT	Groups of genes	Membrane proteins				22.3073	21.5328	21.4977	22.1233	21.5108	22.1255	0.157653	0.140571	Equal	Membrane	26.0785	26.1565	26.203	25.9211	25.7729	25.4328	1.36953	-0.437021	Equal	Membrane
SipU	Groups of genes	Membrane proteins												Not detected		23.1561	22.1476	22.4042	22.9409	22.1125	22.3153	0.103807	-0.113059	Equal	Membrane
SipV	Groups of genes	Membrane proteins												Not detected										Not detected
SipW	Groups of genes	Membrane proteins				20.2445	19.7943	19.6393	Not detected	Not detected	Not detected	0	Not applicable	OFF	Membrane									Deleted gene
SkfE	Groups of genes	Membrane proteins												Not detected										Deleted gene
SkfF	Groups of genes	Membrane proteins												Not detected										Deleted gene
SleB	Groups of genes	Membrane proteins												Not detected										Not detected
Slp	Groups of genes	Membrane proteins												Not detected										Not detected
SpmA	Groups of genes	Membrane proteins												Not detected										Not detected
SpoIID	Groups of genes	Membrane proteins												Not detected										Not detected
SpoIIE	Groups of genes	Membrane proteins												Not detected										Not detected
SpoIIGA	Groups of genes	Membrane proteins												Not detected										Deleted gene
SpoIIIAA	Groups of genes	Membrane proteins												Not detected										Not detected
SpoIIIAB	Groups of genes	Membrane proteins												Not detected										Not detected
SpoIIIAC	Groups of genes	Membrane proteins												Not detected										Not detected
SpoIIIAD	Groups of genes	Membrane proteins												Not detected										Not detected
SpoIIIAE	Groups of genes	Membrane proteins												Not detected										Not detected
SpoIIIAF	Groups of genes	Membrane proteins												Not detected										Not detected
SpoIIIAG	Groups of genes	Membrane proteins												Not detected										Not detected
SpoIIIAH	Groups of genes	Membrane proteins												Not detected										Not detected
SpoIIIE	Groups of genes	Membrane proteins												Not detected		23.007	22.6467	23.2109	Not detected	Not detected	Not detected	0	Not applicable	OFF	Membrane
SpoIIP	Groups of genes	Membrane proteins												Not detected										Not detected
SpoIIQ	Groups of genes	Membrane proteins												Not detected										Not detected
SpoIISA	Groups of genes	Membrane proteins												Not detected										Deleted gene
SpoIVFA	Groups of genes	Membrane proteins												Not detected										Not detected
SpoIVFB	Groups of genes	Membrane proteins												Not detected										Not detected
SpoVAA	Groups of genes	Membrane proteins												Not detected										Deleted gene
SpoVAB	Groups of genes	Membrane proteins												Not detected										Deleted gene
SpoVAC	Groups of genes	Membrane proteins												Not detected										Deleted gene
SpoVAD	Groups of genes	Membrane proteins												Not detected										Deleted gene
SpoVAF	Groups of genes	Membrane proteins												Not detected										Not detected
SpoVB	Groups of genes	Membrane proteins												Not detected										Not detected
SpoVD	Groups of genes	Membrane proteins												Not detected										Not detected
SpoVE	Groups of genes	Membrane proteins												Not detected										Not detected
SpoVM	Groups of genes	Membrane proteins												Not detected										Not detected
SpoVV	Groups of genes	Membrane proteins												Not detected										Not detected
SppA	Groups of genes	Membrane proteins				23.5019	23.2131	23.1299	23.5531	23.1153	23.4884	0.230255	0.103954	Equal	Membrane	27.4499	27.6369	27.8126	28.175	28.1229	27.9305	1.58392	0.443017	Equal	Membrane
SpsG	Groups of genes	Membrane proteins												Not detected										Deleted gene
SrfAA	Groups of genes	Membrane proteins				25.7593	26.3555	26.6565	26.032	26.8977	25.8016	0.0103452	-0.0133489	Equal	Membrane									Not detected
SrfAB	Groups of genes	Membrane proteins				31.2961	31.2158	31.166	31.1005	30.9184	31.1626	0.93806	-0.165474	Equal	Cytoplasmic									Not detected
SrfAC	Groups of genes	Membrane proteins				29.3318	29.3414	29.0231	29.2942	28.614	29.3148	0.246778	-0.157759	Equal	Cytoplasmic									Not detected
SsuA	Groups of genes	Membrane proteins												Not detected										Not detected
SsuB	Groups of genes	Membrane proteins												Not detected										Not detected
SsuC	Groups of genes	Membrane proteins												Not detected										Not detected
SteT	Groups of genes	Membrane proteins												Not detected										Not detected
StoA	Groups of genes	Membrane proteins												Not detected										Not detected
SunI	Groups of genes	Membrane proteins				26.15	25.5895	25.8458	25.8913	25.3102	25.8622	0.281103	-0.173836	Equal	Membrane									Deleted gene
SunT	Groups of genes	Membrane proteins				24.8282	24.4178	24.4917	24.8117	24.1103	24.681	0.0624429	-0.0448793	Equal	Membrane									Deleted gene
SweC	Groups of genes	Membrane proteins				22.3327	22.1659	21.6539	22.0063	21.9919	22.569	0.189599	0.13822	Equal	Membrane	26.7304	26.9483	26.7724	26.9382	26.5105	26.614	0.374005	-0.129468	Equal	Membrane
SweD	Groups of genes	Membrane proteins				22.4652	21.7219	21.4053	22.2079	21.7542	22.1565	0.195035	0.175404	Equal	Membrane	26.4949	27.0323	27.2866	27.1747	26.8532	26.8282	0.0181067	0.0140915	Equal	Membrane
SwrB	Groups of genes	Membrane proteins				19.6309	19.3447	19.0793	19.255	18.9664	19.2174	0.487986	-0.205364	Equal	Membrane									Not detected
SwrC	Groups of genes	Membrane proteins				25.1031	24.6375	24.6921	24.9792	24.5626	24.992	0.0572311	0.03372	Equal	Membrane	28.1981	28.0072	27.9577	28.4413	28.3901	28.1622	1.15388	0.276859	Equal	Membrane
TagB	Groups of genes	Membrane proteins				Not detected	Not detected	Not detected	Not detected	16.7446	17.2265	0	Not applicable	ON	Membrane	22.5473	22.8137	23.1949	22.9565	22.8589	22.9469	0.132989	0.0688032	Equal	Membrane
TagF	Groups of genes	Membrane proteins				23.4546	23.0398	22.9768	23.5659	23.0412	23.6548	0.469314	0.263545	Equal	Membrane	27.7862	27.6245	27.7836	28.034	28.0317	27.6716	0.616932	0.180969	Equal	Membrane
TagG	Groups of genes	Membrane proteins												Not detected		24.8343	24.5484	24.8745	25.1241	24.9544	24.6799	0.432828	0.167048	Equal	Membrane
TagH	Groups of genes	Membrane proteins				22.0383	21.4284	21.6057	22.4631	21.4935	21.9661	0.35342	0.283422	Equal	Membrane	25.9839	26.1245	26.0947	26.2611	26.2821	25.9658	0.388085	0.101956	Equal	Membrane
TagO	Groups of genes	Membrane proteins												Not detected										Not detected
TagT	Groups of genes	Membrane proteins				21.9628	21.4992	21.4496	21.4933	21.3982	22.0372	0.00730103	0.00572586	Equal	Membrane									Deleted gene
TagU	Groups of genes	Membrane proteins				25.3282	24.9037	24.9934	25.3199	24.6697	25.2324	0.00150417	-0.00111198	Equal	Membrane	27.7639	27.3972	27.6461	27.5798	27.1587	26.944	0.803318	-0.374899	Equal	Membrane
TagV	Groups of genes	Membrane proteins				22.6268	22.2642	22.6819	22.5163	21.9225	22.583	0.30181	-0.183718	Equal	Membrane	25.8527	25.6341	25.5016	26.5134	26.2018	26.1615	1.85093	0.629433	Significantly more abundant	Membrane
TapA	Groups of genes	Membrane proteins				24.0144	24.7078	24.4092	23.5264	24.0553	24.2405	0.675403	-0.436436	Equal	Extracellular									Deleted gene
TatAC	Groups of genes	Membrane proteins												Not detected										Deleted gene
TatAD	Groups of genes	Membrane proteins												Not detected										Not detected
TatAY	Groups of genes	Membrane proteins												Not detected										Not detected
TatCD	Groups of genes	Membrane proteins												Not detected										Not detected
TatCY	Groups of genes	Membrane proteins												Not detected										Not detected
TcyA	Groups of genes	Membrane proteins				23.9511	23.7351	23.4752	24.2734	23.5547	24.2087	0.472625	0.291807	Equal	Membrane	28.9694	28.672	29.1582	29.1812	28.9263	28.6953	0.00171267	0.00104586	Equal	Membrane
TcyB	Groups of genes	Membrane proteins				Not detected	Not detected	Not detected	Not detected	18.7273	19.1925	0	Not applicable	ON	Membrane	24.7513	24.8421	25.2448	25.2894	25.2397	24.8768	0.401159	0.18927	Equal	Membrane
TcyC	Groups of genes	Membrane proteins				Not detected	Not detected	Not detected	20.4359	19.7494	19.8458	0	Not applicable	ON	Membrane	26.1864	26.2763	26.3798	26.3957	26.1211	25.9276	0.37963	-0.132722	Equal	Membrane
TcyJ	Groups of genes	Membrane proteins												Not detected										Not detected
TcyK	Groups of genes	Membrane proteins												Not detected		26.6323	24.2539	26.8363	Not detected	Not detected	Not detected	0	Not applicable	OFF	Membrane
TcyL	Groups of genes	Membrane proteins												Not detected										Not detected
TcyM	Groups of genes	Membrane proteins												Not detected										Not detected
TcyN	Groups of genes	Membrane proteins												Not detected		23.8477	Not detected	24.3124	Not detected	Not detected	Not detected	0	Not applicable	OFF	Membrane
TcyP	Groups of genes	Membrane proteins				22.8778	22.6245	21.9253	22.8391	21.5433	22.7198	0.0759585	-0.10846	Equal	Membrane	25.9788	25.55	26.3479	26.2746	25.0891	24.9155	0.476032	-0.532473	Equal	Membrane
TetB	Groups of genes	Membrane proteins												Not detected										Deleted gene
ThiT	Groups of genes	Membrane proteins												Not detected										Not detected
ThiU	Groups of genes	Membrane proteins												Not detected										Not detected
ThiV	Groups of genes	Membrane proteins												Not detected										Not detected
ThiW	Groups of genes	Membrane proteins												Not detected										Not detected
ThiX	Groups of genes	Membrane proteins												Not detected										Not detected
TkmA	Groups of genes	Membrane proteins												Not detected										Not detected
TlpA	Groups of genes	Membrane proteins				23.216	23.0345	22.9873	23.2345	22.8041	23.1239	0.0593527	-0.0251344	Equal	Membrane									Deleted gene
TlpB	Groups of genes	Membrane proteins				22.035	21.6855	21.7979	22.1044	21.6312	21.8466	0.0422762	0.021246	Equal	Membrane									Deleted gene
TlpC	Groups of genes	Membrane proteins				22.3873	21.7788	21.9235	22.0698	21.0266	21.9046	0.414811	-0.362845	Equal	Membrane									Not detected
TmrB	Groups of genes	Membrane proteins												Not detected										Not detected
TreP	Groups of genes	Membrane proteins				24.9999	24.4609	24.5231	25.3151	24.3982	24.9173	0.274274	0.215586	Equal	Membrane	28.5676	28.7639	28.8321	28.8776	29.0125	28.5931	0.293893	0.106539	Equal	Membrane
TrpP	Groups of genes	Membrane proteins												Not detected										Not detected
TseB	Groups of genes	Membrane proteins				Not detected	Not detected	Not detected	19.7118	19.3334	19.6492	0	Not applicable	ON	Membrane	22.324	22.2227	21.8131	22.9766	22.5516	22.2461	0.83078	0.4715	Equal	Membrane
TuaB	Groups of genes	Membrane proteins												Not detected										Not detected
TuaE	Groups of genes	Membrane proteins												Not detected										Not detected
TuaF	Groups of genes	Membrane proteins												Not detected										Not detected
TufA	Groups of genes	Membrane proteins				31.5956	31.4765	31.162	31.9074	31.1601	31.9643	0.386701	0.265899	Equal	Cytoplasmic	31.9779	31.5722	32.0548	31.2592	31.275	30.8091	1.61356	-0.75387	Significantly less abundant	Cytoplasmic
TxpA	Groups of genes	Membrane proteins												Not detected										Deleted gene
UgtP	Groups of genes	Membrane proteins												Not detected		23.6817	23.6865	23.4285	23.3557	23.4836	23.4571	0.824903	-0.166783	Equal	Membrane
UppP	Groups of genes	Membrane proteins				21.6122	21.3185	21.4409	22.0319	21.2483	21.4756	0.198895	0.128094	Equal	Membrane	25.4324	24.9171	25.1669	25.2906	24.6695	24.2707	0.574669	-0.428528	Equal	Membrane
WalH	Groups of genes	Membrane proteins				19.7751	19.1229	Not detected	Not detected	Not detected	Not detected	0	Not applicable	OFF	Membrane	25.1524	24.9154	25.0895	24.9418	24.6931	24.3883	1.0136	-0.378043	Equal	Membrane
WalI	Groups of genes	Membrane proteins												Not detected		23.2942	23.0043	23.5019	23.3992	23.3122	22.9865	0.0620252	-0.0341708	Equal	Membrane
WalK	Groups of genes	Membrane proteins				19.5359	19.4007	19.6221	19.6304	19.3231	19.7224	0.102681	0.0390682	Equal	Membrane	25.2521	25.0454	25.1816	24.9999	25.0801	24.5947	0.761174	-0.268117	Equal	Membrane
XhlA	Groups of genes	Membrane proteins												Not detected										Deleted gene
XhlB	Groups of genes	Membrane proteins												Not detected										Deleted gene
XynP	Groups of genes	Membrane proteins												Not detected										Deleted gene
YabG	Groups of genes	Membrane proteins												Not detected										Not detected
YabM	Groups of genes	Membrane proteins												Not detected										Not detected
YabP	Groups of genes	Membrane proteins												Not detected										Not detected
YabQ	Groups of genes	Membrane proteins												Not detected										Not detected
YabT	Groups of genes	Membrane proteins												Not detected										Not detected
YbaE	Groups of genes	Membrane proteins												Not detected		20.9351	Not detected	20.7983	21.1917	Not detected	Not detected	0	Not applicable	OFF	Membrane
YbaF	Groups of genes	Membrane proteins												Not detected										Not detected
YbaR	Groups of genes	Membrane proteins												Not detected										Not detected
YbaS	Groups of genes	Membrane proteins												Not detected										Not detected
YbcL	Groups of genes	Membrane proteins												Not detected										Deleted gene
YbcM	Groups of genes	Membrane proteins												Not detected										Deleted gene
YbdG	Groups of genes	Membrane proteins												Not detected										Deleted gene
YbdK	Groups of genes	Membrane proteins												Not detected										Deleted gene
YbeC	Groups of genes	Membrane proteins				Not detected	Not detected	Not detected	21.9043	21.1802	21.7196	0	Not applicable	ON	Membrane									Deleted gene
YbeF	Groups of genes	Membrane proteins												Not detected										Not detected
YbfB	Groups of genes	Membrane proteins												Not detected										Not detected
YbfE	Groups of genes	Membrane proteins												Not detected										Not detected
YbfF	Groups of genes	Membrane proteins				21.5685	20.9251	20.922	21.5272	20.8748	21.3299	0.134425	0.105411	Equal	Membrane	25.3762	25.3856	25.5138	25.3454	25.4935	24.9395	0.410637	-0.165704	Equal	Membrane
YbfG	Groups of genes	Membrane proteins												Not detected										Not detected
YbfH	Groups of genes	Membrane proteins												Not detected										Not detected
YbfM	Groups of genes	Membrane proteins												Not detected										Not detected
YbgB	Groups of genes	Membrane proteins												Not detected										Not detected
YbgF	Groups of genes	Membrane proteins												Not detected		21.6379	20.2705	21.281	Not detected	Not detected	Not detected	0	Not applicable	OFF	Membrane
YbxA	Groups of genes	Membrane proteins												Not detected										Not detected
YbxG	Groups of genes	Membrane proteins												Not detected										Deleted gene
YcbE	Groups of genes	Membrane proteins												Not detected										Deleted gene
YcbK	Groups of genes	Membrane proteins												Not detected										Not detected
YcbM	Groups of genes	Membrane proteins												Not detected										Not detected
YcbO	Groups of genes	Membrane proteins												Not detected										Not detected
YcbP	Groups of genes	Membrane proteins												Not detected										Not detected
YcdA	Groups of genes	Membrane proteins												Not detected		25.4921	25.0264	25.3717	26.0604	25.9756	25.7278	1.65845	0.624502	Significantly more abundant	Membrane
YceD	Groups of genes	Membrane proteins				27.7381	27.6231	28.0465	27.9152	28.0259	27.9764	0.581071	0.169933	Equal	Cytoplasmic	27.9769	28.1317	27.7121	27.9436	28.09	28.102	0.325102	0.104984	Equal	Cytoplasmic
YceF	Groups of genes	Membrane proteins												Not detected		21.455	Not detected	20.6988	21.6219	20.3244	20.7527	0.110507	-0.17721	Equal	Membrane
YceJ	Groups of genes	Membrane proteins												Not detected										Not detected
YcgA	Groups of genes	Membrane proteins												Not detected		24.0234	23.6646	24.3469	Not detected	Not detected	Not detected	0	Not applicable	OFF	Membrane
YcgF	Groups of genes	Membrane proteins												Not detected										Not detected
YcgH	Groups of genes	Membrane proteins												Not detected										Not detected
YcgQ	Groups of genes	Membrane proteins												Not detected										Not detected
YcgR	Groups of genes	Membrane proteins												Not detected										Not detected
YciB	Groups of genes	Membrane proteins												Not detected										Not detected
YckA	Groups of genes	Membrane proteins												Not detected										Not detected
YckB	Groups of genes	Membrane proteins				22.3035	22.0488	21.9368	22.4713	21.9817	22.3924	0.424232	0.185444	Equal	Membrane	26.598	26.2351	26.7442	26.4795	26.6224	26.1529	0.201801	-0.107524	Equal	Membrane
YckC	Groups of genes	Membrane proteins												Not detected										Not detected
YclH	Groups of genes	Membrane proteins												Not detected										Deleted gene
YclI	Groups of genes	Membrane proteins												Not detected										Deleted gene
YclK	Groups of genes	Membrane proteins												Not detected										Deleted gene
YcnB	Groups of genes	Membrane proteins												Not detected										Deleted gene
YcnI	Groups of genes	Membrane proteins				19.7369	20.1146	19.7224	19.606	20.1377	19.9431	0.0649861	0.0376097	Equal	Membrane	24.2259	24.6811	24.0025	24.2149	24.6035	24.5019	0.232578	0.13694	Equal	Membrane
YcnJ	Groups of genes	Membrane proteins												Not detected		21.1076	20.7457	20.427	Not detected	Not detected	Not detected	0	Not applicable	OFF	Membrane
YcnL	Groups of genes	Membrane proteins												Not detected										Not detected
YcsG	Groups of genes	Membrane proteins												Not detected		24.7702	24.3828	24.8753	24.2486	24.1941	23.9715	1.45245	-0.53807	Equal	Membrane
YcxA	Groups of genes	Membrane proteins												Not detected										Not detected
YcxB	Groups of genes	Membrane proteins												Not detected										Not detected
YcxC	Groups of genes	Membrane proteins												Not detected										Not detected
YczC	Groups of genes	Membrane proteins												Not detected										Not detected
YczI	Groups of genes	Membrane proteins												Not detected										Not detected
YdaL	Groups of genes	Membrane proteins												Not detected										Not detected
YdbI	Groups of genes	Membrane proteins												Not detected										Not detected
YdbJ	Groups of genes	Membrane proteins				20.9087	20.6321	21.0385	21.3657	20.5322	21.3485	0.301366	0.222408	Equal	Membrane	26.4753	26.4718	26.365	26.4931	26.8728	26.5037	0.645903	0.185837	Equal	Membrane
YdbK	Groups of genes	Membrane proteins												Not detected										Not detected
YdbL	Groups of genes	Membrane proteins												Not detected										Not detected
YdbO	Groups of genes	Membrane proteins												Not detected										Not detected
YdbS	Groups of genes	Membrane proteins				22.2416	21.9114	21.6257	22.0351	21.2705	22.114	0.137031	-0.11968	Equal	Membrane	Not detected	Not detected	Not detected	25.7834	25.6714	25.3524	0	Not applicable	ON	Membrane
YdbT	Groups of genes	Membrane proteins				21.537	21.3325	21.4888	21.6243	20.9342	21.574	0.118969	-0.075285	Equal	Membrane	25.0829	24.923	25.1422	25.6695	25.649	25.3619	1.89602	0.510747	Significantly more abundant	Membrane
YdcC	Groups of genes	Membrane proteins												Not detected										Not detected
YdcQ	Groups of genes	Membrane proteins												Not detected										Deleted gene
YddI	Groups of genes	Membrane proteins												Not detected										Deleted gene
YddJ	Groups of genes	Membrane proteins				20.1234	20.4633	20.2073	20.186	19.9778	20.8985	0.108919	0.0894648	Equal	Membrane									Deleted gene
YddM	Groups of genes	Membrane proteins												Not detected										Deleted gene
YddS	Groups of genes	Membrane proteins												Not detected										Not detected
YdeD	Groups of genes	Membrane proteins												Not detected										Not detected
YdeG	Groups of genes	Membrane proteins												Not detected										Not detected
YdeJ	Groups of genes	Membrane proteins				19.1181	18.4803	18.2976	Not detected	Not detected	Not detected	0	Not applicable	OFF	Membrane									Not detected
YdeO	Groups of genes	Membrane proteins				20.594	20.1743	20.3385	21.0098	19.9448	20.4111	0.092831	0.0862694	Equal	Membrane	25.2665	25.316	25.4298	25.1077	25.1582	24.8292	1.26769	-0.305718	Equal	Membrane
YdeR	Groups of genes	Membrane proteins												Not detected										Not detected
YdfC	Groups of genes	Membrane proteins												Not detected										Not detected
YdfH	Groups of genes	Membrane proteins												Not detected										Not detected
YdfJ	Groups of genes	Membrane proteins												Not detected										Not detected
YdfR	Groups of genes	Membrane proteins												Not detected										Not detected
YdfS	Groups of genes	Membrane proteins												Not detected										Not detected
YdgD	Groups of genes	Membrane proteins												Not detected										Not detected
YdgF	Groups of genes	Membrane proteins												Not detected		24.1846	24.0446	23.5034	24.1731	23.5804	23.2279	0.293735	-0.250379	Equal	Membrane
YdgH	Groups of genes	Membrane proteins												Not detected										Deleted gene
YdgK	Groups of genes	Membrane proteins												Not detected										Deleted gene
YdhB	Groups of genes	Membrane proteins												Not detected										Deleted gene
YdhH	Groups of genes	Membrane proteins												Not detected										Deleted gene
YdiK	Groups of genes	Membrane proteins												Not detected										Not detected
YdjG	Groups of genes	Membrane proteins				22.6982	22.3116	22.6058	22.8189	22.2148	22.6231	0.0214986	0.0137119	Equal	Membrane									Deleted gene
YdjH	Groups of genes	Membrane proteins				21.9609	21.7259	21.3275	21.9904	21.4883	21.9106	0.199037	0.125006	Equal	Membrane									Deleted gene
YdjJ	Groups of genes	Membrane proteins												Not detected										Deleted gene
YebA	Groups of genes	Membrane proteins												Not detected										Not detected
YebC	Groups of genes	Membrane proteins				21.128	20.4242	20.2673	21.1458	20.1426	21.4871	0.263531	0.318677	Equal	Membrane	24.6823	24.2266	24.3567	24.732	24.505	24.4251	0.332588	0.132145	Equal	Membrane
YebE	Groups of genes	Membrane proteins												Not detected										Not detected
YecA	Groups of genes	Membrane proteins												Not detected										Not detected
YeeG	Groups of genes	Membrane proteins												Not detected										Deleted gene
YerB	Groups of genes	Membrane proteins												Not detected		24.8015	24.6065	24.8751	24.4892	24.3218	24.2199	1.68908	-0.417416	Equal	Membrane
YerD	Groups of genes	Membrane proteins												Not detected										Not detected
YerH	Groups of genes	Membrane proteins				22.0633	21.8415	22.1054	22.1553	21.5703	22.1817	0.0548993	-0.0343272	Equal	Membrane	26.5462	26.4082	26.7439	26.7773	26.9906	26.6488	0.793397	0.239473	Equal	Membrane
YesK	Groups of genes	Membrane proteins												Not detected										Deleted gene
YesL	Groups of genes	Membrane proteins												Not detected										Deleted gene
YesM	Groups of genes	Membrane proteins												Not detected										Deleted gene
YetF	Groups of genes	Membrane proteins												Not detected										Deleted gene
YetJ	Groups of genes	Membrane proteins												Not detected										Deleted gene
YetK	Groups of genes	Membrane proteins												Not detected										Deleted gene
YfhA	Groups of genes	Membrane proteins												Not detected										Not detected
YfhI	Groups of genes	Membrane proteins												Not detected										Deleted gene
YfhL	Groups of genes	Membrane proteins												Not detected										Deleted gene
YfhO	Groups of genes	Membrane proteins												Not detected										Deleted gene
YfhP	Groups of genes	Membrane proteins												Not detected										Deleted gene
YfiB	Groups of genes	Membrane proteins												Not detected										Deleted gene
YfiC	Groups of genes	Membrane proteins												Not detected										Deleted gene
YfiG	Groups of genes	Membrane proteins												Not detected										Deleted gene
YfiQ	Groups of genes	Membrane proteins												Not detected										Deleted gene
YfiS	Groups of genes	Membrane proteins												Not detected										Deleted gene
YfiU	Groups of genes	Membrane proteins												Not detected										Deleted gene
YfiY	Groups of genes	Membrane proteins				25.0554	24.7553	24.4836	25.1919	24.8373	25.2175	0.704061	0.317481	Equal	Membrane	29.6614	29.6858	29.9856	29.9704	29.7782	29.6935	0.0983926	0.0363916	Equal	Membrane
YfiZ	Groups of genes	Membrane proteins												Not detected										Not detected
YfjD	Groups of genes	Membrane proteins												Not detected										Deleted gene
YfjE	Groups of genes	Membrane proteins												Not detected										Deleted gene
YfjF	Groups of genes	Membrane proteins												Not detected										Deleted gene
YfjQ	Groups of genes	Membrane proteins												Not detected										Not detected
YfkC	Groups of genes	Membrane proteins												Not detected		22.5723	22.7083	Not detected	22.6846	Not detected	Not detected	0	Not applicable	OFF	Membrane
YfkF	Groups of genes	Membrane proteins												Not detected										Not detected
YfkH	Groups of genes	Membrane proteins												Not detected										Not detected
YfkL	Groups of genes	Membrane proteins												Not detected										Not detected
YfkQ	Groups of genes	Membrane proteins												Not detected										Not detected
YfkR	Groups of genes	Membrane proteins												Not detected										Not detected
YfkS	Groups of genes	Membrane proteins												Not detected										Not detected
YfkT	Groups of genes	Membrane proteins												Not detected										Not detected
YflA	Groups of genes	Membrane proteins												Not detected										Not detected
YflI	Groups of genes	Membrane proteins												Not detected										Not detected
YflS	Groups of genes	Membrane proteins												Not detected										Not detected
YfmI	Groups of genes	Membrane proteins												Not detected										Not detected
YfmO	Groups of genes	Membrane proteins												Not detected										Not detected
YfmQ	Groups of genes	Membrane proteins												Not detected		24.5107	24.15	24.6104	24.8698	24.1902	24.6001	0.207241	0.129683	Equal	Membrane
YfnC	Groups of genes	Membrane proteins												Not detected		Not detected	20.4388	20.6787	Not detected	Not detected	Not detected	0	Not applicable	OFF	Membrane
YgaD	Groups of genes	Membrane proteins												Not detected		24.0413	23.8687	23.9087	23.3377	23.6383	23.2641	1.85755	-0.526196	Significantly less abundant	Membrane
YgaE	Groups of genes	Membrane proteins				Not detected	Not detected	Not detected	19.5185	18.5579	18.9706	0	Not applicable	ON	Membrane	23.2437	23.4585	23.3535	23.6035	23.4157	23.1749	0.121421	0.0461311	Equal	Membrane
YgaO	Groups of genes	Membrane proteins												Not detected										Not detected
YgzB	Groups of genes	Membrane proteins												Not detected										Not detected
YhaH	Groups of genes	Membrane proteins				22.9057	22.585	23.0185	23.5281	22.8493	23.2907	0.746664	0.38629	Equal	Membrane	27.5662	27.3415	27.6808	27.1357	26.993	26.8085	1.79342	-0.550392	Significantly less abundant	Membrane
YhaJ	Groups of genes	Membrane proteins												Not detected										Not detected
YhaL	Groups of genes	Membrane proteins												Not detected										Not detected
YhaP	Groups of genes	Membrane proteins				20.4223	19.9246	19.7802	20.1081	19.8254	20.4684	0.124495	0.0915934	Equal	Membrane	22.7595	22.8291	22.6807	23.2952	22.5515	22.4718	0.0205982	0.0164204	Equal	Membrane
YhaQ	Groups of genes	Membrane proteins				21.3465	20.386	20.3687	20.6871	20.1071	20.5679	0.267432	-0.246353	Equal	Membrane									Not detected
YhaR	Groups of genes	Membrane proteins												Not detected										Not detected
YhbJ	Groups of genes	Membrane proteins												Not detected		29.2159	29.0658	29.1974	29.4283	29.4419	29.0787	0.540659	0.156638	Equal	Membrane
YhcA	Groups of genes	Membrane proteins												Not detected		26.8238	26.6714	26.9643	27.1842	27.0246	26.8664	0.756099	0.205243	Equal	Membrane
YhcC	Groups of genes	Membrane proteins												Not detected		26.5271	26.2651	26.4402	26.9234	26.5	26.0216	0.0931401	0.0709012	Equal	Membrane
YhcE	Groups of genes	Membrane proteins												Not detected										Not detected
YhcG	Groups of genes	Membrane proteins												Not detected										Not detected
YhcH	Groups of genes	Membrane proteins				22.1698	21.9873	21.6967	22.1412	21.5738	22.142	0.00148249	0.00106366	Equal	Membrane	25.6775	25.8758	25.7791	25.4995	25.5373	25.3069	1.64399	-0.329554	Equal	Membrane
YhcI	Groups of genes	Membrane proteins				20.9538	20.6379	21.0982	21.2221	20.2414	21.0342	0.0677785	-0.0640399	Equal	Membrane	23.6863	23.6398	23.9546	23.6572	23.7884	22.9713	0.457233	-0.287929	Equal	Membrane
YhcJ	Groups of genes	Membrane proteins												Not detected										Not detected
YhcN	Groups of genes	Membrane proteins												Not detected										Not detected
YhcS	Groups of genes	Membrane proteins												Not detected										Not detected
YhdH	Groups of genes	Membrane proteins												Not detected										Not detected
YhdK	Groups of genes	Membrane proteins												Not detected										Not detected
YhdL	Groups of genes	Membrane proteins				20.8896	20.7169	20.6722	21.1759	20.4608	21.0859	0.250118	0.147968	Equal	Membrane	25.3147	25.2357	25.1393	25.4846	25.2064	24.9111	0.0583554	-0.0292015	Equal	Membrane
YhdP	Groups of genes	Membrane proteins				22.8275	22.673	22.5167	22.8782	22.5113	22.9164	0.241316	0.0962098	Equal	Membrane	27.0724	26.8157	26.8225	26.4302	26.6592	26.296	1.50685	-0.44172	Equal	Membrane
YhdT	Groups of genes	Membrane proteins												Not detected										Not detected
YhdV	Groups of genes	Membrane proteins												Not detected										Not detected
YhdY	Groups of genes	Membrane proteins												Not detected										Not detected
YheC	Groups of genes	Membrane proteins												Not detected										Not detected
YheD	Groups of genes	Membrane proteins												Not detected										Not detected
YhfA	Groups of genes	Membrane proteins												Not detected										Not detected
YhfC	Groups of genes	Membrane proteins												Not detected										Not detected
YhfQ	Groups of genes	Membrane proteins				25.6866	25.2209	25.1025	25.7014	25.215	25.7406	0.367073	0.215728	Equal	Membrane									Not detected
YhfU	Groups of genes	Membrane proteins												Not detected										Not detected
YhgE	Groups of genes	Membrane proteins				21.9467	21.3167	21.5053	22.117	21.1599	21.835	0.123032	0.114405	Equal	Membrane	25.6695	25.3002	25.1967	26.3226	26.3835	26.0844	2.16909	0.874675	Significantly more abundant	Membrane
YhjN	Groups of genes	Membrane proteins												Not detected										Not detected
YhjO	Groups of genes	Membrane proteins												Not detected										Not detected
YhjP	Groups of genes	Membrane proteins												Not detected										Not detected
YhzF	Groups of genes	Membrane proteins												Not detected										Not detected
YidC1	Groups of genes	Membrane proteins				22.6798	22.0642	22.1463	22.758	22.2213	22.5459	0.354688	0.211626	Equal	Membrane	26.6108	26.601	27.0311	26.8259	27.0834	26.4953	0.0863557	0.0539157	Equal	Membrane
YidC2	Groups of genes	Membrane proteins												Not detected										Not detected
YisL	Groups of genes	Membrane proteins												Not detected										Deleted gene
YisQ	Groups of genes	Membrane proteins												Not detected										Not detected
YisU	Groups of genes	Membrane proteins												Not detected										Not detected
YitE	Groups of genes	Membrane proteins												Not detected										Not detected
YitG	Groups of genes	Membrane proteins												Not detected										Not detected
YitJ	Groups of genes	Membrane proteins												Not detected										Not detected
YitM	Groups of genes	Membrane proteins												Not detected										Deleted gene
YitO	Groups of genes	Membrane proteins												Not detected										Deleted gene
YitP	Groups of genes	Membrane proteins												Not detected										Deleted gene
YitQ	Groups of genes	Membrane proteins												Not detected										Deleted gene
YitR	Groups of genes	Membrane proteins												Not detected										Deleted gene
YitT	Groups of genes	Membrane proteins												Not detected										Not detected
YitZ	Groups of genes	Membrane proteins												Not detected										Not detected
YjbB	Groups of genes	Membrane proteins												Not detected										Not detected
YjbE	Groups of genes	Membrane proteins												Not detected										Not detected
YjcA	Groups of genes	Membrane proteins												Not detected										Deleted gene
YjcP	Groups of genes	Membrane proteins				22.0131	22.0196	21.5019	21.2833	21.9583	22.5224	0.0671538	0.0764383	Equal	Membrane									Not detected
YjdJ	Groups of genes	Membrane proteins												Not detected										Deleted gene
YjhA	Groups of genes	Membrane proteins												Not detected										Deleted gene
YjkA	Groups of genes	Membrane proteins												Not detected										Deleted gene
YjkB	Groups of genes	Membrane proteins												Not detected										Deleted gene
YjlA	Groups of genes	Membrane proteins												Not detected										Deleted gene
YjmB	Groups of genes	Membrane proteins												Not detected										Deleted gene
YjnA	Groups of genes	Membrane proteins												Not detected										Deleted gene
YjzD	Groups of genes	Membrane proteins												Not detected										Not detected
YkcC	Groups of genes	Membrane proteins												Not detected										Not detected
YkfD	Groups of genes	Membrane proteins												Not detected										Not detected
YkjA	Groups of genes	Membrane proteins												Not detected										Not detected
YkkC	Groups of genes	Membrane proteins												Not detected										Not detected
YkkD	Groups of genes	Membrane proteins												Not detected										Not detected
YknU	Groups of genes	Membrane proteins												Not detected										Not detected
YknV	Groups of genes	Membrane proteins												Not detected										Not detected
YknW	Groups of genes	Membrane proteins				23.1274	23.1797	23.0533	23.2802	22.9209	23.1845	0.0247489	0.00839424	Equal	Membrane	24.9511	24.4725	24.8864	25.7146	25.7669	24.8455	0.940686	0.672364	Equal	Membrane
YknX	Groups of genes	Membrane proteins				24.8476	24.4526	24.5303	25.0429	24.278	24.7564	0.118081	0.0822932	Equal	Membrane	26.087	25.6511	26.0768	27.1303	27.0327	26.8679	2.56019	1.07196	Significantly more abundant	Membrane
YknY	Groups of genes	Membrane proteins				19.2445	19.1785	19.2427	19.4651	18.6635	19.2206	0.167101	-0.105534	Equal	Membrane									Not detected
YknZ	Groups of genes	Membrane proteins				21.7705	21.6222	21.927	21.9719	21.2359	21.832	0.142913	-0.0933323	Equal	Membrane	22.7025	Not detected	Not detected	23.6387	23.3541	23.393	0	Not applicable	ON	Membrane
YkoA	Groups of genes	Membrane proteins												Not detected										Not detected
YkoH	Groups of genes	Membrane proteins												Not detected										Not detected
YkoI	Groups of genes	Membrane proteins												Not detected										Not detected
YkoS	Groups of genes	Membrane proteins												Not detected										Deleted gene
YkoT	Groups of genes	Membrane proteins												Not detected										Deleted gene
YkoX	Groups of genes	Membrane proteins												Not detected										Not detected
YkoY	Groups of genes	Membrane proteins												Not detected										Not detected
YkrP	Groups of genes	Membrane proteins												Not detected										Not detected
YkuC	Groups of genes	Membrane proteins												Not detected										Deleted gene
YkuH	Groups of genes	Membrane proteins												Not detected										Deleted gene
YkuT	Groups of genes	Membrane proteins												Not detected										Not detected
YkvI	Groups of genes	Membrane proteins												Not detected										Not detected
YkvU	Groups of genes	Membrane proteins												Not detected										Deleted gene
YkyA	Groups of genes	Membrane proteins												Not detected										Not detected
YlaA	Groups of genes	Membrane proteins												Not detected										Not detected
YlaB	Groups of genes	Membrane proteins												Not detected										Not detected
YlaD	Groups of genes	Membrane proteins												Not detected										Not detected
YlaF	Groups of genes	Membrane proteins												Not detected										Not detected
YlaH	Groups of genes	Membrane proteins												Not detected										Not detected
YlaJ	Groups of genes	Membrane proteins												Not detected										Not detected
YloB	Groups of genes	Membrane proteins												Not detected										Not detected
YlxX	Groups of genes	Membrane proteins												Not detected										Not detected
YmfD	Groups of genes	Membrane proteins												Not detected										Not detected
YmzD	Groups of genes	Membrane proteins												Not detected										Deleted gene
YnaG	Groups of genes	Membrane proteins												Not detected										Deleted gene
YncC	Groups of genes	Membrane proteins												Not detected										Deleted gene
YndD	Groups of genes	Membrane proteins												Not detected										Deleted gene
YndE	Groups of genes	Membrane proteins												Not detected										Deleted gene
YndF	Groups of genes	Membrane proteins												Not detected										Deleted gene
YndG	Groups of genes	Membrane proteins												Not detected										Deleted gene
YndJ	Groups of genes	Membrane proteins												Not detected										Deleted gene
YndK	Groups of genes	Membrane proteins												Not detected										Deleted gene
YneF	Groups of genes	Membrane proteins				23.0664	22.3563	22.4205	23.3069	22.5493	22.8139	0.362421	0.275615	Equal	Membrane	27.1241	27.0997	27.4499	27.5241	27.4168	27.0631	0.242411	0.110119	Equal	Membrane
YneJ	Groups of genes	Membrane proteins												Not detected										Not detected
YneK	Groups of genes	Membrane proteins												Not detected		24.6886	24.5646	24.871	Not detected	Not detected	Not detected	0	Not applicable	OFF	Membrane
YneN	Groups of genes	Membrane proteins												Not detected										Not detected
YnfC	Groups of genes	Membrane proteins												Not detected										Not detected
YngA	Groups of genes	Membrane proteins												Not detected										Not detected
YngC	Groups of genes	Membrane proteins												Not detected		23.3259	22.5718	22.9587	Not detected	Not detected	Not detected	0	Not applicable	OFF	Membrane
YngL	Groups of genes	Membrane proteins												Not detected										Not detected
YoaB	Groups of genes	Membrane proteins												Not detected										Deleted gene
YoaH	Groups of genes	Membrane proteins				Not detected	Not detected	Not detected	18.5693	18.4646	18.8767	0	Not applicable	ON	Membrane									Deleted gene
YoaT	Groups of genes	Membrane proteins												Not detected										Deleted gene
YobI	Groups of genes	Membrane proteins				22.1315	21.8867	21.913	22.4086	21.771	22.0441	0.185765	0.0974814	Equal	Membrane									Deleted gene
YobW	Groups of genes	Membrane proteins												Not detected										Not detected
YocR	Groups of genes	Membrane proteins				20.1568	18.5027	Not detected	19.6866	19.19	19.7176	0.108884	0.20166	Equal	Membrane									Not detected
YocS	Groups of genes	Membrane proteins												Not detected										Not detected
YodF	Groups of genes	Membrane proteins				21.5603	20.8358	21.1	21.3588	20.5232	20.8986	0.301905	-0.238537	Equal	Membrane									Deleted gene
YodI	Groups of genes	Membrane proteins												Not detected										Deleted gene
YoeA	Groups of genes	Membrane proteins												Not detected										Not detected
YojA	Groups of genes	Membrane proteins												Not detected										Deleted gene
YojI	Groups of genes	Membrane proteins												Not detected										Not detected
YokB	Groups of genes	Membrane proteins												Not detected										Deleted gene
YomK	Groups of genes	Membrane proteins				21.915	21.5974	21.5068	22.0098	21.119	21.9289	0.0136678	0.0128174	Equal	Membrane									Deleted gene
YonS	Groups of genes	Membrane proteins				22.6569	22.4016	22.5354	22.7483	22.0799	22.5742	0.108052	-0.0638205	Equal	Membrane									Deleted gene
YopA	Groups of genes	Membrane proteins												Not detected										Deleted gene
YopD	Groups of genes	Membrane proteins												Not detected										Deleted gene
YopH	Groups of genes	Membrane proteins				18.8903	18.6993	18.3677	18.4937	18.5732	19.0075	0.0613216	0.0390409	Equal	Membrane									Deleted gene
YpbD	Groups of genes	Membrane proteins												Not detected										Not detected
YpbE	Groups of genes	Membrane proteins												Not detected										Not detected
YpdP	Groups of genes	Membrane proteins												Not detected										Not detected
YpeB	Groups of genes	Membrane proteins												Not detected		23.0068	22.2098	22.4113	Not detected	Not detected	Not detected	0	Not applicable	OFF	Extracellular
YphA	Groups of genes	Membrane proteins												Not detected										Not detected
YpjA	Groups of genes	Membrane proteins												Not detected										Not detected
YpjB	Groups of genes	Membrane proteins												Not detected										Not detected
YpjC	Groups of genes	Membrane proteins												Not detected										Not detected
YplQ	Groups of genes	Membrane proteins												Not detected										Not detected
YpmS	Groups of genes	Membrane proteins												Not detected										Deleted gene
YpmT	Groups of genes	Membrane proteins												Not detected										Deleted gene
YpnP	Groups of genes	Membrane proteins												Not detected										Deleted gene
YqaD	Groups of genes	Membrane proteins												Not detected										Deleted gene
YqeB	Groups of genes	Membrane proteins												Not detected										Deleted gene
YqeD	Groups of genes	Membrane proteins												Not detected										Deleted gene
YqeW	Groups of genes	Membrane proteins												Not detected										Not detected
YqeZ	Groups of genes	Membrane proteins				17.9919	17.7233	17.027	Not detected	Not detected	Not detected	0	Not applicable	OFF	Membrane	Not detected	Not detected	Not detected	22.4163	22.7465	22.1467	0	Not applicable	ON	Membrane
YqfB	Groups of genes	Membrane proteins												Not detected										Not detected
YqfU	Groups of genes	Membrane proteins												Not detected										Not detected
YqgA	Groups of genes	Membrane proteins												Not detected										Not detected
YqgB	Groups of genes	Membrane proteins				19.9738	19.5959	19.4966	20.1621	19.4584	19.8003	0.179917	0.118182	Equal	Membrane	23.3558	23.3553	23.8443	23.3407	23.4386	22.923	0.55506	-0.284358	Equal	Membrane
YqgC	Groups of genes	Membrane proteins												Not detected										Not detected
YqgE	Groups of genes	Membrane proteins												Not detected										Not detected
YqgP	Groups of genes	Membrane proteins				20.4624	20.0376	19.8876	20.6635	19.591	20.5137	0.123005	0.126874	Equal	Membrane	23.917	23.595	23.3999	Not detected	Not detected	Not detected	0	Not applicable	OFF	Membrane
YqgU	Groups of genes	Membrane proteins												Not detected										Not detected
YqgY	Groups of genes	Membrane proteins												Not detected										Not detected
YqhB	Groups of genes	Membrane proteins												Not detected										Not detected
YqhL	Groups of genes	Membrane proteins				24.6415	24.0124	24.0946	24.5423	23.6015	24.4884	0.0361345	-0.0387681	Equal	Membrane	27.6251	27.4744	27.8168	27.3527	27.3021	26.8357	1.16362	-0.475309	Equal	Membrane
YqhO	Groups of genes	Membrane proteins												Not detected										Not detected
YqhP	Groups of genes	Membrane proteins												Not detected		21.9218	21.3092	21.5938	Not detected	Not detected	Not detected	0	Not applicable	OFF	Membrane
YqhQ	Groups of genes	Membrane proteins				20.9169	20.2344	20.0228	20.5185	20.4157	20.502	0.117009	0.0873706	Equal	Membrane	24.1006	23.729	23.9139	23.8412	23.4121	23.5133	0.903339	-0.325622	Equal	Membrane
YqhR	Groups of genes	Membrane proteins												Not detected										Not detected
YqhV	Groups of genes	Membrane proteins												Not detected										Not detected
YqjA	Groups of genes	Membrane proteins												Not detected		22.4496	22.2932	22.259	Not detected	Not detected	Not detected	0	Not applicable	OFF	Membrane
YqjU	Groups of genes	Membrane proteins												Not detected										Not detected
YqjV	Groups of genes	Membrane proteins												Not detected										Not detected
YqzF	Groups of genes	Membrane proteins												Not detected										Not detected
YraO	Groups of genes	Membrane proteins												Not detected										Not detected
YrbF	Groups of genes	Membrane proteins				25.1443	24.4823	23.0855	24.0646	23.3377	24.5897	0.124178	-0.240048	Equal	Membrane	29.0583	29.0031	28.8166	28.8019	28.8355	28.1473	0.705913	-0.364444	Equal	Membrane
YrbG	Groups of genes	Membrane proteins												Not detected										Not detected
YrdR	Groups of genes	Membrane proteins												Not detected										Deleted gene
YrhG	Groups of genes	Membrane proteins												Not detected										Not detected
YrhK	Groups of genes	Membrane proteins												Not detected										Not detected
YrhP	Groups of genes	Membrane proteins												Not detected										Not detected
YrkA	Groups of genes	Membrane proteins				21.1464	20.6083	20.85	21.0444	20.4309	20.8822	0.125386	-0.0824083	Equal	Membrane									Deleted gene
YrkJ	Groups of genes	Membrane proteins												Not detected										Deleted gene
YrkK	Groups of genes	Membrane proteins												Not detected										Deleted gene
YrkO	Groups of genes	Membrane proteins												Not detected										Not detected
YrkQ	Groups of genes	Membrane proteins												Not detected										Not detected
YrkR	Groups of genes	Membrane proteins												Not detected										Not detected
YrrI	Groups of genes	Membrane proteins												Not detected										Not detected
YrvD	Groups of genes	Membrane proteins												Not detected										Not detected
YsdA	Groups of genes	Membrane proteins												Not detected										Not detected
YsdB	Groups of genes	Membrane proteins				23.4297	22.6617	22.9771	23.4933	22.7098	23.1632	0.113148	0.0992699	Equal	Membrane									Deleted gene
YtaF	Groups of genes	Membrane proteins												Not detected										Not detected
YtbD	Groups of genes	Membrane proteins												Not detected										Not detected
[truncated: 6,450 more rows]
