# Supplementary material for: Redirected Stress Responses in a Genome-Minimized ‘midiBacillus’ Strain with Enhanced Capacity for Protein Secretion
Source: mSystems. 2021 Dec 14;6(6):e00655-21. doi: 10.1128/mSystems.00655-21 (PMC8670375; doi:10.1128/mSystems.00655-21)
Supplement: TABLE S4 [file msystems.00655-21-st004.xlsx]

## Sheet: Table S4
Table S4 Functional category distribution of the core of 702 proteins present in both strains and both conditions. Note that some proteins are allocated to multiple functional categories.
Functional category	Proteins ( % )
Protein synthesis, modification and degradation	24.5
Phosphoproteins	24.1
Membrane proteins	23.1
Essential genes	23.1
Coping with stress	16.2
Additional metabolic pathways	13.1
Amino acid/ nitrogen metabolism	13
Carbon metabolism	11
Cell envelope and cell division	10.1
Regulation of gene expression	10.1
Transporters	8.8
Genetics	8.1
Proteins of unknown function	6.6
Nucleotide metabolism	6
Sporulation	5.7
Exponential and early post-exponential lifestyles	5.3
Poorly characterized/ putative enzymes	4.4
RNA synthesis and degradation	4.4
Electron transport and ATP synthesis	4.4
Universally conserved proteins	3.7
Lipid metabolism	3.6
Homeostasis	3.3
Secreted proteins	3.1
Targets of second messengers	1.6
GTP-binding proteins	1
Efp-dependent proteins	0.7
Detoxification reactions	0.4
Mobile genetic elements	0.1
