# Supplementary material for: Redirected Stress Responses in a Genome-Minimized ‘midiBacillus’ Strain with Enhanced Capacity for Protein Secretion
Source: mSystems. 2021 Dec 14;6(6):e00655-21. doi: 10.1128/mSystems.00655-21 (PMC8670375; doi:10.1128/mSystems.00655-21)
Supplement: TABLE S6 [file msystems.00655-21-st006.xlsx]

## Sheet: Table S6a
Table S6a Prediction of the Sec signal peptides of quantified proteins. The GP4 - Gram Positive Protein Prediction Pipeline (Grasso et al. 2020. Brief Bioinform. 22:bbaa302) was used to predict the signal peptides of the quantified proteins in: (a) the extracellular fraction upon IsaA induction in the parental strain and midiBacillus.
Protein	Parental strain 168	midiBacillus	Prediction of the Sec signal peptide with the algorithm GP4
Abn2	Quantified	Quantified	Contains a SP (Sec/SpI), most likely first a.a. of the mature protein: 27.
AmiE	Quantified	OFF	Contains a SP (Sec/SpI), most likely first a.a. of the mature protein: 26.
BglC	Quantified	Quantified	Contains a SP (Sec/SpI), most likely first a.a. of the mature protein: 30.
Bpr	Quantified	Deleted gene	Contains a SP (Sec/SpI), most likely first a.a. of the mature protein: 31.
BslA	Quantified	Deleted gene	Contains a SP (Sec/SpI), most likely first a.a. of the mature protein: 29.
Csn	Quantified	Deleted gene	Contains a SP (Sec/SpI), most likely first a.a. of the mature protein: 36. Secreted via a non-canonical secretion pathway.
CwlO	Quantified	Quantified	Contains a SP (Sec/SpI), most likely first a.a. of the mature protein: 31.
DacC	Not detected	Quantified	Contains a SP (Sec/SpI), most likely first a.a. of the mature protein: 30.
DsdA	Not detected	Quantified	No
EfeB	Quantified	Quantified	Contains a SP (Sec/SpI), most likely first a.a. of the mature protein: 46. Secreted via TAT, motif No Tat motif.
Epr	Quantified	Deleted gene	Contains a SP (Sec/SpI), most likely first a.a. of the mature protein: 28.
FadG	Quantified	Deleted gene	Probably interacts, not covalently, with the CW.
FadN	Quantified	OFF	No
FlgE	Quantified	Deleted gene	Part of pilin, flagellum, fimbriae, competence protein or similar.
FlgK	Quantified	Deleted gene	Contains a SP (Sec/SpI), most likely first a.a. of the mature protein: 33. Part of pilin, flagellum, fimbriae, competence protein or similar.
FliD	Quantified	Deleted gene	Part of pilin, flagellum, fimbriae, competence protein or similar.
GanB	Quantified	Deleted gene	Contains a lipoprotein SP (Sec/SpII), most likely first a.a. of the mature protein: 18.
Ggt	Quantified	Quantified	Contains a SP (Sec/SpI), most likely first a.a. of the mature protein: 29.
GlpQ	Quantified	Quantified	Contains a SP (Sec/SpI), most likely first a.a. of the mature protein: 27.
IseA	Quantified	Quantified	Contains a SP (Sec/SpI), most likely first a.a. of the mature protein: 24.
LiaG	Not detected	Quantified	Contains a SP (Sec/SpI), most likely first a.a. of the mature protein: 28.
Lip	Quantified	Not detected	Contains a SP (Sec/SpI), most likely first a.a. of the mature protein: 32.
LutC	Quantified	Deleted gene	No
LytC	Quantified	Not detected	Contains a SP (Sec/SpI), most likely first a.a. of the mature protein: 25. Probably interacts, not covalently, with the CW.
LytD	Quantified	Deleted gene	Contains a SP (Sec/SpI), most likely first a.a. of the mature protein: 28. Probably interacts, not covalently, with the CW. Should localize at division/spore septum or spore cortex or coat.
LytE	Not detected	Quantified	Contains a SP (Sec/SpI), most likely first a.a. of the mature protein: 26. Probably interacts, not covalently, with the CW.
LytF	Quantified	Not detected	Contains a SP (Sec/SpI), most likely first a.a. of the mature protein: 27. Probably interacts, not covalently, with the CW.
NprE	Quantified	Deleted gene	Contains a SP (Sec/SpI), most likely first a.a. of the mature protein: 28.
Pel	Quantified	Not detected	Contains a SP (Sec/SpI), most likely first a.a. of the mature protein: 22.
PenP	Quantified	Deleted gene	Contains a SP (Sec/SpI), most likely first a.a. of the mature protein: 35.
PgdS	Quantified	Deleted gene	Contains a SP (Sec/SpI), most likely first a.a. of the mature protein: 33.
PhoA	Quantified	Quantified	Contains a SP (Sec/SpI), most likely first a.a. of the mature protein: 42.
SacB	Quantified	Deleted gene	Contains a SP (Sec/SpI), most likely first a.a. of the mature protein: 30.
SacC	Quantified	Deleted gene	Contains a SP (Sec/SpI), most likely first a.a. of the mature protein: 25.
SdpC	Quantified	Deleted gene	Contains a SP (Sec/SpI), most likely first a.a. of the mature protein: 33.
SivA	Quantified	Deleted gene	Contains a SP (Sec/SpI), most likely first a.a. of the mature protein: 31.
SivC	Quantified	Not detected	Contains a SP (Sec/SpI), most likely first a.a. of the mature protein: 28.
SodA	Not detected	Quantified	No
TapA	Quantified	Deleted gene	Contains a SP (Sec/SpI), most likely first a.a. of the mature protein: 44. Secreted via a non-canonical secretion pathway.
TasA	Quantified	Deleted gene	Contains a SP (Sec/SpI), most likely first a.a. of the mature protein: 28. Secreted via a non-canonical secretion pathway.
Vpr	Quantified	Deleted gene	Contains a SP (Sec/SpI), most likely first a.a. of the mature protein: 29.
WapA	Quantified	Quantified	Contains a SP (Sec/SpI), most likely first a.a. of the mature protein: 33.
WprA	Quantified	Deleted gene	Contains a SP (Sec/SpI), most likely first a.a. of the mature protein: 32.
XepA	Quantified	Deleted gene	No
XkdG	Quantified	Deleted gene	Contains a SP (Sec/SpI), most likely first a.a. of the mature protein: 29.
XkdK	Quantified	Deleted gene	No
XkdM	Quantified	Deleted gene	No
XkdP	Quantified	Deleted gene	Probably interacts, not covalently, with the CW.
XkdQ	Quantified	Deleted gene	No
XkdV	Quantified	Deleted gene	No
XynA	Quantified	OFF	Contains a SP (Sec/SpI), most likely first a.a. of the mature protein: 29.
XynC	Quantified	OFF	Contains a SP (Sec/SpI), most likely first a.a. of the mature protein: 33.
YaaR	Not detected	Quantified	No
YbdN	Quantified	Deleted gene	Contains a SP (Sec/SpI), most likely first a.a. of the mature protein: 26.
YbdO	Quantified	Deleted gene	No
YbfO	Quantified	Quantified	Contains a SP (Sec/SpI), most likely first a.a. of the mature protein: 29.
YbxI	Quantified	Deleted gene	Contains a SP (Sec/SpI), most likely first a.a. of the mature protein: 24.
YdjM	Quantified	Deleted gene	Contains a SP (Sec/SpI), most likely first a.a. of the mature protein: 29.
YfkN	Quantified	OFF	Contains a SP (Sec/SpI), most likely first a.a. of the mature protein: 36.
YjcM	Quantified	Quantified	Contains a SP (Sec/SpI), most likely first a.a. of the mature protein: 27.
YkhA	Quantified	Quantified	No
YkwD	Quantified	Quantified	Contains a SP (Sec/SpI), most likely first a.a. of the mature protein: 27.
YlmD	Not detected	Quantified	No
YloV	Not detected	Quantified	No
YncM	Quantified	Deleted gene	Contains a SP (Sec/SpI), most likely first a.a. of the mature protein: 43.
YoaJ	Quantified	Deleted gene	Contains a SP (Sec/SpI), most likely first a.a. of the mature protein: 26.
YokF	Quantified	Deleted gene	Contains a lipoprotein SP (Sec/SpII), most likely first a.a. of the mature protein: 20.
YolB	Quantified	Deleted gene	No
YrvJ	Quantified	OFF	Contains a SP (Sec/SpI), most likely first a.a. of the mature protein: 28. Probably interacts, not covalently, with the CW.
YwaD	Quantified	Quantified	Contains a SP (Sec/SpI), most likely first a.a. of the mature protein: 32.
YwlG	Not detected	Quantified	No
YxaL	Quantified	Deleted gene	Contains a SP (Sec/SpI), most likely first a.a. of the mature protein: 42.
YxiD	Quantified	Not detected	Secreted via a non-canonical secretion pathway.
YxiM	Quantified	Deleted gene	Contains a SP (Sec/SpI), most likely first a.a. of the mature protein: 26.
YxkC	Quantified	Deleted gene	Contains a SP (Sec/SpI), most likely first a.a. of the mature protein: 31.

## Sheet: Table S6b
Table S6b Prediction of the Sec signal peptides of quantified proteins. The GP4 - Gram Positive Protein Prediction Pipeline (Grasso et al. 2020. Brief Bioinform. 22:bbaa302) was used to predict the signal peptides of (b) the extracellular proteins quantified in the cytoplasmic and membrane fractions upon IsaA induction in the parental strain and midiBacillus.
Strain	Cell fraction	Protein	Sec signal peptide predicted by GP4+ s	Detected in the extracellular fraction upon IsaA induction
Parental strain 168	Cytoplasmic	YokF	Contains a lipoprotein SP (Sec/SpII), most likely first a.a. of the mature protein: 20.	Yes
		WprA	Contains a SP (Sec/SpI), most likely first a.a. of the mature protein: 32.	Yes
		TasA	Contains a SP (Sec/SpI), most likely first a.a. of the mature protein: 28. Secreted via a non-canonical secretion pathway.	Yes
		YxkC	Contains a SP (Sec/SpI), most likely first a.a. of the mature protein: 31.	Yes
	Membrane	YjcM	Contains a SP (Sec/SpI), most likely first a.a. of the mature protein: 27.	Yes
		YokF	Contains a lipoprotein SP (Sec/SpII), most likely first a.a. of the mature protein: 20.	Yes
		lytG	Contains a SP (Sec/SpI), most likely first a.a. of the mature protein: 34. Probably interacts, not covalently, with the CW.	No
		IseA	Contains a SP (Sec/SpI), most likely first a.a. of the mature protein: 24.	Yes
		EfeB	Contains a SP (Sec/SpI), most likely first a.a. of the mature protein: 46. Secreted via TAT, motif No Tat motif.	Yes
		FlgK	Contains a SP (Sec/SpI), most likely first a.a. of the mature protein: 33. Part of pilin, flagellum, fimbriae, competence protein or similar.	Yes
		BdbA	Contains a SP (Sec/SpI), most likely first a.a. of the mature protein: 27.	No
		YxkC	Contains a SP (Sec/SpI), most likely first a.a. of the mature protein: 31.	Yes
midiBacillus	Cytoplasmic	LytE	Contains a SP (Sec/SpI), most likely first a.a. of the mature protein: 26. Probably interacts, not covalently, with the CW.	Yes
		IseA	Contains a SP (Sec/SpI), most likely first a.a. of the mature protein: 24.	Yes
		CwlO	Contains a SP (Sec/SpI), most likely first a.a. of the mature protein: 31.	Yes
		EfeB	Contains a SP (Sec/SpI), most likely first a.a. of the mature protein: 46. Secreted via TAT, motif No Tat motif.	Yes
		WapA	Contains a SP (Sec/SpI), most likely first a.a. of the mature protein: 33.	Yes
	Membrane	YfkN	Contains a SP (Sec/SpI), most likely first a.a. of the mature protein: 36.	No
		IseA	Contains a SP (Sec/SpI), most likely first a.a. of the mature protein: 24.	Yes
		lytG	Contains a SP (Sec/SpI), most likely first a.a. of the mature protein: 34. Probably interacts, not covalently, with the CW.	No
		CwlO	Contains a SP (Sec/SpI), most likely first a.a. of the mature protein: 31.	Yes
		EfeB	Contains a SP (Sec/SpI), most likely first a.a. of the mature protein: 46. Secreted via TAT, motif No Tat motif.	Yes
		WapA	Contains a SP (Sec/SpI), most likely first a.a. of the mature protein: 33.	Yes
