# Supplementary material for: Redirected Stress Responses in a Genome-Minimized ‘midiBacillus’ Strain with Enhanced Capacity for Protein Secretion
Source: mSystems. 2021 Dec 14;6(6):e00655-21. doi: 10.1128/mSystems.00655-21 (PMC8670375; doi:10.1128/mSystems.00655-21)
Supplement: TABLE S5 [file msystems.00655-21-st005.xlsx]

## Sheet: Table S5
Table S5 Quantified proteins regulated by regulons. Quantified proteins that are regulated by regulons were clustered according to the SubtiWiki database (Zhu et al. 2018. Nucleic Acids Res 46:D743–D748). The Log transformation of the Label-free quantification intensities were calculated and the differences between the induced versus control condition are given. The Benjamini-Hochberg FDR method …
					Parental strain 168		midiBacillus
regulon	regulator	mode	Protein	locus tag	Regulation	Difference (induced vs control)	Regulation	Difference (induced vs control)	Description of the regulator	Function of the regulator
Abh Regulon	Abh	repression	CtaB	BSU_14880	Equal	-0.156741	Equal	-0.0405032	transcriptional regulator of transition state genes	regulation of gene expression during the transition from growth to stationary phase
Abh Regulon	Abh	repression	CtaC	BSU_14890	Equal	-0.422642	OFF		transcriptional regulator of transition state genes	regulation of gene expression during the transition from growth to stationary phase
Abh Regulon	Abh	repression	CtaD	BSU_14900	Equal	-0.253021	ON		transcriptional regulator of transition state genes	regulation of gene expression during the transition from growth to stationary phase
Abh Regulon	Abh	activation	PnbA	BSU_34390	Equal	0.127324	Not identified		transcriptional regulator of transition state genes	regulation of gene expression during the transition from growth to stationary phase
Abh Regulon	Abh	repression	SrfAA	BSU_03480	Equal	-0.0133489	Not identified		transcriptional regulator of transition state genes	regulation of gene expression during the transition from growth to stationary phase
Abh Regulon	Abh	repression	SrfAB	BSU_03490	Equal	-0.165474	Not identified		transcriptional regulator of transition state genes	regulation of gene expression during the transition from growth to stationary phase
Abh Regulon	Abh	repression	SrfAC	BSU_03510	Equal	-0.157759	Not identified		transcriptional regulator of transition state genes	regulation of gene expression during the transition from growth to stationary phase
Abh Regulon	Abh	repression	SrfAD	BSU_03520	Equal	-0.100865	Not identified		transcriptional regulator of transition state genes	regulation of gene expression during the transition from growth to stationary phase
Abh Regulon	Abh	activation	SunT	BSU_21470	Equal	-0.0448793	Deleted		transcriptional regulator of transition state genes	regulation of gene expression during the transition from growth to stationary phase
Abh Regulon	Abh	repression	YcdA	BSU_02780			More abundant	0.624502	transcriptional regulator of transition state genes	regulation of gene expression during the transition from growth to stationary phase
Abh Regulon	Abh	activation	YolJ	BSU_21450	Equal	-0.272349	Deleted		transcriptional regulator of transition state genes	regulation of gene expression during the transition from growth to stationary phase
AbrB Regulon	AbrB	repression	AbrB	BSU_00370	Equal	0.079635	Less abundant	-0.894148	transcriptional regulator of transition state genes	regulation of gene expression during the transition from growth to stationary phase
AbrB Regulon	AbrB	repression	AhpA	BSU_14220	Equal	-0.155944	Not identified		transcriptional regulator of transition state genes	regulation of gene expression during the transition from growth to stationary phase
AbrB Regulon	AbrB	repression	AlbC	BSU_37390	ON		Deleted		transcriptional regulator of transition state genes	regulation of gene expression during the transition from growth to stationary phase
AbrB Regulon	AbrB	activation	AmyE	BSU_03040			OFF		transcriptional regulator of transition state genes	regulation of gene expression during the transition from growth to stationary phase
AbrB Regulon	AbrB	repression	BdhA	BSU_06240	Equal	0.291524	Deleted		transcriptional regulator of transition state genes	regulation of gene expression during the transition from growth to stationary phase
AbrB Regulon	AbrB	repression	BesA	BSU_32010	Equal	-0.0270678	Not identified		transcriptional regulator of transition state genes	regulation of gene expression during the transition from growth to stationary phase
AbrB Regulon	AbrB	repression	BmrC	BSU_09710	Equal	-0.263997	OFF		transcriptional regulator of transition state genes	regulation of gene expression during the transition from growth to stationary phase
AbrB Regulon	AbrB	repression	BmrD	BSU_09720	Equal	-0.362774	OFF		transcriptional regulator of transition state genes	regulation of gene expression during the transition from growth to stationary phase
AbrB Regulon	AbrB	repression	BslA	BSU_31080	Equal	-0.507611	Deleted		transcriptional regulator of transition state genes	regulation of gene expression during the transition from growth to stationary phase
AbrB Regulon	AbrB	repression	CccA	BSU_25190	Equal	-0.261252	Equal	-0.876678	transcriptional regulator of transition state genes	regulation of gene expression during the transition from growth to stationary phase
AbrB Regulon	AbrB	repression	Csn	BSU_26890	Equal	-0.519076	Deleted		transcriptional regulator of transition state genes	regulation of gene expression during the transition from growth to stationary phase
AbrB Regulon	AbrB	repression	CtaB	BSU_14880	Equal	-0.156741	Equal	-0.0405032	transcriptional regulator of transition state genes	regulation of gene expression during the transition from growth to stationary phase
AbrB Regulon	AbrB	repression	CtaC	BSU_14890	Equal	-0.422642	OFF		transcriptional regulator of transition state genes	regulation of gene expression during the transition from growth to stationary phase
AbrB Regulon	AbrB	repression	CtaD	BSU_14900	Equal	-0.253021	ON		transcriptional regulator of transition state genes	regulation of gene expression during the transition from growth to stationary phase
AbrB Regulon	AbrB	repression	DhbA	BSU_32000	Equal	0.0620416	Not identified		transcriptional regulator of transition state genes	regulation of gene expression during the transition from growth to stationary phase
AbrB Regulon	AbrB	repression	DhbB	BSU_31970	Equal	0.0220051	Equal	0.371408	transcriptional regulator of transition state genes	regulation of gene expression during the transition from growth to stationary phase
AbrB Regulon	AbrB	repression	DhbC	BSU_31990	Equal	0.0217387	Equal	0.375952	transcriptional regulator of transition state genes	regulation of gene expression during the transition from growth to stationary phase
AbrB Regulon	AbrB	repression	DhbE	BSU_31980	Equal	0.215485	Not identified		transcriptional regulator of transition state genes	regulation of gene expression during the transition from growth to stationary phase
AbrB Regulon	AbrB	repression	DhbF	BSU_31960	Equal	-0.150386	Not identified		transcriptional regulator of transition state genes	regulation of gene expression during the transition from growth to stationary phase
AbrB Regulon	AbrB	activation	GlpD	BSU_09300	Equal	0.192949	More abundant	0.31685	transcriptional regulator of transition state genes	regulation of gene expression during the transition from growth to stationary phase
AbrB Regulon	AbrB	activation	GlpF	BSU_09280			Equal	0.00796509	transcriptional regulator of transition state genes	regulation of gene expression during the transition from growth to stationary phase
AbrB Regulon	AbrB	activation	GlpK	BSU_09290	Equal	0.229053	Equal	-0.303906	transcriptional regulator of transition state genes	regulation of gene expression during the transition from growth to stationary phase
AbrB Regulon	AbrB	activation	GntP	BSU_40070	Equal	-0.192144	Equal	-0.292994	transcriptional regulator of transition state genes	regulation of gene expression during the transition from growth to stationary phase
AbrB Regulon	AbrB	activation	GntZ	BSU_40080	Equal	0.0941245	More abundant	0.361699	transcriptional regulator of transition state genes	regulation of gene expression during the transition from growth to stationary phase
AbrB Regulon	AbrB	repression	Lip	BSU_02700	Equal	0.786488	Not identified		transcriptional regulator of transition state genes	regulation of gene expression during the transition from growth to stationary phase
AbrB Regulon	AbrB	repression	McpA	BSU_31240	Equal	-0.0607395	Deleted		transcriptional regulator of transition state genes	regulation of gene expression during the transition from growth to stationary phase
AbrB Regulon	AbrB	repression	NprE	BSU_14700	Equal	0.312188	Deleted		transcriptional regulator of transition state genes	regulation of gene expression during the transition from growth to stationary phase
AbrB Regulon	AbrB	repression	PbpH	BSU_13980	Equal	-0.308513	ON		transcriptional regulator of transition state genes	regulation of gene expression during the transition from growth to stationary phase
AbrB Regulon	AbrB	repression	PnbA	BSU_34390	Equal	0.127324	Not identified		transcriptional regulator of transition state genes	regulation of gene expression during the transition from growth to stationary phase
AbrB Regulon	AbrB	repression	PnbA	BSU_34390	Equal	0.127324	Not identified		transcriptional regulator of transition state genes	regulation of gene expression during the transition from growth to stationary phase
AbrB Regulon	AbrB	repression	PspA	BSU_06180	Equal	0.260834	Deleted		transcriptional regulator of transition state genes	regulation of gene expression during the transition from growth to stationary phase
AbrB Regulon	AbrB	repression	QcrA	BSU_22560	Equal	0.0965474	Less abundant	-0.339589	transcriptional regulator of transition state genes	regulation of gene expression during the transition from growth to stationary phase
AbrB Regulon	AbrB	repression	QcrB	BSU_22550	Equal	-0.0915108	Less abundant	-0.720677	transcriptional regulator of transition state genes	regulation of gene expression during the transition from growth to stationary phase
AbrB Regulon	AbrB	repression	QcrC	BSU_22540	Equal	-0.119008	ON		transcriptional regulator of transition state genes	regulation of gene expression during the transition from growth to stationary phase
AbrB Regulon	AbrB	activation	RbsA	BSU_35940	Equal	0.306246	Deleted		transcriptional regulator of transition state genes	regulation of gene expression during the transition from growth to stationary phase
AbrB Regulon	AbrB	activation	RbsB	BSU_35960	Equal	0.369177	Deleted		transcriptional regulator of transition state genes	regulation of gene expression during the transition from growth to stationary phase
AbrB Regulon	AbrB	activation	RbsC	BSU_35950	Equal	0.185378	Deleted		transcriptional regulator of transition state genes	regulation of gene expression during the transition from growth to stationary phase
AbrB Regulon	AbrB	activation	RbsK	BSU_35920	Equal	0.036974	Deleted		transcriptional regulator of transition state genes	regulation of gene expression during the transition from growth to stationary phase
AbrB Regulon	AbrB	repression	RocA	BSU_37780	Equal	-0.063029	More abundant	0.26403	transcriptional regulator of transition state genes	regulation of gene expression during the transition from growth to stationary phase
AbrB Regulon	AbrB	repression	RocB	BSU_37770	Equal	-0.637383	Less abundant	-0.507947	transcriptional regulator of transition state genes	regulation of gene expression during the transition from growth to stationary phase
AbrB Regulon	AbrB	repression	RocC	BSU_37760	Equal	-0.275972	OFF		transcriptional regulator of transition state genes	regulation of gene expression during the transition from growth to stationary phase
AbrB Regulon	AbrB	repression	RocG	BSU_37790	Equal	-0.0927455	More abundant	0.340675	transcriptional regulator of transition state genes	regulation of gene expression during the transition from growth to stationary phase
AbrB Regulon	AbrB	repression	Rok	BSU_14240	Equal	-0.0249043	Equal	-0.0342312	transcriptional regulator of transition state genes	regulation of gene expression during the transition from growth to stationary phase
AbrB Regulon	AbrB	repression	RqcH	BSU_15640	Equal	-0.284069	More abundant	0.67572	transcriptional regulator of transition state genes	regulation of gene expression during the transition from growth to stationary phase
AbrB Regulon	AbrB	activation	ScoC	BSU_09990	OFF		OFF		transcriptional regulator of transition state genes	regulation of gene expression during the transition from growth to stationary phase
AbrB Regulon	AbrB	repression	SdpC	BSU_33770	Equal	-1.08716	Deleted		transcriptional regulator of transition state genes	regulation of gene expression during the transition from growth to stationary phase
AbrB Regulon	AbrB	repression	SigH	BSU_00980	OFF		OFF		transcriptional regulator of transition state genes	regulation of gene expression during the transition from growth to stationary phase
AbrB Regulon	AbrB	repression	SinR	BSU_24610	Equal	-0.21409	Less abundant	-0.481039	transcriptional regulator of transition state genes	regulation of gene expression during the transition from growth to stationary phase
AbrB Regulon	AbrB	repression	SipW	BSU_24630	OFF		Deleted		transcriptional regulator of transition state genes	regulation of gene expression during the transition from growth to stationary phase
AbrB Regulon	AbrB	repression	SivA	BSU_37800	Equal	-0.0059789	Deleted		transcriptional regulator of transition state genes	regulation of gene expression during the transition from growth to stationary phase
AbrB Regulon	AbrB	repression	SivC	BSU_15960	Equal	-0.877802	Not identified		transcriptional regulator of transition state genes	regulation of gene expression during the transition from growth to stationary phase
AbrB Regulon	AbrB	repression	SpoVG	BSU_00490	Equal	-0.135593	More abundant	0.293187	transcriptional regulator of transition state genes	regulation of gene expression during the transition from growth to stationary phase
AbrB Regulon	AbrB	repression	SunT	BSU_21470	Equal	-0.0448793	Deleted		transcriptional regulator of transition state genes	regulation of gene expression during the transition from growth to stationary phase
AbrB Regulon	AbrB	repression	TapA	BSU_24640	Equal	-0.436436	Deleted		transcriptional regulator of transition state genes	regulation of gene expression during the transition from growth to stationary phase
AbrB Regulon	AbrB	repression	TasA	BSU_24620	Equal	-0.286872	Deleted		transcriptional regulator of transition state genes	regulation of gene expression during the transition from growth to stationary phase
AbrB Regulon	AbrB	repression	TlpA	BSU_31250	Equal	-0.0251344	Deleted		transcriptional regulator of transition state genes	regulation of gene expression during the transition from growth to stationary phase
AbrB Regulon	AbrB	repression	XynC	BSU_18150	Equal	-0.0474059	OFF		transcriptional regulator of transition state genes	regulation of gene expression during the transition from growth to stationary phase
AbrB Regulon	AbrB	repression	YbdN	BSU_02040	Equal	-0.0674206	Deleted		transcriptional regulator of transition state genes	regulation of gene expression during the transition from growth to stationary phase
AbrB Regulon	AbrB	repression	YbdO	BSU_02050	Equal	0.0634549	Deleted		transcriptional regulator of transition state genes	regulation of gene expression during the transition from growth to stationary phase
AbrB Regulon	AbrB	repression	YbfO	BSU_02310	Equal	-1.62921	Equal	-0.291535	transcriptional regulator of transition state genes	regulation of gene expression during the transition from growth to stationary phase
AbrB Regulon	AbrB	repression	YbfQ	BSU_02330	Equal	0.183147	More abundant	0.584993	transcriptional regulator of transition state genes	regulation of gene expression during the transition from growth to stationary phase
AbrB Regulon	AbrB	repression	YcdA	BSU_02780			More abundant	0.624502	transcriptional regulator of transition state genes	regulation of gene expression during the transition from growth to stationary phase
AbrB Regulon	AbrB	repression	YcnI	BSU_03940	Equal	0.0376097	Equal	0.13694	transcriptional regulator of transition state genes	regulation of gene expression during the transition from growth to stationary phase
AbrB Regulon	AbrB	repression	YcnJ	BSU_03950			OFF		transcriptional regulator of transition state genes	regulation of gene expression during the transition from growth to stationary phase
AbrB Regulon	AbrB	repression	YddJ	BSU_04990	Equal	0.0894648	Deleted		transcriptional regulator of transition state genes	regulation of gene expression during the transition from growth to stationary phase
AbrB Regulon	AbrB	repression	YddT	BSU_05100			OFF		transcriptional regulator of transition state genes	regulation of gene expression during the transition from growth to stationary phase
AbrB Regulon	AbrB	repression	YdeJ	BSU_05220	OFF		Not identified		transcriptional regulator of transition state genes	regulation of gene expression during the transition from growth to stationary phase
AbrB Regulon	AbrB	repression	YdjG	BSU_06190	Equal	0.0137119	Deleted		transcriptional regulator of transition state genes	regulation of gene expression during the transition from growth to stationary phase
AbrB Regulon	AbrB	repression	YdjH	BSU_06200	Equal	0.125006	Deleted		transcriptional regulator of transition state genes	regulation of gene expression during the transition from growth to stationary phase
AbrB Regulon	AbrB	repression	YdjI	BSU_06210	Equal	-0.18998	Deleted		transcriptional regulator of transition state genes	regulation of gene expression during the transition from growth to stationary phase
AbrB Regulon	AbrB	repression	YhaP	BSU_09900	Equal	0.0915934	Equal	0.0164204	transcriptional regulator of transition state genes	regulation of gene expression during the transition from growth to stationary phase
AbrB Regulon	AbrB	repression	YhaQ	BSU_09890	Equal	-0.246353	Not identified		transcriptional regulator of transition state genes	regulation of gene expression during the transition from growth to stationary phase
AbrB Regulon	AbrB	repression	YjcM	BSU_11910	Equal	-1.41977	Less abundant	-0.84589	transcriptional regulator of transition state genes	regulation of gene expression during the transition from growth to stationary phase
AbrB Regulon	AbrB	repression	YknW	BSU_14340	Equal	0.00839424	Equal	0.672364	transcriptional regulator of transition state genes	regulation of gene expression during the transition from growth to stationary phase
AbrB Regulon	AbrB	repression	YknX	BSU_14350	Equal	0.0822932	More abundant	1.07196	transcriptional regulator of transition state genes	regulation of gene expression during the transition from growth to stationary phase
AbrB Regulon	AbrB	repression	YknY	BSU_14360	Equal	-0.105534	Not identified		transcriptional regulator of transition state genes	regulation of gene expression during the transition from growth to stationary phase
AbrB Regulon	AbrB	repression	YknZ	BSU_14370	Equal	-0.0933323	ON		transcriptional regulator of transition state genes	regulation of gene expression during the transition from growth to stationary phase
AbrB Regulon	AbrB	repression	YlbA	BSU_14940	Equal	-0.345946	Less abundant	-0.771136	transcriptional regulator of transition state genes	regulation of gene expression during the transition from growth to stationary phase
AbrB Regulon	AbrB	repression	YncM	BSU_17690	Equal	-0.0774015	Deleted		transcriptional regulator of transition state genes	regulation of gene expression during the transition from growth to stationary phase
AbrB Regulon	AbrB	repression	YolB	BSU_21530	Equal	-0.105929	Deleted		transcriptional regulator of transition state genes	regulation of gene expression during the transition from growth to stationary phase
AbrB Regulon	AbrB	repression	YolJ	BSU_21450	Equal	-0.272349	Deleted		transcriptional regulator of transition state genes	regulation of gene expression during the transition from growth to stationary phase
AbrB Regulon	AbrB	repression	YorD	BSU_20420	Equal	0.0828648	Deleted		transcriptional regulator of transition state genes	regulation of gene expression during the transition from growth to stationary phase
AbrB Regulon	AbrB	repression	YqaP	BSU_26230	Equal	0.0789706	Deleted		transcriptional regulator of transition state genes	regulation of gene expression during the transition from growth to stationary phase
AbrB Regulon	AbrB	repression	YqcF	BSU_25870	ON		Deleted		transcriptional regulator of transition state genes	regulation of gene expression during the transition from growth to stationary phase
AbrB Regulon	AbrB	repression	YqxI	BSU_25890	OFF		Deleted		transcriptional regulator of transition state genes	regulation of gene expression during the transition from growth to stationary phase
AbrB Regulon	AbrB	repression	YvrN	BSU_33260	OFF		Not identified		transcriptional regulator of transition state genes	regulation of gene expression during the transition from growth to stationary phase
AbrB Regulon	AbrB	repression	YvrO	BSU_33270	Equal	-0.00933838	OFF		transcriptional regulator of transition state genes	regulation of gene expression during the transition from growth to stationary phase
AbrB Regulon	AbrB	repression	YvrP	BSU_33280	Equal	-0.132912	Equal	0.380063	transcriptional regulator of transition state genes	regulation of gene expression during the transition from growth to stationary phase
AbrB Regulon	AbrB	repression	YxaL	BSU_39940	Equal	-0.0894998	Deleted		transcriptional regulator of transition state genes	regulation of gene expression during the transition from growth to stationary phase
AbrB Regulon	AbrB	repression	YxbA	BSU_39900	OFF		Not identified		transcriptional regulator of transition state genes	regulation of gene expression during the transition from growth to stationary phase
AbrB Regulon	AbrB	repression	YxbA	BSU_39900	OFF		Not identified		transcriptional regulator of transition state genes	regulation of gene expression during the transition from growth to stationary phase
AbrB Regulon	AbrB	repression	YxbC	BSU_39880	Equal	-0.787884	Not identified		transcriptional regulator of transition state genes	regulation of gene expression during the transition from growth to stationary phase
AbrB Regulon	AbrB	repression	YydI	BSU_40150	Equal	-0.103591	Not identified		transcriptional regulator of transition state genes	regulation of gene expression during the transition from growth to stationary phase
AcoR Regulon	AcoR	activation	AcoA	BSU_08060	Equal	-0.734072	Less abundant	-0.934096	transcriptional activator of the [[gene|B0A333BDFAE816B48B856A1DD91B73C41584A8E4]]-[[gene|5F953C3C91EB65A031D04A1D91F1CF501F8EFD09]]-[[gene|C4B6C3EE560C8BD353FEABB1A607C89C20DC8D34]]-[[gene|acoL ]]operon	regulation of acetoin utilization
AcoR Regulon	AcoR	activation	AcoB	BSU_08070	Equal	-0.658013	Equal	-0.680888	transcriptional activator of the [[gene|B0A333BDFAE816B48B856A1DD91B73C41584A8E4]]-[[gene|5F953C3C91EB65A031D04A1D91F1CF501F8EFD09]]-[[gene|C4B6C3EE560C8BD353FEABB1A607C89C20DC8D34]]-[[gene|acoL ]]operon	regulation of acetoin utilization
AcoR Regulon	AcoR	activation	AcoC	BSU_08080	Equal	-0.881547	Less abundant	-0.46166	transcriptional activator of the [[gene|B0A333BDFAE816B48B856A1DD91B73C41584A8E4]]-[[gene|5F953C3C91EB65A031D04A1D91F1CF501F8EFD09]]-[[gene|C4B6C3EE560C8BD353FEABB1A607C89C20DC8D34]]-[[gene|acoL ]]operon	regulation of acetoin utilization
AdeR Regulon	AdeR	activation	Ald	BSU_31930	Equal	-0.167843	Deleted		transcription activator ([SW|PucR family]) for [[gene|2D346CF412BA32EE18111DA930CFA1306F95024B]] gene expression	control of [[gene|2D346CF412BA32EE18111DA930CFA1306F95024B]] expression
AdhR Regulon	AdhR	activation	YraA	BSU_27020	Equal	0.508162	Deleted		transcriptional activator ([SW|MerR family]) of [[gene|352544F3E79943E94E28A6EB5F4C543B529A02D1]]-[[gene|0960F1856A81237DBA6AF1FAF36172A63ECBE2D5]], responsive to formaldehyde and methylglyoxal	regulation of the protective response to formaldehyde and methylglyoxal
AdhR Regulon	AdhR	activation	YraA	BSU_27020	Equal	0.508162	Deleted		transcriptional activator ([SW|MerR family]) of [[gene|352544F3E79943E94E28A6EB5F4C543B529A02D1]]-[[gene|0960F1856A81237DBA6AF1FAF36172A63ECBE2D5]], responsive to formaldehyde and methylglyoxal	regulation of the protective response to formaldehyde and methylglyoxal
AhrC Regulon	AhrC	repression	ArgB	BSU_11210			OFF		transcriptional regulator of the ArgR family, AhrC represses the genes for arginine biosynthesis and activates the genes for arginine catabolism	transcriptional regulator of arginine metabolic genes
AhrC Regulon	AhrC	repression	ArgC	BSU_11190			OFF		transcriptional regulator of the ArgR family, AhrC represses the genes for arginine biosynthesis and activates the genes for arginine catabolism	transcriptional regulator of arginine metabolic genes
AhrC Regulon	AhrC	repression	ArgD	BSU_11220			Less abundant	-1.1196	transcriptional regulator of the ArgR family, AhrC represses the genes for arginine biosynthesis and activates the genes for arginine catabolism	transcriptional regulator of arginine metabolic genes
AhrC Regulon	AhrC	repression	ArgF	BSU_11250			Less abundant	-0.687721	transcriptional regulator of the ArgR family, AhrC represses the genes for arginine biosynthesis and activates the genes for arginine catabolism	transcriptional regulator of arginine metabolic genes
AhrC Regulon	AhrC	repression	ArgG	BSU_29450			Less abundant	-0.947091	transcriptional regulator of the ArgR family, AhrC represses the genes for arginine biosynthesis and activates the genes for arginine catabolism	transcriptional regulator of arginine metabolic genes
AhrC Regulon	AhrC	repression	ArgH	BSU_29440			Less abundant	-0.567231	transcriptional regulator of the ArgR family, AhrC represses the genes for arginine biosynthesis and activates the genes for arginine catabolism	transcriptional regulator of arginine metabolic genes
AhrC Regulon	AhrC	repression	ArgJ	BSU_11200			Less abundant	-0.659192	transcriptional regulator of the ArgR family, AhrC represses the genes for arginine biosynthesis and activates the genes for arginine catabolism	transcriptional regulator of arginine metabolic genes
AhrC Regulon	AhrC	repression	CarB	BSU_11240			OFF		transcriptional regulator of the ArgR family, AhrC represses the genes for arginine biosynthesis and activates the genes for arginine catabolism	transcriptional regulator of arginine metabolic genes
AhrC Regulon	AhrC	activation	RocA	BSU_37780	Equal	-0.063029	More abundant	0.26403	transcriptional regulator of the ArgR family, AhrC represses the genes for arginine biosynthesis and activates the genes for arginine catabolism	transcriptional regulator of arginine metabolic genes
AhrC Regulon	AhrC	activation	RocB	BSU_37770	Equal	-0.637383	Less abundant	-0.507947	transcriptional regulator of the ArgR family, AhrC represses the genes for arginine biosynthesis and activates the genes for arginine catabolism	transcriptional regulator of arginine metabolic genes
AhrC Regulon	AhrC	activation	RocC	BSU_37760	Equal	-0.275972	OFF		transcriptional regulator of the ArgR family, AhrC represses the genes for arginine biosynthesis and activates the genes for arginine catabolism	transcriptional regulator of arginine metabolic genes
AhrC Regulon	AhrC	activation	RocD	BSU_40340	Equal	0.217915	Equal	-0.109233	transcriptional regulator of the ArgR family, AhrC represses the genes for arginine biosynthesis and activates the genes for arginine catabolism	transcriptional regulator of arginine metabolic genes
AhrC Regulon	AhrC	activation	RocE	BSU_40330	Equal	-0.0205504	Less abundant	-0.640165	transcriptional regulator of the ArgR family, AhrC represses the genes for arginine biosynthesis and activates the genes for arginine catabolism	transcriptional regulator of arginine metabolic genes
AhrC Regulon	AhrC	activation	RocF	BSU_40320	Equal	-0.182419	Equal	0.14227	transcriptional regulator of the ArgR family, AhrC represses the genes for arginine biosynthesis and activates the genes for arginine catabolism	transcriptional regulator of arginine metabolic genes
AhrC Regulon	AhrC	activation	RocG	BSU_37790	Equal	-0.0927455	More abundant	0.340675	transcriptional regulator of the ArgR family, AhrC represses the genes for arginine biosynthesis and activates the genes for arginine catabolism	transcriptional regulator of arginine metabolic genes
AnsR Regulon	AnsR	repression	AnsA	BSU_23580	Equal	-0.0957349	Equal	0.240134	transcriptional repressor ([SW|Xre family]) of the [[gene|FED8E46AA1C4EFD27796D5DFBBB1663EBF336BFD]]-[[gene|ansB ]]operon	negative regulation of the [[gene|FED8E46AA1C4EFD27796D5DFBBB1663EBF336BFD]]-[[gene|ansB ]]operon
AnsR Regulon	AnsR	repression	AnsB	BSU_23570	Equal	-0.00352414	More abundant	0.710269	transcriptional repressor ([SW|Xre family]) of the [[gene|FED8E46AA1C4EFD27796D5DFBBB1663EBF336BFD]]-[[gene|ansB ]]operon	negative regulation of the [[gene|FED8E46AA1C4EFD27796D5DFBBB1663EBF336BFD]]-[[gene|ansB ]]operon
AnsR Regulon	AnsR	repression	MleA	BSU_23550	Equal	0.0777709	More abundant	0.469379	transcriptional repressor ([SW|Xre family]) of the [[gene|FED8E46AA1C4EFD27796D5DFBBB1663EBF336BFD]]-[[gene|ansB ]]operon	negative regulation of the [[gene|FED8E46AA1C4EFD27796D5DFBBB1663EBF336BFD]]-[[gene|ansB ]]operon
AnsR Regulon	AnsR	repression	MleN	BSU_23560	Equal	0.0691236	Equal	0.284201	transcriptional repressor ([SW|Xre family]) of the [[gene|FED8E46AA1C4EFD27796D5DFBBB1663EBF336BFD]]-[[gene|ansB ]]operon	negative regulation of the [[gene|FED8E46AA1C4EFD27796D5DFBBB1663EBF336BFD]]-[[gene|ansB ]]operon
AraR Regulon	AraR	repression	Abf2	BSU_28510			Less abundant	-0.770983	transcriptional repressor ([SW|GntR family], [SW|LacI family]) of the arabinose utilization genes	regulation of arabinose utilization
AscR Regulon	AscR	activation	CmoJ	BSU_29310			OFF		alkyl-sulphur catabolism regulator, transcriptional activator of the [[gene|E3F1B3A4086DBC40FD9AE9CD6981270FBDFA6CAF]]-[[gene|A6A13C54177381CE78ABA2CFC2A3F2CE12099F15]]-[[gene|A8FA40EACDB15CF53DDDA725A3AA5A6EB654FA8B]]-[[gene|350C97E4A4C60A6E2FF9610D50B4A49FB9F9B42D]]-[[gene|B1DD32A3B3D1C0C5391A40834940257357A2F30F]]-[[gene|B24763A732111026D21C828FF9BE73FB22A123CF]]-[[gene|EDC3565D90D7059A4A4C66A…	regulation of sulphur metabolism
AscR Regulon	AscR	activation	CmoO	BSU_29330			OFF		alkyl-sulphur catabolism regulator, transcriptional activator of the [[gene|E3F1B3A4086DBC40FD9AE9CD6981270FBDFA6CAF]]-[[gene|A6A13C54177381CE78ABA2CFC2A3F2CE12099F15]]-[[gene|A8FA40EACDB15CF53DDDA725A3AA5A6EB654FA8B]]-[[gene|350C97E4A4C60A6E2FF9610D50B4A49FB9F9B42D]]-[[gene|B1DD32A3B3D1C0C5391A40834940257357A2F30F]]-[[gene|B24763A732111026D21C828FF9BE73FB22A123CF]]-[[gene|EDC3565D90D7059A4A4C66A…	regulation of sulphur metabolism
AscR Regulon	AscR	activation	SnaA	BSU_29390			OFF		alkyl-sulphur catabolism regulator, transcriptional activator of the [[gene|E3F1B3A4086DBC40FD9AE9CD6981270FBDFA6CAF]]-[[gene|A6A13C54177381CE78ABA2CFC2A3F2CE12099F15]]-[[gene|A8FA40EACDB15CF53DDDA725A3AA5A6EB654FA8B]]-[[gene|350C97E4A4C60A6E2FF9610D50B4A49FB9F9B42D]]-[[gene|B1DD32A3B3D1C0C5391A40834940257357A2F30F]]-[[gene|B24763A732111026D21C828FF9BE73FB22A123CF]]-[[gene|EDC3565D90D7059A4A4C66A…	regulation of sulphur metabolism
AscR Regulon	AscR	activation	TcyK	BSU_29370			OFF		alkyl-sulphur catabolism regulator, transcriptional activator of the [[gene|E3F1B3A4086DBC40FD9AE9CD6981270FBDFA6CAF]]-[[gene|A6A13C54177381CE78ABA2CFC2A3F2CE12099F15]]-[[gene|A8FA40EACDB15CF53DDDA725A3AA5A6EB654FA8B]]-[[gene|350C97E4A4C60A6E2FF9610D50B4A49FB9F9B42D]]-[[gene|B1DD32A3B3D1C0C5391A40834940257357A2F30F]]-[[gene|B24763A732111026D21C828FF9BE73FB22A123CF]]-[[gene|EDC3565D90D7059A4A4C66A…	regulation of sulphur metabolism
AscR Regulon	AscR	activation	TcyN	BSU_29340			OFF		alkyl-sulphur catabolism regulator, transcriptional activator of the [[gene|E3F1B3A4086DBC40FD9AE9CD6981270FBDFA6CAF]]-[[gene|A6A13C54177381CE78ABA2CFC2A3F2CE12099F15]]-[[gene|A8FA40EACDB15CF53DDDA725A3AA5A6EB654FA8B]]-[[gene|350C97E4A4C60A6E2FF9610D50B4A49FB9F9B42D]]-[[gene|B1DD32A3B3D1C0C5391A40834940257357A2F30F]]-[[gene|B24763A732111026D21C828FF9BE73FB22A123CF]]-[[gene|EDC3565D90D7059A4A4C66A…	regulation of sulphur metabolism
B12 riboswitch	B12 riboswitch	termination	YvrC	BSU_33180			Less abundant	-0.333571
BirA Regulon	BirA	repression	YhfR	BSU_10340	Equal	0.157153	Less abundant	-0.339793	trigger enzyme	regulation of biotin synthesis, addition of biotin to proteins
BirA Regulon	BirA	repression	YhfR	BSU_10340	Equal	0.157153	Less abundant	-0.339793	trigger enzyme	regulation of biotin synthesis, addition of biotin to proteins
BkdR Regulon	BkdR	activation	Bcd	BSU_24080	Equal	-0.0244338	More abundant	0.373935	transcriptional activator of the [[gene|1CFF7202AC6078B6BAD1253F77FD4FE227C046DB]]-[[gene|A52E50104B18D0A8518218C52D9CC36FDDB29AAF]]-[[gene|8E08A0333E4EC89003DA3C1DD8DCD39CDDC8624C]]-[[gene|1FD06CB6E81C920EFC656DBE2A13D68B1AA68872]]-[[gene|9F298088C0A9EB7FE140C935AFC9243C6D4DE8AE]]-[[gene|A024921961A786294199EA12E04456C890ED8D8C]]-[[gene|262C9FD20C7A70B6F1FEB57735FA800F38EAB25A]] operon	regulation of branched-chain amino acid utilization
BkdR Regulon	BkdR	activation	BkdAA	BSU_24050	Equal	-0.232353	Equal	0.228051	transcriptional activator of the [[gene|1CFF7202AC6078B6BAD1253F77FD4FE227C046DB]]-[[gene|A52E50104B18D0A8518218C52D9CC36FDDB29AAF]]-[[gene|8E08A0333E4EC89003DA3C1DD8DCD39CDDC8624C]]-[[gene|1FD06CB6E81C920EFC656DBE2A13D68B1AA68872]]-[[gene|9F298088C0A9EB7FE140C935AFC9243C6D4DE8AE]]-[[gene|A024921961A786294199EA12E04456C890ED8D8C]]-[[gene|262C9FD20C7A70B6F1FEB57735FA800F38EAB25A]] operon	regulation of branched-chain amino acid utilization
BkdR Regulon	BkdR	activation	BkdAB	BSU_24040	Equal	-0.181274	Equal	-0.0218054	transcriptional activator of the [[gene|1CFF7202AC6078B6BAD1253F77FD4FE227C046DB]]-[[gene|A52E50104B18D0A8518218C52D9CC36FDDB29AAF]]-[[gene|8E08A0333E4EC89003DA3C1DD8DCD39CDDC8624C]]-[[gene|1FD06CB6E81C920EFC656DBE2A13D68B1AA68872]]-[[gene|9F298088C0A9EB7FE140C935AFC9243C6D4DE8AE]]-[[gene|A024921961A786294199EA12E04456C890ED8D8C]]-[[gene|262C9FD20C7A70B6F1FEB57735FA800F38EAB25A]] operon	regulation of branched-chain amino acid utilization
BkdR Regulon	BkdR	activation	BkdB	BSU_24030	Equal	-0.320861	Equal	0.0891374	transcriptional activator of the [[gene|1CFF7202AC6078B6BAD1253F77FD4FE227C046DB]]-[[gene|A52E50104B18D0A8518218C52D9CC36FDDB29AAF]]-[[gene|8E08A0333E4EC89003DA3C1DD8DCD39CDDC8624C]]-[[gene|1FD06CB6E81C920EFC656DBE2A13D68B1AA68872]]-[[gene|9F298088C0A9EB7FE140C935AFC9243C6D4DE8AE]]-[[gene|A024921961A786294199EA12E04456C890ED8D8C]]-[[gene|262C9FD20C7A70B6F1FEB57735FA800F38EAB25A]] operon	regulation of branched-chain amino acid utilization
BkdR Regulon	BkdR	activation	Buk	BSU_24070	Equal	0.118166	Equal	-0.572887	transcriptional activator of the [[gene|1CFF7202AC6078B6BAD1253F77FD4FE227C046DB]]-[[gene|A52E50104B18D0A8518218C52D9CC36FDDB29AAF]]-[[gene|8E08A0333E4EC89003DA3C1DD8DCD39CDDC8624C]]-[[gene|1FD06CB6E81C920EFC656DBE2A13D68B1AA68872]]-[[gene|9F298088C0A9EB7FE140C935AFC9243C6D4DE8AE]]-[[gene|A024921961A786294199EA12E04456C890ED8D8C]]-[[gene|262C9FD20C7A70B6F1FEB57735FA800F38EAB25A]] operon	regulation of branched-chain amino acid utilization
BkdR Regulon	BkdR	activation	LpdV	BSU_24060	Equal	-0.140167	Equal	0.195677	transcriptional activator of the [[gene|1CFF7202AC6078B6BAD1253F77FD4FE227C046DB]]-[[gene|A52E50104B18D0A8518218C52D9CC36FDDB29AAF]]-[[gene|8E08A0333E4EC89003DA3C1DD8DCD39CDDC8624C]]-[[gene|1FD06CB6E81C920EFC656DBE2A13D68B1AA68872]]-[[gene|9F298088C0A9EB7FE140C935AFC9243C6D4DE8AE]]-[[gene|A024921961A786294199EA12E04456C890ED8D8C]]-[[gene|262C9FD20C7A70B6F1FEB57735FA800F38EAB25A]] operon	regulation of branched-chain amino acid utilization
BkdR Regulon	BkdR	activation	Ptb	BSU_24090	Equal	-0.0763391	More abundant	0.725931	transcriptional activator of the [[gene|1CFF7202AC6078B6BAD1253F77FD4FE227C046DB]]-[[gene|A52E50104B18D0A8518218C52D9CC36FDDB29AAF]]-[[gene|8E08A0333E4EC89003DA3C1DD8DCD39CDDC8624C]]-[[gene|1FD06CB6E81C920EFC656DBE2A13D68B1AA68872]]-[[gene|9F298088C0A9EB7FE140C935AFC9243C6D4DE8AE]]-[[gene|A024921961A786294199EA12E04456C890ED8D8C]]-[[gene|262C9FD20C7A70B6F1FEB57735FA800F38EAB25A]] operon	regulation of branched-chain amino acid utilization
BmrB Regulon	BmrB	attenuation	BmrC	BSU_09710	Equal	-0.263997	OFF		regulatory leader peptide for the control of [[gene|67C0C9EA17EF953554D3D57CD0D285246F50C1AD]]-[[gene|9B2766D2F8892AA17DB480216570C81C33355C3B]] expression	control of [[gene|67C0C9EA17EF953554D3D57CD0D285246F50C1AD]]-[[gene|9B2766D2F8892AA17DB480216570C81C33355C3B]] expression
BmrB Regulon	BmrB	attenuation	BmrD	BSU_09720	Equal	-0.362774	OFF		regulatory leader peptide for the control of [[gene|67C0C9EA17EF953554D3D57CD0D285246F50C1AD]]-[[gene|9B2766D2F8892AA17DB480216570C81C33355C3B]] expression	control of [[gene|67C0C9EA17EF953554D3D57CD0D285246F50C1AD]]-[[gene|9B2766D2F8892AA17DB480216570C81C33355C3B]] expression
Btr Regulon	Btr	activation	FeuA	BSU_01630	Equal	0.572257	Equal	-0.501126	transcriptional activator ([SW|AraC family]), (AraC family DNA-binding domain fused to [[protein|516B13F337FD346B4A4A268E35D1EBABB05957E1]]-like substrate-binding domain), regulation of the [[gene|516B13F337FD346B4A4A268E35D1EBABB05957E1]]-[[gene|57402D137E3D3791CAF0696421224F4E1DC1BA48]]-[[gene|F38F6D4841B3044EA0496B3A1C1D484018BDFEA4]]-[[gene|745167427618C4DA71848F9362043B66BC4E392E]] operon	regulation of iron acquisition
CcpA Regulon	CcpA	repression	Abf2	BSU_28510			Less abundant	-0.770983	Carbon catabolite control protein A, involved in glucose regulation of many genes; represses catabolic genes and activates genes involved in excretion of excess carbon	carbon catabolite repression (CCR)
CcpA Regulon	CcpA	repression	Abn2	BSU_39330	Equal	-1.65078	Less abundant	-3.01148	Carbon catabolite control protein A, involved in glucose regulation of many genes; represses catabolic genes and activates genes involved in excretion of excess carbon	carbon catabolite repression (CCR)
CcpA Regulon	CcpA	activation	AckA	BSU_29470	Equal	0.138606	Less abundant	-0.576033	Carbon catabolite control protein A, involved in glucose regulation of many genes; represses catabolic genes and activates genes involved in excretion of excess carbon	carbon catabolite repression (CCR)
CcpA Regulon	CcpA	repression	AcoA	BSU_08060	Equal	-0.734072	Less abundant	-0.934096	Carbon catabolite control protein A, involved in glucose regulation of many genes; represses catabolic genes and activates genes involved in excretion of excess carbon	carbon catabolite repression (CCR)
CcpA Regulon	CcpA	repression	AcoB	BSU_08070	Equal	-0.658013	Equal	-0.680888	Carbon catabolite control protein A, involved in glucose regulation of many genes; represses catabolic genes and activates genes involved in excretion of excess carbon	carbon catabolite repression (CCR)
CcpA Regulon	CcpA	repression	AcoC	BSU_08080	Equal	-0.881547	Less abundant	-0.46166	Carbon catabolite control protein A, involved in glucose regulation of many genes; represses catabolic genes and activates genes involved in excretion of excess carbon	carbon catabolite repression (CCR)
CcpA Regulon	CcpA	repression	AcsA	BSU_29680	Equal	-0.701899	Less abundant	-0.936953	Carbon catabolite control protein A, involved in glucose regulation of many genes; represses catabolic genes and activates genes involved in excretion of excess carbon	carbon catabolite repression (CCR)
CcpA Regulon	CcpA	repression	AcsA	BSU_29680	Equal	-0.701899	Less abundant	-0.936953	Carbon catabolite control protein A, involved in glucose regulation of many genes; represses catabolic genes and activates genes involved in excretion of excess carbon	carbon catabolite repression (CCR)
CcpA Regulon	CcpA	repression	AmyE	BSU_03040			OFF		Carbon catabolite control protein A, involved in glucose regulation of many genes; represses catabolic genes and activates genes involved in excretion of excess carbon	carbon catabolite repression (CCR)
CcpA Regulon	CcpA	repression	BglH	BSU_39260	Equal	0.255142	Not identified		Carbon catabolite control protein A, involved in glucose regulation of many genes; represses catabolic genes and activates genes involved in excretion of excess carbon	carbon catabolite repression (CCR)
CcpA Regulon	CcpA	repression	BglP	BSU_39270	Equal	0.254869	Not identified		Carbon catabolite control protein A, involved in glucose regulation of many genes; represses catabolic genes and activates genes involved in excretion of excess carbon	carbon catabolite repression (CCR)
CcpA Regulon	CcpA	repression	CccA	BSU_25190	Equal	-0.261252	Equal	-0.876678	Carbon catabolite control protein A, involved in glucose regulation of many genes; represses catabolic genes and activates genes involved in excretion of excess carbon	carbon catabolite repression (CCR)
CcpA Regulon	CcpA	repression	CimH	BSU_38770			Less abundant	-0.907419	Carbon catabolite control protein A, involved in glucose regulation of many genes; represses catabolic genes and activates genes involved in excretion of excess carbon	carbon catabolite repression (CCR)
CcpA Regulon	CcpA	repression	CitB	BSU_18000	Equal	-0.135039	Equal	-0.183317	Carbon catabolite control protein A, involved in glucose regulation of many genes; represses catabolic genes and activates genes involved in excretion of excess carbon	carbon catabolite repression (CCR)
CcpA Regulon	CcpA	repression	CitZ	BSU_29140	Equal	0.13656	Less abundant	-0.585894	Carbon catabolite control protein A, involved in glucose regulation of many genes; represses catabolic genes and activates genes involved in excretion of excess carbon	carbon catabolite repression (CCR)
CcpA Regulon	CcpA	repression	Crh	BSU_34740	Equal	-0.327212	Deleted		Carbon catabolite control protein A, involved in glucose regulation of many genes; represses catabolic genes and activates genes involved in excretion of excess carbon	carbon catabolite repression (CCR)
CcpA Regulon	CcpA	repression	CtaB	BSU_14880	Equal	-0.156741	Equal	-0.0405032	Carbon catabolite control protein A, involved in glucose regulation of many genes; represses catabolic genes and activates genes involved in excretion of excess carbon	carbon catabolite repression (CCR)
CcpA Regulon	CcpA	repression	CtaC	BSU_14890	Equal	-0.422642	OFF		Carbon catabolite control protein A, involved in glucose regulation of many genes; represses catabolic genes and activates genes involved in excretion of excess carbon	carbon catabolite repression (CCR)
CcpA Regulon	CcpA	repression	CtaD	BSU_14900	Equal	-0.253021	ON		Carbon catabolite control protein A, involved in glucose regulation of many genes; represses catabolic genes and activates genes involved in excretion of excess carbon	carbon catabolite repression (CCR)
CcpA Regulon	CcpA	repression	CydB	BSU_38750			ON		Carbon catabolite control protein A, involved in glucose regulation of many genes; represses catabolic genes and activates genes involved in excretion of excess carbon	carbon catabolite repression (CCR)
CcpA Regulon	CcpA	repression	CydC	BSU_38740			Equal	0.0901092	Carbon catabolite control protein A, involved in glucose regulation of many genes; represses catabolic genes and activates genes involved in excretion of excess carbon	carbon catabolite repression (CCR)
CcpA Regulon	CcpA	repression	DctP	BSU_04470	Equal	0.362071	Less abundant	-0.99812	Carbon catabolite control protein A, involved in glucose regulation of many genes; represses catabolic genes and activates genes involved in excretion of excess carbon	carbon catabolite repression (CCR)
CcpA Regulon	CcpA	activation	DegS	BSU_35500	Equal	0.124331	Less abundant	-0.830487	Carbon catabolite control protein A, involved in glucose regulation of many genes; represses catabolic genes and activates genes involved in excretion of excess carbon	carbon catabolite repression (CCR)
CcpA Regulon	CcpA	activation	DegU	BSU_35490	Equal	-0.0499287	Less abundant	-0.488361	Carbon catabolite control protein A, involved in glucose regulation of many genes; represses catabolic genes and activates genes involved in excretion of excess carbon	carbon catabolite repression (CCR)
CcpA Regulon	CcpA	repression	Dra	BSU_39420	Equal	0.0535901	Equal	-0.0536455	Carbon catabolite control protein A, involved in glucose regulation of many genes; represses catabolic genes and activates genes involved in excretion of excess carbon	carbon catabolite repression (CCR)
CcpA Regulon	CcpA	repression	Drm	BSU_23500	Equal	0.0720933	Less abundant	-0.469694	Carbon catabolite control protein A, involved in glucose regulation of many genes; represses catabolic genes and activates genes involved in excretion of excess carbon	carbon catabolite repression (CCR)
CcpA Regulon	CcpA	repression	EtfA	BSU_28520	Equal	-0.269081	Less abundant	-0.431897	Carbon catabolite control protein A, involved in glucose regulation of many genes; represses catabolic genes and activates genes involved in excretion of excess carbon	carbon catabolite repression (CCR)
CcpA Regulon	CcpA	repression	EtfB	BSU_28530	Equal	-0.355516	Equal	-0.0818621	Carbon catabolite control protein A, involved in glucose regulation of many genes; represses catabolic genes and activates genes involved in excretion of excess carbon	carbon catabolite repression (CCR)
CcpA Regulon	CcpA	repression	ExuR	BSU_12370	ON		Deleted		Carbon catabolite control protein A, involved in glucose regulation of many genes; represses catabolic genes and activates genes involved in excretion of excess carbon	carbon catabolite repression (CCR)
CcpA Regulon	CcpA	repression	ExuR	BSU_12370	ON		Deleted		Carbon catabolite control protein A, involved in glucose regulation of many genes; represses catabolic genes and activates genes involved in excretion of excess carbon	carbon catabolite repression (CCR)
CcpA Regulon	CcpA	repression	FadB	BSU_28540	Equal	-0.117191	Equal	-0.131225	Carbon catabolite control protein A, involved in glucose regulation of many genes; represses catabolic genes and activates genes involved in excretion of excess carbon	carbon catabolite repression (CCR)
CcpA Regulon	CcpA	repression	FadN	BSU_32840	ON		OFF		Carbon catabolite control protein A, involved in glucose regulation of many genes; represses catabolic genes and activates genes involved in excretion of excess carbon	carbon catabolite repression (CCR)
CcpA Regulon	CcpA	repression	FadR	BSU_28550	ON		OFF		Carbon catabolite control protein A, involved in glucose regulation of many genes; represses catabolic genes and activates genes involved in excretion of excess carbon	carbon catabolite repression (CCR)
CcpA Regulon	CcpA	repression	GalK	BSU_38200	OFF		OFF		Carbon catabolite control protein A, involved in glucose regulation of many genes; represses catabolic genes and activates genes involved in excretion of excess carbon	carbon catabolite repression (CCR)
CcpA Regulon	CcpA	repression	GalT	BSU_38190	Equal	-0.392863	Less abundant	-0.382608	Carbon catabolite control protein A, involved in glucose regulation of many genes; represses catabolic genes and activates genes involved in excretion of excess carbon	carbon catabolite repression (CCR)
CcpA Regulon	CcpA	repression	GanB	BSU_34120	ON		Deleted		Carbon catabolite control protein A, involved in glucose regulation of many genes; represses catabolic genes and activates genes involved in excretion of excess carbon	carbon catabolite repression (CCR)
CcpA Regulon	CcpA	repression	GanS	BSU_34160	OFF		Deleted		Carbon catabolite control protein A, involved in glucose regulation of many genes; represses catabolic genes and activates genes involved in excretion of excess carbon	carbon catabolite repression (CCR)
CcpA Regulon	CcpA	repression	GlpD	BSU_09300	Equal	0.192949	More abundant	0.31685	Carbon catabolite control protein A, involved in glucose regulation of many genes; represses catabolic genes and activates genes involved in excretion of excess carbon	carbon catabolite repression (CCR)
CcpA Regulon	CcpA	repression	GlpF	BSU_09280			Equal	0.00796509	Carbon catabolite control protein A, involved in glucose regulation of many genes; represses catabolic genes and activates genes involved in excretion of excess carbon	carbon catabolite repression (CCR)
CcpA Regulon	CcpA	repression	GlpK	BSU_09290	Equal	0.229053	Equal	-0.303906	Carbon catabolite control protein A, involved in glucose regulation of many genes; represses catabolic genes and activates genes involved in excretion of excess carbon	carbon catabolite repression (CCR)
CcpA Regulon	CcpA	repression	GlpQ	BSU_02130	Equal	-0.788991	Equal	-0.532185	Carbon catabolite control protein A, involved in glucose regulation of many genes; represses catabolic genes and activates genes involved in excretion of excess carbon	carbon catabolite repression (CCR)
CcpA Regulon	CcpA	repression	GlpT	BSU_02140			More abundant	0.919518	Carbon catabolite control protein A, involved in glucose regulation of many genes; represses catabolic genes and activates genes involved in excretion of excess carbon	carbon catabolite repression (CCR)
CcpA Regulon	CcpA	repression	GntP	BSU_40070	Equal	-0.192144	Equal	-0.292994	Carbon catabolite control protein A, involved in glucose regulation of many genes; represses catabolic genes and activates genes involved in excretion of excess carbon	carbon catabolite repression (CCR)
CcpA Regulon	CcpA	repression	GntZ	BSU_40080	Equal	0.0941245	More abundant	0.361699	Carbon catabolite control protein A, involved in glucose regulation of many genes; represses catabolic genes and activates genes involved in excretion of excess carbon	carbon catabolite repression (CCR)
CcpA Regulon	CcpA	repression	Icd	BSU_29130	Equal	-0.0480499	Equal	-0.184817	Carbon catabolite control protein A, involved in glucose regulation of many genes; represses catabolic genes and activates genes involved in excretion of excess carbon	carbon catabolite repression (CCR)
CcpA Regulon	CcpA	repression	Icd	BSU_29130	Equal	-0.0480499	Equal	-0.184817	Carbon catabolite control protein A, involved in glucose regulation of many genes; represses catabolic genes and activates genes involved in excretion of excess carbon	carbon catabolite repression (CCR)
CcpA Regulon	CcpA	activation	IlvB	BSU_28310	Equal	-0.0943801	OFF		Carbon catabolite control protein A, involved in glucose regulation of many genes; represses catabolic genes and activates genes involved in excretion of excess carbon	carbon catabolite repression (CCR)
CcpA Regulon	CcpA	activation	IlvC	BSU_28290	Equal	-0.43052	Less abundant	-0.743724	Carbon catabolite control protein A, involved in glucose regulation of many genes; represses catabolic genes and activates genes involved in excretion of excess carbon	carbon catabolite repression (CCR)
CcpA Regulon	CcpA	activation	IlvH	BSU_28300	Equal	-0.011624	Less abundant	-1.65146	Carbon catabolite control protein A, involved in glucose regulation of many genes; represses catabolic genes and activates genes involved in excretion of excess carbon	carbon catabolite repression (CCR)
CcpA Regulon	CcpA	repression	IolA	BSU_39760	Equal	-0.135705	Deleted		Carbon catabolite control protein A, involved in glucose regulation of many genes; represses catabolic genes and activates genes involved in excretion of excess carbon	carbon catabolite repression (CCR)
CcpA Regulon	CcpA	repression	IolB	BSU_39750	Equal	-0.0456492	Deleted		Carbon catabolite control protein A, involved in glucose regulation of many genes; represses catabolic genes and activates genes involved in excretion of excess carbon	carbon catabolite repression (CCR)
CcpA Regulon	CcpA	repression	IolC	BSU_39740	Equal	0.0191943	deleted		Carbon catabolite control protein A, involved in glucose regulation of many genes; represses catabolic genes and activates genes involved in excretion of excess carbon	carbon catabolite repression (CCR)
CcpA Regulon	CcpA	repression	IolD	BSU_39730	Equal	-0.145371	Deleted		Carbon catabolite control protein A, involved in glucose regulation of many genes; represses catabolic genes and activates genes involved in excretion of excess carbon	carbon catabolite repression (CCR)
CcpA Regulon	CcpA	repression	IolE	BSU_39720	Equal	-0.0226758	Deleted		Carbon catabolite control protein A, involved in glucose regulation of many genes; represses catabolic genes and activates genes involved in excretion of excess carbon	carbon catabolite repression (CCR)
CcpA Regulon	CcpA	repression	IolG	BSU_39700	Equal	-0.186199	Deleted		Carbon catabolite control protein A, involved in glucose regulation of many genes; represses catabolic genes and activates genes involved in excretion of excess carbon	carbon catabolite repression (CCR)
CcpA Regulon	CcpA	repression	IolH	BSU_39690	Equal	-0.248341	Deleted		Carbon catabolite control protein A, involved in glucose regulation of many genes; represses catabolic genes and activates genes involved in excretion of excess carbon	carbon catabolite repression (CCR)
CcpA Regulon	CcpA	repression	IolI	BSU_39680	Equal	-0.116612	Deleted		Carbon catabolite control protein A, involved in glucose regulation of many genes; represses catabolic genes and activates genes involved in excretion of excess carbon	carbon catabolite repression (CCR)
CcpA Regulon	CcpA	repression	IolJ	BSU_39670	Equal	-0.213502	Deleted		Carbon catabolite control protein A, involved in glucose regulation of many genes; represses catabolic genes and activates genes involved in excretion of excess carbon	carbon catabolite repression (CCR)
CcpA Regulon	CcpA	repression	KduI	BSU_22130	Equal	-0.287381	Deleted		Carbon catabolite control protein A, involved in glucose regulation of many genes; represses catabolic genes and activates genes involved in excretion of excess carbon	carbon catabolite repression (CCR)
CcpA Regulon	CcpA	activation	LeuB	BSU_28270	Equal	-0.38681	OFF		Carbon catabolite control protein A, involved in glucose regulation of many genes; represses catabolic genes and activates genes involved in excretion of excess carbon	carbon catabolite repression (CCR)
CcpA Regulon	CcpA	activation	LeuC	BSU_28260	Equal	-0.442045	OFF		Carbon catabolite control protein A, involved in glucose regulation of many genes; represses catabolic genes and activates genes involved in excretion of excess carbon	carbon catabolite repression (CCR)
CcpA Regulon	CcpA	activation	LeuD	BSU_28250	Equal	-0.426036	Not identified		Carbon catabolite control protein A, involved in glucose regulation of many genes; represses catabolic genes and activates genes involved in excretion of excess carbon	carbon catabolite repression (CCR)
CcpA Regulon	CcpA	repression	LicB	BSU_38590	Equal	-0.0683231	Less abundant	-1.25244	Carbon catabolite control protein A, involved in glucose regulation of many genes; represses catabolic genes and activates genes involved in excretion of excess carbon	carbon catabolite repression (CCR)
CcpA Regulon	CcpA	repression	LicC	BSU_38580	Equal	-0.104056	Less abundant	-0.572082	Carbon catabolite control protein A, involved in glucose regulation of many genes; represses catabolic genes and activates genes involved in excretion of excess carbon	carbon catabolite repression (CCR)
CcpA Regulon	CcpA	repression	LicH	BSU_38560	Equal	-0.07724	Less abundant	-0.643629	Carbon catabolite control protein A, involved in glucose regulation of many genes; represses catabolic genes and activates genes involved in excretion of excess carbon	carbon catabolite repression (CCR)
CcpA Regulon	CcpA	repression	Mdh	BSU_29120	Equal	-0.174458	Equal	-0.0621204	Carbon catabolite control protein A, involved in glucose regulation of many genes; represses catabolic genes and activates genes involved in excretion of excess carbon	carbon catabolite repression (CCR)
CcpA Regulon	CcpA	repression	Mdh	BSU_29120	Equal	-0.174458	Equal	-0.0621204	Carbon catabolite control protein A, involved in glucose regulation of many genes; represses catabolic genes and activates genes involved in excretion of excess carbon	carbon catabolite repression (CCR)
CcpA Regulon	CcpA	repression	MelA	BSU_30300	Equal	-1.17822	Not identified		Carbon catabolite control protein A, involved in glucose regulation of many genes; represses catabolic genes and activates genes involved in excretion of excess carbon	carbon catabolite repression (CCR)
CcpA Regulon	CcpA	repression	MleA	BSU_23550	Equal	0.0777709	More abundant	0.469379	Carbon catabolite control protein A, involved in glucose regulation of many genes; represses catabolic genes and activates genes involved in excretion of excess carbon	carbon catabolite repression (CCR)
CcpA Regulon	CcpA	repression	MleN	BSU_23560	Equal	0.0691236	Equal	0.284201	Carbon catabolite control protein A, involved in glucose regulation of many genes; represses catabolic genes and activates genes involved in excretion of excess carbon	carbon catabolite repression (CCR)
CcpA Regulon	CcpA	repression	MsmX	BSU_38810	Equal	-0.17509	Deleted		Carbon catabolite control protein A, involved in glucose regulation of many genes; represses catabolic genes and activates genes involved in excretion of excess carbon	carbon catabolite repression (CCR)
CcpA Regulon	CcpA	repression	NagA	BSU_35010	Equal	-0.240463	Deleted		Carbon catabolite control protein A, involved in glucose regulation of many genes; represses catabolic genes and activates genes involved in excretion of excess carbon	carbon catabolite repression (CCR)
CcpA Regulon	CcpA	repression	NahA	BSU_34780	Equal	0.436122	OFF		Carbon catabolite control protein A, involved in glucose regulation of many genes; represses catabolic genes and activates genes involved in excretion of excess carbon	carbon catabolite repression (CCR)
CcpA Regulon	CcpA	repression	NupC	BSU_39410			Equal	-0.270594	Carbon catabolite control protein A, involved in glucose regulation of many genes; represses catabolic genes and activates genes involved in excretion of excess carbon	carbon catabolite repression (CCR)
CcpA Regulon	CcpA	repression	OdhA	BSU_19370	Equal	-0.241072	Equal	0.105558	Carbon catabolite control protein A, involved in glucose regulation of many genes; represses catabolic genes and activates genes involved in excretion of excess carbon	carbon catabolite repression (CCR)
CcpA Regulon	CcpA	repression	OdhB	BSU_19360	Equal	-0.210342	Equal	-0.0631409	Carbon catabolite control protein A, involved in glucose regulation of many genes; represses catabolic genes and activates genes involved in excretion of excess carbon	carbon catabolite repression (CCR)
CcpA Regulon	CcpA	repression	Pdp	BSU_39400	Equal	-0.0438773	Less abundant	-0.61005	Carbon catabolite control protein A, involved in glucose regulation of many genes; represses catabolic genes and activates genes involved in excretion of excess carbon	carbon catabolite repression (CCR)
CcpA Regulon	CcpA	repression	Pel	BSU_07560	Equal	0.534952	Not identified		Carbon catabolite control protein A, involved in glucose regulation of many genes; represses catabolic genes and activates genes involved in excretion of excess carbon	carbon catabolite repression (CCR)
CcpA Regulon	CcpA	repression	PftB	BSU_28900			Less abundant	-1.93286	Carbon catabolite control protein A, involved in glucose regulation of many genes; represses catabolic genes and activates genes involved in excretion of excess carbon	carbon catabolite repression (CCR)
CcpA Regulon	CcpA	repression	PhoP	BSU_29110	Equal	0.047418	OFF		Carbon catabolite control protein A, involved in glucose regulation of many genes; represses catabolic genes and activates genes involved in excretion of excess carbon	carbon catabolite repression (CCR)
CcpA Regulon	CcpA	repression	PhoR	BSU_29100	Equal	0.123276	Less abundant	-0.44367	Carbon catabolite control protein A, involved in glucose regulation of many genes; represses catabolic genes and activates genes involved in excretion of excess carbon	carbon catabolite repression (CCR)
CcpA Regulon	CcpA	activation	Pta	BSU_37660	Equal	0.0304445	Equal	-0.258224	Carbon catabolite control protein A, involved in glucose regulation of many genes; represses catabolic genes and activates genes involved in excretion of excess carbon	carbon catabolite repression (CCR)
CcpA Regulon	CcpA	repression	QcrA	BSU_22560	Equal	0.0965474	Less abundant	-0.339589	Carbon catabolite control protein A, involved in glucose regulation of many genes; represses catabolic genes and activates genes involved in excretion of excess carbon	carbon catabolite repression (CCR)
CcpA Regulon	CcpA	repression	QcrB	BSU_22550	Equal	-0.0915108	Less abundant	-0.720677	Carbon catabolite control protein A, involved in glucose regulation of many genes; represses catabolic genes and activates genes involved in excretion of excess carbon	carbon catabolite repression (CCR)
CcpA Regulon	CcpA	repression	QcrC	BSU_22540	Equal	-0.119008	ON		Carbon catabolite control protein A, involved in glucose regulation of many genes; represses catabolic genes and activates genes involved in excretion of excess carbon	carbon catabolite repression (CCR)
CcpA Regulon	CcpA	repression	RapG	BSU_40300	Equal	-0.00629234	Deleted		Carbon catabolite control protein A, involved in glucose regulation of many genes; represses catabolic genes and activates genes involved in excretion of excess carbon	carbon catabolite repression (CCR)
CcpA Regulon	CcpA	repression	RbsA	BSU_35940	Equal	0.306246	Deleted		Carbon catabolite control protein A, involved in glucose regulation of many genes; represses catabolic genes and activates genes involved in excretion of excess carbon	carbon catabolite repression (CCR)
CcpA Regulon	CcpA	repression	RbsB	BSU_35960	Equal	0.369177	Deleted		Carbon catabolite control protein A, involved in glucose regulation of many genes; represses catabolic genes and activates genes involved in excretion of excess carbon	carbon catabolite repression (CCR)
CcpA Regulon	CcpA	repression	RbsC	BSU_35950	Equal	0.185378	Deleted		Carbon catabolite control protein A, involved in glucose regulation of many genes; represses catabolic genes and activates genes involved in excretion of excess carbon	carbon catabolite repression (CCR)
CcpA Regulon	CcpA	repression	RbsK	BSU_35920	Equal	0.036974	Deleted		Carbon catabolite control protein A, involved in glucose regulation of many genes; represses catabolic genes and activates genes involved in excretion of excess carbon	carbon catabolite repression (CCR)
CcpA Regulon	CcpA	repression	ResA	BSU_23150	OFF		Equal	-0.325593	Carbon catabolite control protein A, involved in glucose regulation of many genes; represses catabolic genes and activates genes involved in excretion of excess carbon	carbon catabolite repression (CCR)
CcpA Regulon	CcpA	repression	ResB	BSU_23140			Equal	-0.141176	Carbon catabolite control protein A, involved in glucose regulation of many genes; represses catabolic genes and activates genes involved in excretion of excess carbon	carbon catabolite repression (CCR)
CcpA Regulon	CcpA	repression	ResC	BSU_23130			Equal	0.266272	Carbon catabolite control protein A, involved in glucose regulation of many genes; represses catabolic genes and activates genes involved in excretion of excess carbon	carbon catabolite repression (CCR)
CcpA Regulon	CcpA	repression	ResD	BSU_23120	Equal	-0.270748	More abundant	0.65001	Carbon catabolite control protein A, involved in glucose regulation of many genes; represses catabolic genes and activates genes involved in excretion of excess carbon	carbon catabolite repression (CCR)
CcpA Regulon	CcpA	repression	ResE	BSU_23110	Equal	0.0681203	Equal	0.148365	Carbon catabolite control protein A, involved in glucose regulation of many genes; represses catabolic genes and activates genes involved in excretion of excess carbon	carbon catabolite repression (CCR)
CcpA Regulon	CcpA	repression	RocG	BSU_37790	Equal	-0.0927455	More abundant	0.340675	Carbon catabolite control protein A, involved in glucose regulation of many genes; represses catabolic genes and activates genes involved in excretion of excess carbon	carbon catabolite repression (CCR)
CcpA Regulon	CcpA	repression	RsbR	BSU_04670	OFF		Equal	0.245244	Carbon catabolite control protein A, involved in glucose regulation of many genes; represses catabolic genes and activates genes involved in excretion of excess carbon	carbon catabolite repression (CCR)
CcpA Regulon	CcpA	repression	RsbV	BSU_04710	Equal	0.175072	Less abundant	-1.02326	Carbon catabolite control protein A, involved in glucose regulation of many genes; represses catabolic genes and activates genes involved in excretion of excess carbon	carbon catabolite repression (CCR)
CcpA Regulon	CcpA	repression	RsbW	BSU_04720	Equal	-0.0336138	Equal	-0.120846	Carbon catabolite control protein A, involved in glucose regulation of many genes; represses catabolic genes and activates genes involved in excretion of excess carbon	carbon catabolite repression (CCR)
CcpA Regulon	CcpA	repression	SacC	BSU_27030	Equal	-1.39061	Deleted		Carbon catabolite control protein A, involved in glucose regulation of many genes; represses catabolic genes and activates genes involved in excretion of excess carbon	carbon catabolite repression (CCR)
CcpA Regulon	CcpA	repression	SacP	BSU_38050	Equal	0.31827	Equal	-0.22713	Carbon catabolite control protein A, involved in glucose regulation of many genes; represses catabolic genes and activates genes involved in excretion of excess carbon	carbon catabolite repression (CCR)
CcpA Regulon	CcpA	activation	SerA	BSU_23070	Equal	-0.100528	Less abundant	-0.573648	Carbon catabolite control protein A, involved in glucose regulation of many genes; represses catabolic genes and activates genes involved in excretion of excess carbon	carbon catabolite repression (CCR)
CcpA Regulon	CcpA	repression	SigB	BSU_04730			OFF		Carbon catabolite control protein A, involved in glucose regulation of many genes; represses catabolic genes and activates genes involved in excretion of excess carbon	carbon catabolite repression (CCR)
CcpA Regulon	CcpA	repression	SucC	BSU_16090	Equal	-0.245683	Less abundant	-0.239267	Carbon catabolite control protein A, involved in glucose regulation of many genes; represses catabolic genes and activates genes involved in excretion of excess carbon	carbon catabolite repression (CCR)
CcpA Regulon	CcpA	repression	SucD	BSU_16100	Equal	-0.231108	Equal	-0.205942	Carbon catabolite control protein A, involved in glucose regulation of many genes; represses catabolic genes and activates genes involved in excretion of excess carbon	carbon catabolite repression (CCR)
CcpA Regulon	CcpA	repression	TopA	BSU_16120	Equal	0.0849215	More abundant	1.28247	Carbon catabolite control protein A, involved in glucose regulation of many genes; represses catabolic genes and activates genes involved in excretion of excess carbon	carbon catabolite repression (CCR)
CcpA Regulon	CcpA	repression	TreA	BSU_07810	Equal	0.0711199	More abundant	0.35167	Carbon catabolite control protein A, involved in glucose regulation of many genes; represses catabolic genes and activates genes involved in excretion of excess carbon	carbon catabolite repression (CCR)
CcpA Regulon	CcpA	repression	TreP	BSU_07800	Equal	0.215586	Equal	0.106539	Carbon catabolite control protein A, involved in glucose regulation of many genes; represses catabolic genes and activates genes involved in excretion of excess carbon	carbon catabolite repression (CCR)
CcpA Regulon	CcpA	repression	TyrS	BSU_29670	Equal	-0.0368322	Equal	-0.233131	Carbon catabolite control protein A, involved in glucose regulation of many genes; represses catabolic genes and activates genes involved in excretion of excess carbon	carbon catabolite repression (CCR)
CcpA Regulon	CcpA	repression	WhiA	BSU_34750	OFF		Not identified		Carbon catabolite control protein A, involved in glucose regulation of many genes; represses catabolic genes and activates genes involved in excretion of excess carbon	carbon catabolite repression (CCR)
CcpA Regulon	CcpA	repression	WprA	BSU_10770	Less abundant	-1.896	Deleted		Carbon catabolite control protein A, involved in glucose regulation of many genes; represses catabolic genes and activates genes involved in excretion of excess carbon	carbon catabolite repression (CCR)
CcpA Regulon	CcpA	repression	YfkN	BSU_07840	Equal	-0.352473	OFF		Carbon catabolite control protein A, involved in glucose regulation of many genes; represses catabolic genes and activates genes involved in excretion of excess carbon	carbon catabolite repression (CCR)
CcpA Regulon	CcpA	repression	YkuJ	BSU_14100	Equal	0.0545375	Deleted		Carbon catabolite control protein A, involved in glucose regulation of many genes; represses catabolic genes and activates genes involved in excretion of excess carbon	carbon catabolite repression (CCR)
CcpA Regulon	CcpA	repression	YlbP	BSU_15100	Equal	-0.119435	Less abundant	-1.18011	Carbon catabolite control protein A, involved in glucose regulation of many genes; represses catabolic genes and activates genes involved in excretion of excess carbon	carbon catabolite repression (CCR)
CcpA Regulon	CcpA	repression	YqxI	BSU_25890	OFF		Deleted		Carbon catabolite control protein A, involved in glucose regulation of many genes; represses catabolic genes and activates genes involved in excretion of excess carbon	carbon catabolite repression (CCR)
CcpA Regulon	CcpA	repression	YvcJ	BSU_34770	Equal	-0.170786	Less abundant	-0.742282	Carbon catabolite control protein A, involved in glucose regulation of many genes; represses catabolic genes and activates genes involved in excretion of excess carbon	carbon catabolite repression (CCR)
CcpA Regulon	CcpA	repression	YxiE	BSU_39250	Equal	-0.136864	Not identified		Carbon catabolite control protein A, involved in glucose regulation of many genes; represses catabolic genes and activates genes involved in excretion of excess carbon	carbon catabolite repression (CCR)
CcpC Regulon	CcpC	repression	CitB	BSU_18000	Equal	-0.135039	Equal	-0.183317	transcriptional repressor of [[gene|citZ ]]and [[gene|E15E9F88B0E03FE8834C646369D2F4B4E713EF41]]	regulation of tricarboxylic acid branch of the TCA cycle
CcpC Regulon	CcpC	repression	CitZ	BSU_29140	Equal	0.13656	Less abundant	-0.585894	transcriptional repressor of [[gene|citZ ]]and [[gene|E15E9F88B0E03FE8834C646369D2F4B4E713EF41]]	regulation of tricarboxylic acid branch of the TCA cycle
CcpC Regulon	CcpC	repression	Icd	BSU_29130	Equal	-0.0480499	Equal	-0.184817	transcriptional repressor of [[gene|citZ ]]and [[gene|E15E9F88B0E03FE8834C646369D2F4B4E713EF41]]	regulation of tricarboxylic acid branch of the TCA cycle
CcpC Regulon	CcpC	repression	Icd	BSU_29130	Equal	-0.0480499	Equal	-0.184817	transcriptional repressor of [[gene|citZ ]]and [[gene|E15E9F88B0E03FE8834C646369D2F4B4E713EF41]]	regulation of tricarboxylic acid branch of the TCA cycle
CcpC Regulon	CcpC	repression	Mdh	BSU_29120	Equal	-0.174458	Equal	-0.0621204	transcriptional repressor of [[gene|citZ ]]and [[gene|E15E9F88B0E03FE8834C646369D2F4B4E713EF41]]	regulation of tricarboxylic acid branch of the TCA cycle
CcpC Regulon	CcpC	repression	Mdh	BSU_29120	Equal	-0.174458	Equal	-0.0621204	transcriptional repressor of [[gene|citZ ]]and [[gene|E15E9F88B0E03FE8834C646369D2F4B4E713EF41]]	regulation of tricarboxylic acid branch of the TCA cycle
CcpN Regulon	CcpN	repression	GapB	BSU_29020	Equal	0.172794	Less abundant	-0.204361	transcriptional repressor (CcpN family) of gluconeogenetic genes and of [[gene|FC93BA60BD185DE5EF31D5605F0B8294EC2E8E5A]], repression in the presence of glucose, involved in the control of cell elongation	repressor of genes involved in gluconeogenesis ([[gene|C1B89BD3DD27CD566018558D3A7845FB451056F0]], [[gene|74D4616D1A550D87182FAAC2A4AF6E04F81E1572]]) and of [[gene|FC93BA60BD185DE5EF31D5605F0B8294EC2E8E5A]]
CcpN Regulon	CcpN	repression	PckA	BSU_30560	Equal	-0.100389	Less abundant	-0.604328	transcriptional repressor (CcpN family) of gluconeogenetic genes and of [[gene|FC93BA60BD185DE5EF31D5605F0B8294EC2E8E5A]], repression in the presence of glucose, involved in the control of cell elongation	repressor of genes involved in gluconeogenesis ([[gene|C1B89BD3DD27CD566018558D3A7845FB451056F0]], [[gene|74D4616D1A550D87182FAAC2A4AF6E04F81E1572]]) and of [[gene|FC93BA60BD185DE5EF31D5605F0B8294EC2E8E5A]]
CcpN Regulon	CcpN	repression	SpeD	BSU_29010			ON		transcriptional repressor (CcpN family) of gluconeogenetic genes and of [[gene|FC93BA60BD185DE5EF31D5605F0B8294EC2E8E5A]], repression in the presence of glucose, involved in the control of cell elongation	repressor of genes involved in gluconeogenesis ([[gene|C1B89BD3DD27CD566018558D3A7845FB451056F0]], [[gene|74D4616D1A550D87182FAAC2A4AF6E04F81E1572]]) and of [[gene|FC93BA60BD185DE5EF31D5605F0B8294EC2E8E5A]]
CggR Regulon	CggR	repression	Eno	BSU_33900	Equal	0.246315	Equal	0.12369	repressor of the glycolytic [[gene|EB6512177418B1601C6641FB2DEE99C2CD10E671]] operon, [SW|DeoR family]	transcriptional regulator
CggR Regulon	CggR	repression	GapA	BSU_33940	Equal	0.200823	Less abundant	-0.446976	repressor of the glycolytic [[gene|EB6512177418B1601C6641FB2DEE99C2CD10E671]] operon, [SW|DeoR family]	transcriptional regulator
CggR Regulon	CggR	repression	GapA	BSU_33940	Equal	0.200823	Less abundant	-0.446976	repressor of the glycolytic [[gene|EB6512177418B1601C6641FB2DEE99C2CD10E671]] operon, [SW|DeoR family]	transcriptional regulator
CggR Regulon	CggR	repression	Pgk	BSU_33930	Equal	0.257103	Less abundant	-0.605522	repressor of the glycolytic [[gene|EB6512177418B1601C6641FB2DEE99C2CD10E671]] operon, [SW|DeoR family]	transcriptional regulator
CggR Regulon	CggR	repression	Pgm	BSU_33910	Equal	0.313576	Equal	-0.195367	repressor of the glycolytic [[gene|EB6512177418B1601C6641FB2DEE99C2CD10E671]] operon, [SW|DeoR family]	transcriptional regulator
CggR Regulon	CggR	repression	Tpi	BSU_33920	Equal	0.222214	Equal	-0.1709	repressor of the glycolytic [[gene|EB6512177418B1601C6641FB2DEE99C2CD10E671]] operon, [SW|DeoR family]	transcriptional regulator
CitB Regulon	CitB	mRNA destabilization	CitZ	BSU_29140	Equal	0.13656	Less abundant	-0.585894	aconitase, trigger enzyme	TCA cycle
CitB Regulon	CitB	mRNA destabilization	Icd	BSU_29130	Equal	-0.0480499	Equal	-0.184817	aconitase, trigger enzyme	TCA cycle
CitB Regulon	CitB	mRNA destabilization	Mdh	BSU_29120	Equal	-0.174458	Equal	-0.0621204	aconitase, trigger enzyme	TCA cycle
CitB Regulon	CitB	mRNA binding	QoxA	BSU_38170	Equal	0.0494213	Equal	0.0764968	aconitase, trigger enzyme	TCA cycle
CitB Regulon	CitB	mRNA binding	QoxB	BSU_38160	Equal	0.0555464	Equal	-0.0200787	aconitase, trigger enzyme	TCA cycle
CitR Regulon	CitR	repression	CitA	BSU_09440			OFF		transcriptional repressor of [[gene|6684F6083B001E9FDC5967799B715AE966B83E1D]]	regulation of the minor citrate synthase
CodY Regulon	CodY	activation	AckA	BSU_29470	Equal	0.138606	Less abundant	-0.576033	regulation of a large regulon (more than 100 genes and operons) in response to branched-chain amino acid limitation	regulation of a large regulon in response to branched-chain amino acid limitation
CodY Regulon	CodY	repression	AcsA	BSU_29680	Equal	-0.701899	Less abundant	-0.936953	regulation of a large regulon (more than 100 genes and operons) in response to branched-chain amino acid limitation	regulation of a large regulon in response to branched-chain amino acid limitation
CodY Regulon	CodY	repression	AcsA	BSU_29680	Equal	-0.701899	Less abundant	-0.936953	regulation of a large regulon (more than 100 genes and operons) in response to branched-chain amino acid limitation	regulation of a large regulon in response to branched-chain amino acid limitation
CodY Regulon	CodY	repression	AmhX	BSU_03010			OFF		regulation of a large regulon (more than 100 genes and operons) in response to branched-chain amino acid limitation	regulation of a large regulon in response to branched-chain amino acid limitation
CodY Regulon	CodY	repression	AppB	BSU_11390	Equal	-0.286966	Not identified		regulation of a large regulon (more than 100 genes and operons) in response to branched-chain amino acid limitation	regulation of a large regulon in response to branched-chain amino acid limitation
CodY Regulon	CodY	repression	AppC	BSU_11400	Equal	-0.241809	Not identified		regulation of a large regulon (more than 100 genes and operons) in response to branched-chain amino acid limitation	regulation of a large regulon in response to branched-chain amino acid limitation
CodY Regulon	CodY	repression	AppD	BSU_11360	Equal	0.0220585	Not identified		regulation of a large regulon (more than 100 genes and operons) in response to branched-chain amino acid limitation	regulation of a large regulon in response to branched-chain amino acid limitation
CodY Regulon	CodY	repression	AppF	BSU_11370	Equal	-0.381355	OFF		regulation of a large regulon (more than 100 genes and operons) in response to branched-chain amino acid limitation	regulation of a large regulon in response to branched-chain amino acid limitation
CodY Regulon	CodY	repression	ArgB	BSU_11210			OFF		regulation of a large regulon (more than 100 genes and operons) in response to branched-chain amino acid limitation	regulation of a large regulon in response to branched-chain amino acid limitation
CodY Regulon	CodY	repression	ArgC	BSU_11190			OFF		regulation of a large regulon (more than 100 genes and operons) in response to branched-chain amino acid limitation	regulation of a large regulon in response to branched-chain amino acid limitation
CodY Regulon	CodY	repression	ArgD	BSU_11220			Less abundant	-1.1196	regulation of a large regulon (more than 100 genes and operons) in response to branched-chain amino acid limitation	regulation of a large regulon in response to branched-chain amino acid limitation
CodY Regulon	CodY	repression	ArgF	BSU_11250			Less abundant	-0.687721	regulation of a large regulon (more than 100 genes and operons) in response to branched-chain amino acid limitation	regulation of a large regulon in response to branched-chain amino acid limitation
CodY Regulon	CodY	repression	ArgJ	BSU_11200			Less abundant	-0.659192	regulation of a large regulon (more than 100 genes and operons) in response to branched-chain amino acid limitation	regulation of a large regulon in response to branched-chain amino acid limitation
CodY Regulon	CodY	repression	BacG	BSU_37680	Equal	-0.336539	Deleted		regulation of a large regulon (more than 100 genes and operons) in response to branched-chain amino acid limitation	regulation of a large regulon in response to branched-chain amino acid limitation
CodY Regulon	CodY	repression	BcaP	BSU_09460			Less abundant	-3.4056	regulation of a large regulon (more than 100 genes and operons) in response to branched-chain amino acid limitation	regulation of a large regulon in response to branched-chain amino acid limitation
CodY Regulon	CodY	repression	Bcd	BSU_24080	Equal	-0.0244338	More abundant	0.373935	regulation of a large regulon (more than 100 genes and operons) in response to branched-chain amino acid limitation	regulation of a large regulon in response to branched-chain amino acid limitation
CodY Regulon	CodY	repression	BkdAA	BSU_24050	Equal	-0.232353	Equal	0.228051	regulation of a large regulon (more than 100 genes and operons) in response to branched-chain amino acid limitation	regulation of a large regulon in response to branched-chain amino acid limitation
CodY Regulon	CodY	repression	BkdAB	BSU_24040	Equal	-0.181274	Equal	-0.0218054	regulation of a large regulon (more than 100 genes and operons) in response to branched-chain amino acid limitation	regulation of a large regulon in response to branched-chain amino acid limitation
CodY Regulon	CodY	repression	BkdB	BSU_24030	Equal	-0.320861	Equal	0.0891374	regulation of a large regulon (more than 100 genes and operons) in response to branched-chain amino acid limitation	regulation of a large regulon in response to branched-chain amino acid limitation
CodY Regulon	CodY	repression	Buk	BSU_24070	Equal	0.118166	Equal	-0.572887	regulation of a large regulon (more than 100 genes and operons) in response to branched-chain amino acid limitation	regulation of a large regulon in response to branched-chain amino acid limitation
CodY Regulon	CodY	repression	CarB	BSU_11240			OFF		regulation of a large regulon (more than 100 genes and operons) in response to branched-chain amino acid limitation	regulation of a large regulon in response to branched-chain amino acid limitation
CodY Regulon	CodY	repression	CheA	BSU_16430	Equal	-0.337889	Deleted		regulation of a large regulon (more than 100 genes and operons) in response to branched-chain amino acid limitation	regulation of a large regulon in response to branched-chain amino acid limitation
CodY Regulon	CodY	repression	CheA	BSU_16430	Equal	-0.337889	Deleted		regulation of a large regulon (more than 100 genes and operons) in response to branched-chain amino acid limitation	regulation of a large regulon in response to branched-chain amino acid limitation
CodY Regulon	CodY	repression	CheW	BSU_16440	Equal	-0.276054	Deleted		regulation of a large regulon (more than 100 genes and operons) in response to branched-chain amino acid limitation	regulation of a large regulon in response to branched-chain amino acid limitation
CodY Regulon	CodY	repression	CheW	BSU_16440	Equal	-0.276054	Deleted		regulation of a large regulon (more than 100 genes and operons) in response to branched-chain amino acid limitation	regulation of a large regulon in response to branched-chain amino acid limitation
CodY Regulon	CodY	repression	CheY	BSU_16330	Equal	-0.430546	Deleted		regulation of a large regulon (more than 100 genes and operons) in response to branched-chain amino acid limitation	regulation of a large regulon in response to branched-chain amino acid limitation
CodY Regulon	CodY	repression	CheY	BSU_16330	Equal	-0.430546	Deleted		regulation of a large regulon (more than 100 genes and operons) in response to branched-chain amino acid limitation	regulation of a large regulon in response to branched-chain amino acid limitation
CodY Regulon	CodY	repression	CitB	BSU_18000	Equal	-0.135039	Equal	-0.183317	regulation of a large regulon (more than 100 genes and operons) in response to branched-chain amino acid limitation	regulation of a large regulon in response to branched-chain amino acid limitation
CodY Regulon	CodY	repression	ClpQ	BSU_16150	Equal	0.237448	Equal	0.0910854	regulation of a large regulon (more than 100 genes and operons) in response to branched-chain amino acid limitation	regulation of a large regulon in response to branched-chain amino acid limitation
CodY Regulon	CodY	repression	ClpY	BSU_16160	Equal	-0.233376	Equal	-0.0512085	regulation of a large regulon (more than 100 genes and operons) in response to branched-chain amino acid limitation	regulation of a large regulon in response to branched-chain amino acid limitation
CodY Regulon	CodY	repression	CodY	BSU_16170	Equal	0.0557887	Equal	-0.00777308	regulation of a large regulon (more than 100 genes and operons) in response to branched-chain amino acid limitation	regulation of a large regulon in response to branched-chain amino acid limitation
CodY Regulon	CodY	repression	FlgE	BSU_16290	ON		Deleted		regulation of a large regulon (more than 100 genes and operons) in response to branched-chain amino acid limitation	regulation of a large regulon in response to branched-chain amino acid limitation
CodY Regulon	CodY	repression	FlgE	BSU_16290	ON		Deleted		regulation of a large regulon (more than 100 genes and operons) in response to branched-chain amino acid limitation	regulation of a large regulon in response to branched-chain amino acid limitation
CodY Regulon	CodY	repression	FlhA	BSU_16390	Equal	-0.162094	Deleted		regulation of a large regulon (more than 100 genes and operons) in response to branched-chain amino acid limitation	regulation of a large regulon in response to branched-chain amino acid limitation
CodY Regulon	CodY	repression	FlhA	BSU_16390	Equal	-0.162094	Deleted		regulation of a large regulon (more than 100 genes and operons) in response to branched-chain amino acid limitation	regulation of a large regulon in response to branched-chain amino acid limitation
CodY Regulon	CodY	repression	FlhF	BSU_16400	Equal	-0.221048	Deleted		regulation of a large regulon (more than 100 genes and operons) in response to branched-chain amino acid limitation	regulation of a large regulon in response to branched-chain amino acid limitation
CodY Regulon	CodY	repression	FlhF	BSU_16400	Equal	-0.221048	Deleted		regulation of a large regulon (more than 100 genes and operons) in response to branched-chain amino acid limitation	regulation of a large regulon in response to branched-chain amino acid limitation
CodY Regulon	CodY	repression	FliF	BSU_16210	Equal	-0.0466983	Deleted		regulation of a large regulon (more than 100 genes and operons) in response to branched-chain amino acid limitation	regulation of a large regulon in response to branched-chain amino acid limitation
CodY Regulon	CodY	repression	FliG	BSU_16220	OFF		Deleted		regulation of a large regulon (more than 100 genes and operons) in response to branched-chain amino acid limitation	regulation of a large regulon in response to branched-chain amino acid limitation
CodY Regulon	CodY	repression	FliI	BSU_16240	OFF		Deleted		regulation of a large regulon (more than 100 genes and operons) in response to branched-chain amino acid limitation	regulation of a large regulon in response to branched-chain amino acid limitation
CodY Regulon	CodY	repression	FliL	BSU_16300	Equal	-0.119797	Deleted		regulation of a large regulon (more than 100 genes and operons) in response to branched-chain amino acid limitation	regulation of a large regulon in response to branched-chain amino acid limitation
CodY Regulon	CodY	repression	FliL	BSU_16300	Equal	-0.119797	Deleted		regulation of a large regulon (more than 100 genes and operons) in response to branched-chain amino acid limitation	regulation of a large regulon in response to branched-chain amino acid limitation
CodY Regulon	CodY	repression	FliM	BSU_16310	Equal	-0.402102	Deleted		regulation of a large regulon (more than 100 genes and operons) in response to branched-chain amino acid limitation	regulation of a large regulon in response to branched-chain amino acid limitation
CodY Regulon	CodY	repression	FliM	BSU_16310	Equal	-0.402102	Deleted		regulation of a large regulon (more than 100 genes and operons) in response to branched-chain amino acid limitation	regulation of a large regulon in response to branched-chain amino acid limitation
CodY Regulon	CodY	repression	FliY	BSU_16320	Equal	-0.156304	Deleted		regulation of a large regulon (more than 100 genes and operons) in response to branched-chain amino acid limitation	regulation of a large regulon in response to branched-chain amino acid limitation
CodY Regulon	CodY	repression	FliY	BSU_16320	Equal	-0.156304	Deleted		regulation of a large regulon (more than 100 genes and operons) in response to branched-chain amino acid limitation	regulation of a large regulon in response to branched-chain amino acid limitation
CodY Regulon	CodY	activation	GuaB	BSU_00090	Equal	0.181042	Less abundant	-0.684113	regulation of a large regulon (more than 100 genes and operons) in response to branched-chain amino acid limitation	regulation of a large regulon in response to branched-chain amino acid limitation
CodY Regulon	CodY	activation	GuaC	BSU_32130	Equal	0.261668	More abundant	2.81171	regulation of a large regulon (more than 100 genes and operons) in response to branched-chain amino acid limitation	regulation of a large regulon in response to branched-chain amino acid limitation
CodY Regulon	CodY	repression	Hag	BSU_35360	Equal	-0.129245	Deleted		regulation of a large regulon (more than 100 genes and operons) in response to branched-chain amino acid limitation	regulation of a large regulon in response to branched-chain amino acid limitation
CodY Regulon	CodY	repression	Hom	BSU_32260	Equal	0.18745	Less abundant	-1.41905	regulation of a large regulon (more than 100 genes and operons) in response to branched-chain amino acid limitation	regulation of a large regulon in response to branched-chain amino acid limitation
CodY Regulon	CodY	repression	IlvA	BSU_21770	Equal	-0.0647532	OFF		regulation of a large regulon (more than 100 genes and operons) in response to branched-chain amino acid limitation	regulation of a large regulon in response to branched-chain amino acid limitation
CodY Regulon	CodY	repression	IlvB	BSU_28310	Equal	-0.0943801	OFF		regulation of a large regulon (more than 100 genes and operons) in response to branched-chain amino acid limitation	regulation of a large regulon in response to branched-chain amino acid limitation
CodY Regulon	CodY	repression	IlvC	BSU_28290	Equal	-0.43052	Less abundant	-0.743724	regulation of a large regulon (more than 100 genes and operons) in response to branched-chain amino acid limitation	regulation of a large regulon in response to branched-chain amino acid limitation
CodY Regulon	CodY	repression	IlvD	BSU_21870	Equal	0.144666	OFF		regulation of a large regulon (more than 100 genes and operons) in response to branched-chain amino acid limitation	regulation of a large regulon in response to branched-chain amino acid limitation
CodY Regulon	CodY	repression	IlvH	BSU_28300	Equal	-0.011624	Less abundant	-1.65146	regulation of a large regulon (more than 100 genes and operons) in response to branched-chain amino acid limitation	regulation of a large regulon in response to branched-chain amino acid limitation
CodY Regulon	CodY	repression	LeuB	BSU_28270	Equal	-0.38681	OFF		regulation of a large regulon (more than 100 genes and operons) in response to branched-chain amino acid limitation	regulation of a large regulon in response to branched-chain amino acid limitation
CodY Regulon	CodY	repression	LeuC	BSU_28260	Equal	-0.442045	OFF		regulation of a large regulon (more than 100 genes and operons) in response to branched-chain amino acid limitation	regulation of a large regulon in response to branched-chain amino acid limitation
CodY Regulon	CodY	repression	LeuD	BSU_28250	Equal	-0.426036	Not identified		regulation of a large regulon (more than 100 genes and operons) in response to branched-chain amino acid limitation	regulation of a large regulon in response to branched-chain amino acid limitation
CodY Regulon	CodY	repression	LpdV	BSU_24060	Equal	-0.140167	Equal	0.195677	regulation of a large regulon (more than 100 genes and operons) in response to branched-chain amino acid limitation	regulation of a large regulon in response to branched-chain amino acid limitation
CodY Regulon	CodY	activation	MetN	BSU_32750	Equal	0.177624	Equal	-0.369216	regulation of a large regulon (more than 100 genes and operons) in response to branched-chain amino acid limitation	regulation of a large regulon in response to branched-chain amino acid limitation
CodY Regulon	CodY	activation	MetP	BSU_32740			Equal	-0.516715	regulation of a large regulon (more than 100 genes and operons) in response to branched-chain amino acid limitation	regulation of a large regulon in response to branched-chain amino acid limitation
CodY Regulon	CodY	activation	MetQ	BSU_32730	Equal	-0.0281811	Less abundant	-0.51778	regulation of a large regulon (more than 100 genes and operons) in response to branched-chain amino acid limitation	regulation of a large regulon in response to branched-chain amino acid limitation
CodY Regulon	CodY	repression	NprE	BSU_14700	Equal	0.312188	Deleted		regulation of a large regulon (more than 100 genes and operons) in response to branched-chain amino acid limitation	regulation of a large regulon in response to branched-chain amino acid limitation
CodY Regulon	CodY	repression	NupN	BSU_31540	OFF		Not identified		regulation of a large regulon (more than 100 genes and operons) in response to branched-chain amino acid limitation	regulation of a large regulon in response to branched-chain amino acid limitation
CodY Regulon	CodY	repression	OppA	BSU_11430	Equal	-0.0984834	Less abundant	-0.713245	regulation of a large regulon (more than 100 genes and operons) in response to branched-chain amino acid limitation	regulation of a large regulon in response to branched-chain amino acid limitation
CodY Regulon	CodY	repression	OppB	BSU_11440	Equal	-0.00392405	Equal	-0.390213	regulation of a large regulon (more than 100 genes and operons) in response to branched-chain amino acid limitation	regulation of a large regulon in response to branched-chain amino acid limitation
CodY Regulon	CodY	repression	OppC	BSU_11450	Equal	-0.113326	Equal	-0.273179	regulation of a large regulon (more than 100 genes and operons) in response to branched-chain amino acid limitation	regulation of a large regulon in response to branched-chain amino acid limitation
CodY Regulon	CodY	repression	OppD	BSU_11460	Equal	-0.100449	Equal	-0.121117	regulation of a large regulon (more than 100 genes and operons) in response to branched-chain amino acid limitation	regulation of a large regulon in response to branched-chain amino acid limitation
CodY Regulon	CodY	repression	OppF	BSU_11470	Equal	0.0183487	Equal	-0.0369829	regulation of a large regulon (more than 100 genes and operons) in response to branched-chain amino acid limitation	regulation of a large regulon in response to branched-chain amino acid limitation
CodY Regulon	CodY	repression	Ptb	BSU_24090	Equal	-0.0763391	More abundant	0.725931	regulation of a large regulon (more than 100 genes and operons) in response to branched-chain amino acid limitation	regulation of a large regulon in response to branched-chain amino acid limitation
CodY Regulon	CodY	repression	PutB	BSU_03200	Equal	-0.209724	Equal	-0.0124353	regulation of a large regulon (more than 100 genes and operons) in response to branched-chain amino acid limitation	regulation of a large regulon in response to branched-chain amino acid limitation
CodY Regulon	CodY	repression	PutC	BSU_03210	Equal	-0.289396	Equal	0.187155	regulation of a large regulon (more than 100 genes and operons) in response to branched-chain amino acid limitation	regulation of a large regulon in response to branched-chain amino acid limitation
CodY Regulon	CodY	repression	PutP	BSU_03220	Equal	-0.239611	More abundant	0.725775	regulation of a large regulon (more than 100 genes and operons) in response to branched-chain amino acid limitation	regulation of a large regulon in response to branched-chain amino acid limitation
CodY Regulon	CodY	repression	RocA	BSU_37780	Equal	-0.063029	More abundant	0.26403	regulation of a large regulon (more than 100 genes and operons) in response to branched-chain amino acid limitation	regulation of a large regulon in response to branched-chain amino acid limitation
CodY Regulon	CodY	repression	RocB	BSU_37770	Equal	-0.637383	Less abundant	-0.507947	regulation of a large regulon (more than 100 genes and operons) in response to branched-chain amino acid limitation	regulation of a large regulon in response to branched-chain amino acid limitation
CodY Regulon	CodY	repression	RocC	BSU_37760	Equal	-0.275972	OFF		regulation of a large regulon (more than 100 genes and operons) in response to branched-chain amino acid limitation	regulation of a large regulon in response to branched-chain amino acid limitation
CodY Regulon	CodY	repression	RocD	BSU_40340	Equal	0.217915	Equal	-0.109233	regulation of a large regulon (more than 100 genes and operons) in response to branched-chain amino acid limitation	regulation of a large regulon in response to branched-chain amino acid limitation
CodY Regulon	CodY	repression	RocE	BSU_40330	Equal	-0.0205504	Less abundant	-0.640165	regulation of a large regulon (more than 100 genes and operons) in response to branched-chain amino acid limitation	regulation of a large regulon in response to branched-chain amino acid limitation
CodY Regulon	CodY	repression	RocF	BSU_40320	Equal	-0.182419	Equal	0.14227	regulation of a large regulon (more than 100 genes and operons) in response to branched-chain amino acid limitation	regulation of a large regulon in response to branched-chain amino acid limitation
CodY Regulon	CodY	negative regulation	ScoC	BSU_09990	OFF		OFF		regulation of a large regulon (more than 100 genes and operons) in response to branched-chain amino acid limitation	regulation of a large regulon in response to branched-chain amino acid limitation
CodY Regulon	CodY	repression	SrfAA	BSU_03480	Equal	-0.0133489	Not identified		regulation of a large regulon (more than 100 genes and operons) in response to branched-chain amino acid limitation	regulation of a large regulon in response to branched-chain amino acid limitation
CodY Regulon	CodY	repression	SrfAB	BSU_03490	Equal	-0.165474	Not identified		regulation of a large regulon (more than 100 genes and operons) in response to branched-chain amino acid limitation	regulation of a large regulon in response to branched-chain amino acid limitation
CodY Regulon	CodY	repression	SrfAC	BSU_03510	Equal	-0.157759	Not identified		regulation of a large regulon (more than 100 genes and operons) in response to branched-chain amino acid limitation	regulation of a large regulon in response to branched-chain amino acid limitation
CodY Regulon	CodY	repression	SrfAD	BSU_03520	Equal	-0.100865	Not identified		regulation of a large regulon (more than 100 genes and operons) in response to branched-chain amino acid limitation	regulation of a large regulon in response to branched-chain amino acid limitation
CodY Regulon	CodY	repression	SwrB	BSU_16480	Equal	-0.205364	Not identified		regulation of a large regulon (more than 100 genes and operons) in response to branched-chain amino acid limitation	regulation of a large regulon in response to branched-chain amino acid limitation
CodY Regulon	CodY	repression	SwrB	BSU_16480	Equal	-0.205364	Not identified		regulation of a large regulon (more than 100 genes and operons) in response to branched-chain amino acid limitation	regulation of a large regulon in response to branched-chain amino acid limitation
CodY Regulon	CodY	repression	ThrB	BSU_32240	Equal	-0.0728849	OFF		regulation of a large regulon (more than 100 genes and operons) in response to branched-chain amino acid limitation	regulation of a large regulon in response to branched-chain amino acid limitation
CodY Regulon	CodY	repression	ThrC	BSU_32250	Equal	0.0304616	Less abundant	-1.01637	regulation of a large regulon (more than 100 genes and operons) in response to branched-chain amino acid limitation	regulation of a large regulon in response to branched-chain amino acid limitation
CodY Regulon	CodY	repression	ThrD	BSU_03790	OFF		Deleted		regulation of a large regulon (more than 100 genes and operons) in response to branched-chain amino acid limitation	regulation of a large regulon in response to branched-chain amino acid limitation
CodY Regulon	CodY	repression	TrmFO	BSU_16130	Equal	0.0635853	Equal	0.17527	regulation of a large regulon (more than 100 genes and operons) in response to branched-chain amino acid limitation	regulation of a large regulon in response to branched-chain amino acid limitation
CodY Regulon	CodY	repression	TyrS	BSU_29670	Equal	-0.0368322	Equal	-0.233131	regulation of a large regulon (more than 100 genes and operons) in response to branched-chain amino acid limitation	regulation of a large regulon in response to branched-chain amino acid limitation
CodY Regulon	CodY	repression	UreC	BSU_36640			OFF		regulation of a large regulon (more than 100 genes and operons) in response to branched-chain amino acid limitation	regulation of a large regulon in response to branched-chain amino acid limitation
CodY Regulon	CodY	repression	Vpr	BSU_38090	Less abundant	-3.9857	Deleted		regulation of a large regulon (more than 100 genes and operons) in response to branched-chain amino acid limitation	regulation of a large regulon in response to branched-chain amino acid limitation
CodY Regulon	CodY	repression	YcgA	BSU_03020			OFF		regulation of a large regulon (more than 100 genes and operons) in response to branched-chain amino acid limitation	regulation of a large regulon in response to branched-chain amino acid limitation
CodY Regulon	CodY	repression	YlmA	BSU_15340			OFF		regulation of a large regulon (more than 100 genes and operons) in response to branched-chain amino acid limitation	regulation of a large regulon in response to branched-chain amino acid limitation
CodY Regulon	CodY	repression	YlxF	BSU_16260	Equal	-0.179249	Deleted		regulation of a large regulon (more than 100 genes and operons) in response to branched-chain amino acid limitation	regulation of a large regulon in response to branched-chain amino acid limitation
CodY Regulon	CodY	repression	YlxF	BSU_16260	Equal	-0.179249	Deleted		regulation of a large regulon (more than 100 genes and operons) in response to branched-chain amino acid limitation	regulation of a large regulon in response to branched-chain amino acid limitation
CodY Regulon	CodY	repression	YuiA	BSU_32090	OFF		OFF		regulation of a large regulon (more than 100 genes and operons) in response to branched-chain amino acid limitation	regulation of a large regulon in response to branched-chain amino acid limitation
CodY Regulon	CodY	repression	YwaA	BSU_38550	Equal	-0.0706546	Less abundant	-1.77822	regulation of a large regulon (more than 100 genes and operons) in response to branched-chain amino acid limitation	regulation of a large regulon in response to branched-chain amino acid limitation
CodY Regulon	CodY	repression	YxbA	BSU_39900	OFF		Not identified		regulation of a large regulon (more than 100 genes and operons) in response to branched-chain amino acid limitation	regulation of a large regulon in response to branched-chain amino acid limitation
CodY Regulon	CodY	repression	YxbA	BSU_39900	OFF		Not identified		regulation of a large regulon (more than 100 genes and operons) in response to branched-chain amino acid limitation	regulation of a large regulon in response to branched-chain amino acid limitation
CodY Regulon	CodY	repression	YxbC	BSU_39880	Equal	-0.787884	Not identified		regulation of a large regulon (more than 100 genes and operons) in response to branched-chain amino acid limitation	regulation of a large regulon in response to branched-chain amino acid limitation
ComA Regulon	ComA	activation	AcpA	BSU_15920	Equal	-0.146777	Equal	-0.14161	two-component system response regulator, controls gene expression in response to cell density (concentration of [[protein|60D6EB02923D9ADE88F61A8CBBD882BA8BDD457E]])	regulation of genetic competence and quorum sensing
ComA Regulon	ComA	activation	FabD	BSU_15900	Equal	0.0868848	Equal	-0.0998694	two-component system response regulator, controls gene expression in response to cell density (concentration of [[protein|60D6EB02923D9ADE88F61A8CBBD882BA8BDD457E]])	regulation of genetic competence and quorum sensing
ComA Regulon	ComA	activation	FabG	BSU_15910	Equal	0.00908407	Equal	-0.271486	two-component system response regulator, controls gene expression in response to cell density (concentration of [[protein|60D6EB02923D9ADE88F61A8CBBD882BA8BDD457E]])	regulation of genetic competence and quorum sensing
ComA Regulon	ComA	activation	FapR	BSU_15880	Equal	-0.0636336	Not identified		two-component system response regulator, controls gene expression in response to cell density (concentration of [[protein|60D6EB02923D9ADE88F61A8CBBD882BA8BDD457E]])	regulation of genetic competence and quorum sensing
ComA Regulon	ComA	activation	LutP	BSU_34190	Equal	-0.199181	Deleted		two-component system response regulator, controls gene expression in response to cell density (concentration of [[protein|60D6EB02923D9ADE88F61A8CBBD882BA8BDD457E]])	regulation of genetic competence and quorum sensing
ComA Regulon	ComA	activation	Pel	BSU_07560	Equal	0.534952	Not identified		two-component system response regulator, controls gene expression in response to cell density (concentration of [[protein|60D6EB02923D9ADE88F61A8CBBD882BA8BDD457E]])	regulation of genetic competence and quorum sensing
ComA Regulon	ComA	activation	PlsX	BSU_15890	Equal	0.120349	Equal	-0.459883	two-component system response regulator, controls gene expression in response to cell density (concentration of [[protein|60D6EB02923D9ADE88F61A8CBBD882BA8BDD457E]])	regulation of genetic competence and quorum sensing
ComA Regulon	ComA	activation	SrfAA	BSU_03480	Equal	-0.0133489	Not identified		two-component system response regulator, controls gene expression in response to cell density (concentration of [[protein|60D6EB02923D9ADE88F61A8CBBD882BA8BDD457E]])	regulation of genetic competence and quorum sensing
ComA Regulon	ComA	activation	SrfAB	BSU_03490	Equal	-0.165474	Not identified		two-component system response regulator, controls gene expression in response to cell density (concentration of [[protein|60D6EB02923D9ADE88F61A8CBBD882BA8BDD457E]])	regulation of genetic competence and quorum sensing
ComA Regulon	ComA	activation	SrfAC	BSU_03510	Equal	-0.157759	Not identified		two-component system response regulator, controls gene expression in response to cell density (concentration of [[protein|60D6EB02923D9ADE88F61A8CBBD882BA8BDD457E]])	regulation of genetic competence and quorum sensing
ComA Regulon	ComA	activation	SrfAD	BSU_03520	Equal	-0.100865	Not identified		two-component system response regulator, controls gene expression in response to cell density (concentration of [[protein|60D6EB02923D9ADE88F61A8CBBD882BA8BDD457E]])	regulation of genetic competence and quorum sensing
ComK Regulon	ComK	activation	AddA	BSU_10630			Equal	-0.215907	competence transcription factor (CTF)	regulation of [SW|genetic competence] and DNA uptake
ComK Regulon	ComK	activation	BdbD	BSU_33480	Equal	0.0493221	Equal	0.168016	competence transcription factor (CTF)	regulation of [SW|genetic competence] and DNA uptake
ComK Regulon	ComK	activation	ComEA	BSU_25590			Equal	-0.485312	competence transcription factor (CTF)	regulation of [SW|genetic competence] and DNA uptake
ComK Regulon	ComK	activation	ComEB	BSU_25580	Equal	-0.288717	Equal	0.310628	competence transcription factor (CTF)	regulation of [SW|genetic competence] and DNA uptake
ComK Regulon	ComK	activation	ComGA	BSU_24730	Equal	-0.861065	Equal	-0.57486	competence transcription factor (CTF)	regulation of [SW|genetic competence] and DNA uptake
ComK Regulon	ComK	activation	ComGC	BSU_24710			Equal	0.468149	competence transcription factor (CTF)	regulation of [SW|genetic competence] and DNA uptake
ComK Regulon	ComK	activation	FlgK	BSU_35410	ON		Deleted		competence transcription factor (CTF)	regulation of [SW|genetic competence] and DNA uptake
ComK Regulon	ComK	activation	GidA	BSU_41010	Equal	-0.162745	Equal	0.188018	competence transcription factor (CTF)	regulation of [SW|genetic competence] and DNA uptake
ComK Regulon	ComK	activation	GidB	BSU_41000	Equal	-0.243693	Not identified		competence transcription factor (CTF)	regulation of [SW|genetic competence] and DNA uptake
ComK Regulon	ComK	activation	Maf	BSU_28050			Less abundant	-0.557685	competence transcription factor (CTF)	regulation of [SW|genetic competence] and DNA uptake
ComK Regulon	ComK	activation	MinD	BSU_27990	Equal	0.0747903	Less abundant	-0.372187	competence transcription factor (CTF)	regulation of [SW|genetic competence] and DNA uptake
ComK Regulon	ComK	activation	MinD	BSU_27990	Equal	0.0747903	Less abundant	-0.372187	competence transcription factor (CTF)	regulation of [SW|genetic competence] and DNA uptake
ComK Regulon	ComK	activation	MreB	BSU_28030	Equal	0.218105	Less abundant	-0.426302	competence transcription factor (CTF)	regulation of [SW|genetic competence] and DNA uptake
ComK Regulon	ComK	activation	MreB	BSU_28030	Equal	0.218105	Less abundant	-0.426302	competence transcription factor (CTF)	regulation of [SW|genetic competence] and DNA uptake
ComK Regulon	ComK	activation	Nin	BSU_03420			Equal	-0.0332355	competence transcription factor (CTF)	regulation of [SW|genetic competence] and DNA uptake
ComK Regulon	ComK	activation	Noc	BSU_40990	Equal	-0.0623569	Equal	-0.15241	competence transcription factor (CTF)	regulation of [SW|genetic competence] and DNA uptake
ComK Regulon	ComK	activation	NucA	BSU_03430			Equal	0.0535901	competence transcription factor (CTF)	regulation of [SW|genetic competence] and DNA uptake
ComK Regulon	ComK	activation	RecA	BSU_16940	Equal	-0.045255	Less abundant	-0.891801	competence transcription factor (CTF)	regulation of [SW|genetic competence] and DNA uptake
ComK Regulon	ComK	activation	RpsF	BSU_40910	Equal	0.0973949	More abundant	0.338132	competence transcription factor (CTF)	regulation of [SW|genetic competence] and DNA uptake
ComK Regulon	ComK	activation	RpsR	BSU_40890	Equal	0.0395056	More abundant	0.558007	competence transcription factor (CTF)	regulation of [SW|genetic competence] and DNA uptake
ComK Regulon	ComK	activation	SsbA	BSU_40900	Equal	-0.00567245	More abundant	1.23246	competence transcription factor (CTF)	regulation of [SW|genetic competence] and DNA uptake
ComK Regulon	ComK	activation	SsbB	BSU_36310			OFF		competence transcription factor (CTF)	regulation of [SW|genetic competence] and DNA uptake
ComK Regulon	ComK	activation	ThdF	BSU_41020	Equal	0.149748	Less abundant	-0.580261	competence transcription factor (CTF)	regulation of [SW|genetic competence] and DNA uptake
ComK Regulon	ComK	activation	YvrN	BSU_33260	OFF		Not identified		competence transcription factor (CTF)	regulation of [SW|genetic competence] and DNA uptake
ComK Regulon	ComK	activation	YvrO	BSU_33270	Equal	-0.00933838	OFF		competence transcription factor (CTF)	regulation of [SW|genetic competence] and DNA uptake
ComK Regulon	ComK	activation	YvrP	BSU_33280	Equal	-0.132912	Equal	0.380063	competence transcription factor (CTF)	regulation of [SW|genetic competence] and DNA uptake
ComK Regulon	ComK	activation	YvyF	BSU_35440	Equal	-0.109175	Not identified		competence transcription factor (CTF)	regulation of [SW|genetic competence] and DNA uptake
ComK Regulon	ComK	activation	YyaF	BSU_40920	Equal	-0.120907	Equal	-0.322159	competence transcription factor (CTF)	regulation of [SW|genetic competence] and DNA uptake
CsoR Regulon	CsoR	repression	CopA	BSU_33500			ON		transcription repressor of [[gene|18506FB74F6BB9278F22EB7DCDA3CF72575CC32A]]-[[gene|727024F7B1AC19676ED4B516CF46A47B1328310B]]	control of copper homeostasis
CsoR Regulon	CsoR	repression	CopZ	BSU_33510	Equal	0.153491	Less abundant	-1.10718	transcription repressor of [[gene|18506FB74F6BB9278F22EB7DCDA3CF72575CC32A]]-[[gene|727024F7B1AC19676ED4B516CF46A47B1328310B]]	control of copper homeostasis
CssR Regulon	CssR	activation	CssS	BSU_33020			Equal	-0.156921	two-component response regulator ([SW|OmpR family]), control of cellular responses to [SW|protein secretion] stress	control of cellular responses to protein secretion stress
CssR Regulon	CssR	activation	HtrB	BSU_33000	ON		OFF		two-component response regulator ([SW|OmpR family]), control of cellular responses to [SW|protein secretion] stress	control of cellular responses to protein secretion stress
CtsR Regulon	CtsR	repression	ClpC	BSU_00860	Equal	0.536962	Less abundant	-0.973869	transcription repressor of class III heat shock genes ([[gene|86A2F2F65290F4471D6FD03B694821C66C180D8A]] operon, [[gene|8C5B14FE5E03427F9A598C75D4081FA0D6696299]], [[gene|CB06A70DE7462CEB7AF5D8C28943C878DD56DE1A]])	regulation of protein degradation
CtsR Regulon	CtsR	repression	ClpE	BSU_13700			OFF		transcription repressor of class III heat shock genes ([[gene|86A2F2F65290F4471D6FD03B694821C66C180D8A]] operon, [[gene|8C5B14FE5E03427F9A598C75D4081FA0D6696299]], [[gene|CB06A70DE7462CEB7AF5D8C28943C878DD56DE1A]])	regulation of protein degradation
CtsR Regulon	CtsR	repression	ClpP	BSU_34540	Equal	0.271751	Less abundant	-0.652685	transcription repressor of class III heat shock genes ([[gene|86A2F2F65290F4471D6FD03B694821C66C180D8A]] operon, [[gene|8C5B14FE5E03427F9A598C75D4081FA0D6696299]], [[gene|CB06A70DE7462CEB7AF5D8C28943C878DD56DE1A]])	regulation of protein degradation
CtsR Regulon	CtsR	repression	ClpX	BSU_28220	Equal	0.117208	Less abundant	-0.827656	transcription repressor of class III heat shock genes ([[gene|86A2F2F65290F4471D6FD03B694821C66C180D8A]] operon, [[gene|8C5B14FE5E03427F9A598C75D4081FA0D6696299]], [[gene|CB06A70DE7462CEB7AF5D8C28943C878DD56DE1A]])	regulation of protein degradation
CtsR Regulon	CtsR	repression	DisA	BSU_00880	Equal	0.0233889	Not identified		transcription repressor of class III heat shock genes ([[gene|86A2F2F65290F4471D6FD03B694821C66C180D8A]] operon, [[gene|8C5B14FE5E03427F9A598C75D4081FA0D6696299]], [[gene|CB06A70DE7462CEB7AF5D8C28943C878DD56DE1A]])	regulation of protein degradation
CtsR Regulon	CtsR	repression	LonA	BSU_28200	Equal	-0.159566	Less abundant	-0.791504	transcription repressor of class III heat shock genes ([[gene|86A2F2F65290F4471D6FD03B694821C66C180D8A]] operon, [[gene|8C5B14FE5E03427F9A598C75D4081FA0D6696299]], [[gene|CB06A70DE7462CEB7AF5D8C28943C878DD56DE1A]])	regulation of protein degradation
CtsR Regulon	CtsR	repression	McsA	BSU_00840			OFF		transcription repressor of class III heat shock genes ([[gene|86A2F2F65290F4471D6FD03B694821C66C180D8A]] operon, [[gene|8C5B14FE5E03427F9A598C75D4081FA0D6696299]], [[gene|CB06A70DE7462CEB7AF5D8C28943C878DD56DE1A]])	regulation of protein degradation
CtsR Regulon	CtsR	repression	McsB	BSU_00850	ON		OFF		transcription repressor of class III heat shock genes ([[gene|86A2F2F65290F4471D6FD03B694821C66C180D8A]] operon, [[gene|8C5B14FE5E03427F9A598C75D4081FA0D6696299]], [[gene|CB06A70DE7462CEB7AF5D8C28943C878DD56DE1A]])	regulation of protein degradation
CtsR Regulon	CtsR	repression	TrxA	BSU_28500	Equal	-0.175788	Less abundant	-1.19381	transcription repressor of class III heat shock genes ([[gene|86A2F2F65290F4471D6FD03B694821C66C180D8A]] operon, [[gene|8C5B14FE5E03427F9A598C75D4081FA0D6696299]], [[gene|CB06A70DE7462CEB7AF5D8C28943C878DD56DE1A]])	regulation of protein degradation
CtsR Regulon	CtsR	repression	YsxC	BSU_28190	Equal	0.00241979	Equal	0.147387	transcription repressor of class III heat shock genes ([[gene|86A2F2F65290F4471D6FD03B694821C66C180D8A]] operon, [[gene|8C5B14FE5E03427F9A598C75D4081FA0D6696299]], [[gene|CB06A70DE7462CEB7AF5D8C28943C878DD56DE1A]])	regulation of protein degradation
CymR Regulon	CymR	repression	CmoJ	BSU_29310			OFF		pleiotropic regulator of sulfur metabolism	regulation of sulfur metabolism
CymR Regulon	CymR	repression	CmoO	BSU_29330			OFF		pleiotropic regulator of sulfur metabolism	regulation of sulfur metabolism
CymR Regulon	CymR	repression	CysC	BSU_15600			Equal	-0.337112	pleiotropic regulator of sulfur metabolism	regulation of sulfur metabolism
CymR Regulon	CymR	repression	CysH	BSU_15570			OFF		pleiotropic regulator of sulfur metabolism	regulation of sulfur metabolism
CymR Regulon	CymR	repression	CysK	BSU_00730	Equal	-0.172898	Less abundant	-1.27961	pleiotropic regulator of sulfur metabolism	regulation of sulfur metabolism
CymR Regulon	CymR	repression	MccB	BSU_27250	Equal	-0.0838343	Equal	-0.53799	pleiotropic regulator of sulfur metabolism	regulation of sulfur metabolism
CymR Regulon	CymR	repression	MtnN	BSU_27270	Equal	-0.165993	Equal	-0.442613	pleiotropic regulator of sulfur metabolism	regulation of sulfur metabolism
CymR Regulon	CymR	repression	Sat	BSU_15590	Equal	-0.285121	Less abundant	-1.11447	pleiotropic regulator of sulfur metabolism	regulation of sulfur metabolism
CymR Regulon	CymR	repression	SirB	BSU_15620	Equal	-1.04247	Less abundant	-1.71106	pleiotropic regulator of sulfur metabolism	regulation of sulfur metabolism
CymR Regulon	CymR	repression	SnaA	BSU_29390			OFF		pleiotropic regulator of sulfur metabolism	regulation of sulfur metabolism
CymR Regulon	CymR	repression	TcyK	BSU_29370			OFF		pleiotropic regulator of sulfur metabolism	regulation of sulfur metabolism
CymR Regulon	CymR	repression	TcyN	BSU_29340			OFF		pleiotropic regulator of sulfur metabolism	regulation of sulfur metabolism
CymR Regulon	CymR	repression	TcyP	BSU_09130	Equal	-0.10846	Equal	-0.532473	pleiotropic regulator of sulfur metabolism	regulation of sulfur metabolism
CymR Regulon	CymR	repression	YdbM	BSU_04520	OFF		Less abundant	-1.08905	pleiotropic regulator of sulfur metabolism	regulation of sulfur metabolism
CymR Regulon	CymR	repression	YlnD	BSU_15610			OFF		pleiotropic regulator of sulfur metabolism	regulation of sulfur metabolism
CymR Regulon	CymR	repression	YxeK	BSU_39520	Equal	-0.121318	Deleted		pleiotropic regulator of sulfur metabolism	regulation of sulfur metabolism
CymR Regulon	CymR	repression	YxeM	BSU_39500	Equal	-0.168605	Deleted		pleiotropic regulator of sulfur metabolism	regulation of sulfur metabolism
CysL Regulon	CysL	activation	CysI	BSU_33430	Equal	-0.688446	Less abundant	-1.06634	transcriptional activator of the [[gene|5A99F57DF0DDF5A129C3702E97621232A8173C22]]-[[gene|A4C9E4D1163B703A917BFCF97A5F575B19EDDD8D]] operon	regulation of cysteine biosynthesis
CzrA Regulon	CzrA	repression	CadA	BSU_33490	Equal	0.0295792	Less abundant	-1.34191	transcriptional repressor ([SW|ArsR family]), [[gene|5BC6B02770E74FF6D453742832574A87BB2369B8]] and [[gene|7FB5BCC16D688465A820F436F657C49625257884]]	regulation of resistance against toxic metal cations
DegU Regulon	DegU	activation	Bpr	BSU_15300	Equal	0.0115986	Deleted		two-component response regulator, regulation of degradative enzyme expression, [SW|genetic competence], [SW|biofilm formation], capsule biosynthesis (together with [[protein|5D479874B43F521DB52EDC2C27CDE4967F22DE47]]), non-phosphorylated DegU is required for swarming motility	regulation of degradative enzymes, [SW|genetic competence], and other adaptive responses
DegU Regulon	DegU	activation	BslA	BSU_31080	Equal	-0.507611	Deleted		two-component response regulator, regulation of degradative enzyme expression, [SW|genetic competence], [SW|biofilm formation], capsule biosynthesis (together with [[protein|5D479874B43F521DB52EDC2C27CDE4967F22DE47]]), non-phosphorylated DegU is required for swarming motility	regulation of degradative enzymes, [SW|genetic competence], and other adaptive responses
DegU Regulon	DegU	repression	CheA	BSU_16430	Equal	-0.337889	Deleted		two-component response regulator, regulation of degradative enzyme expression, [SW|genetic competence], [SW|biofilm formation], capsule biosynthesis (together with [[protein|5D479874B43F521DB52EDC2C27CDE4967F22DE47]]), non-phosphorylated DegU is required for swarming motility	regulation of degradative enzymes, [SW|genetic competence], and other adaptive responses
DegU Regulon	DegU	regulation	CheA	BSU_16430	Equal	-0.337889	Deleted		two-component response regulator, regulation of degradative enzyme expression, [SW|genetic competence], [SW|biofilm formation], capsule biosynthesis (together with [[protein|5D479874B43F521DB52EDC2C27CDE4967F22DE47]]), non-phosphorylated DegU is required for swarming motility	regulation of degradative enzymes, [SW|genetic competence], and other adaptive responses
DegU Regulon	DegU	repression	CheW	BSU_16440	Equal	-0.276054	Deleted		two-component response regulator, regulation of degradative enzyme expression, [SW|genetic competence], [SW|biofilm formation], capsule biosynthesis (together with [[protein|5D479874B43F521DB52EDC2C27CDE4967F22DE47]]), non-phosphorylated DegU is required for swarming motility	regulation of degradative enzymes, [SW|genetic competence], and other adaptive responses
DegU Regulon	DegU	regulation	CheW	BSU_16440	Equal	-0.276054	Deleted		two-component response regulator, regulation of degradative enzyme expression, [SW|genetic competence], [SW|biofilm formation], capsule biosynthesis (together with [[protein|5D479874B43F521DB52EDC2C27CDE4967F22DE47]]), non-phosphorylated DegU is required for swarming motility	regulation of degradative enzymes, [SW|genetic competence], and other adaptive responses
DegU Regulon	DegU	regulation	CheY	BSU_16330	Equal	-0.430546	Deleted		two-component response regulator, regulation of degradative enzyme expression, [SW|genetic competence], [SW|biofilm formation], capsule biosynthesis (together with [[protein|5D479874B43F521DB52EDC2C27CDE4967F22DE47]]), non-phosphorylated DegU is required for swarming motility	regulation of degradative enzymes, [SW|genetic competence], and other adaptive responses
DegU Regulon	DegU	repression	CheY	BSU_16330	Equal	-0.430546	Deleted		two-component response regulator, regulation of degradative enzyme expression, [SW|genetic competence], [SW|biofilm formation], capsule biosynthesis (together with [[protein|5D479874B43F521DB52EDC2C27CDE4967F22DE47]]), non-phosphorylated DegU is required for swarming motility	regulation of degradative enzymes, [SW|genetic competence], and other adaptive responses
DegU Regulon	DegU	activation	DegS	BSU_35500	Equal	0.124331	Less abundant	-0.830487	two-component response regulator, regulation of degradative enzyme expression, [SW|genetic competence], [SW|biofilm formation], capsule biosynthesis (together with [[protein|5D479874B43F521DB52EDC2C27CDE4967F22DE47]]), non-phosphorylated DegU is required for swarming motility	regulation of degradative enzymes, [SW|genetic competence], and other adaptive responses
DegU Regulon	DegU	activation	DegU	BSU_35490	Equal	-0.0499287	Less abundant	-0.488361	two-component response regulator, regulation of degradative enzyme expression, [SW|genetic competence], [SW|biofilm formation], capsule biosynthesis (together with [[protein|5D479874B43F521DB52EDC2C27CDE4967F22DE47]]), non-phosphorylated DegU is required for swarming motility	regulation of degradative enzymes, [SW|genetic competence], and other adaptive responses
DegU Regulon	DegU	activation	Epr	BSU_38400	Equal	-1.03324	Deleted		two-component response regulator, regulation of degradative enzyme expression, [SW|genetic competence], [SW|biofilm formation], capsule biosynthesis (together with [[protein|5D479874B43F521DB52EDC2C27CDE4967F22DE47]]), non-phosphorylated DegU is required for swarming motility	regulation of degradative enzymes, [SW|genetic competence], and other adaptive responses
DegU Regulon	DegU	regulation	FlgE	BSU_16290	ON		Deleted		two-component response regulator, regulation of degradative enzyme expression, [SW|genetic competence], [SW|biofilm formation], capsule biosynthesis (together with [[protein|5D479874B43F521DB52EDC2C27CDE4967F22DE47]]), non-phosphorylated DegU is required for swarming motility	regulation of degradative enzymes, [SW|genetic competence], and other adaptive responses
DegU Regulon	DegU	repression	FlgE	BSU_16290	ON		Deleted		two-component response regulator, regulation of degradative enzyme expression, [SW|genetic competence], [SW|biofilm formation], capsule biosynthesis (together with [[protein|5D479874B43F521DB52EDC2C27CDE4967F22DE47]]), non-phosphorylated DegU is required for swarming motility	regulation of degradative enzymes, [SW|genetic competence], and other adaptive responses
DegU Regulon	DegU	activation	FlgK	BSU_35410	ON		Deleted		two-component response regulator, regulation of degradative enzyme expression, [SW|genetic competence], [SW|biofilm formation], capsule biosynthesis (together with [[protein|5D479874B43F521DB52EDC2C27CDE4967F22DE47]]), non-phosphorylated DegU is required for swarming motility	regulation of degradative enzymes, [SW|genetic competence], and other adaptive responses
DegU Regulon	DegU	repression	FlhA	BSU_16390	Equal	-0.162094	Deleted		two-component response regulator, regulation of degradative enzyme expression, [SW|genetic competence], [SW|biofilm formation], capsule biosynthesis (together with [[protein|5D479874B43F521DB52EDC2C27CDE4967F22DE47]]), non-phosphorylated DegU is required for swarming motility	regulation of degradative enzymes, [SW|genetic competence], and other adaptive responses
DegU Regulon	DegU	repression	FlhF	BSU_16400	Equal	-0.221048	Deleted		two-component response regulator, regulation of degradative enzyme expression, [SW|genetic competence], [SW|biofilm formation], capsule biosynthesis (together with [[protein|5D479874B43F521DB52EDC2C27CDE4967F22DE47]]), non-phosphorylated DegU is required for swarming motility	regulation of degradative enzymes, [SW|genetic competence], and other adaptive responses
DegU Regulon	DegU	regulation	FlhF	BSU_16400	Equal	-0.221048	Deleted		two-component response regulator, regulation of degradative enzyme expression, [SW|genetic competence], [SW|biofilm formation], capsule biosynthesis (together with [[protein|5D479874B43F521DB52EDC2C27CDE4967F22DE47]]), non-phosphorylated DegU is required for swarming motility	regulation of degradative enzymes, [SW|genetic competence], and other adaptive responses
DegU Regulon	DegU	repression	FliF	BSU_16210	Equal	-0.0466983	Deleted		two-component response regulator, regulation of degradative enzyme expression, [SW|genetic competence], [SW|biofilm formation], capsule biosynthesis (together with [[protein|5D479874B43F521DB52EDC2C27CDE4967F22DE47]]), non-phosphorylated DegU is required for swarming motility	regulation of degradative enzymes, [SW|genetic competence], and other adaptive responses
DegU Regulon	DegU	repression	FliG	BSU_16220	OFF		Deleted		two-component response regulator, regulation of degradative enzyme expression, [SW|genetic competence], [SW|biofilm formation], capsule biosynthesis (together with [[protein|5D479874B43F521DB52EDC2C27CDE4967F22DE47]]), non-phosphorylated DegU is required for swarming motility	regulation of degradative enzymes, [SW|genetic competence], and other adaptive responses
DegU Regulon	DegU	repression	FliI	BSU_16240	OFF		Deleted		two-component response regulator, regulation of degradative enzyme expression, [SW|genetic competence], [SW|biofilm formation], capsule biosynthesis (together with [[protein|5D479874B43F521DB52EDC2C27CDE4967F22DE47]]), non-phosphorylated DegU is required for swarming motility	regulation of degradative enzymes, [SW|genetic competence], and other adaptive responses
DegU Regulon	DegU	repression	FliL	BSU_16300	Equal	-0.119797	Deleted		two-component response regulator, regulation of degradative enzyme expression, [SW|genetic competence], [SW|biofilm formation], capsule biosynthesis (together with [[protein|5D479874B43F521DB52EDC2C27CDE4967F22DE47]]), non-phosphorylated DegU is required for swarming motility	regulation of degradative enzymes, [SW|genetic competence], and other adaptive responses
DegU Regulon	DegU	regulation	FliL	BSU_16300	Equal	-0.119797	Deleted		two-component response regulator, regulation of degradative enzyme expression, [SW|genetic competence], [SW|biofilm formation], capsule biosynthesis (together with [[protein|5D479874B43F521DB52EDC2C27CDE4967F22DE47]]), non-phosphorylated DegU is required for swarming motility	regulation of degradative enzymes, [SW|genetic competence], and other adaptive responses
DegU Regulon	DegU	regulation	FliM	BSU_16310	Equal	-0.402102	Deleted		two-component response regulator, regulation of degradative enzyme expression, [SW|genetic competence], [SW|biofilm formation], capsule biosynthesis (together with [[protein|5D479874B43F521DB52EDC2C27CDE4967F22DE47]]), non-phosphorylated DegU is required for swarming motility	regulation of degradative enzymes, [SW|genetic competence], and other adaptive responses
DegU Regulon	DegU	repression	FliM	BSU_16310	Equal	-0.402102	Deleted		two-component response regulator, regulation of degradative enzyme expression, [SW|genetic competence], [SW|biofilm formation], capsule biosynthesis (together with [[protein|5D479874B43F521DB52EDC2C27CDE4967F22DE47]]), non-phosphorylated DegU is required for swarming motility	regulation of degradative enzymes, [SW|genetic competence], and other adaptive responses
DegU Regulon	DegU	regulation	FliY	BSU_16320	Equal	-0.156304	Deleted		two-component response regulator, regulation of degradative enzyme expression, [SW|genetic competence], [SW|biofilm formation], capsule biosynthesis (together with [[protein|5D479874B43F521DB52EDC2C27CDE4967F22DE47]]), non-phosphorylated DegU is required for swarming motility	regulation of degradative enzymes, [SW|genetic competence], and other adaptive responses
DegU Regulon	DegU	repression	FliY	BSU_16320	Equal	-0.156304	Deleted		two-component response regulator, regulation of degradative enzyme expression, [SW|genetic competence], [SW|biofilm formation], capsule biosynthesis (together with [[protein|5D479874B43F521DB52EDC2C27CDE4967F22DE47]]), non-phosphorylated DegU is required for swarming motility	regulation of degradative enzymes, [SW|genetic competence], and other adaptive responses
DegU Regulon	DegU	activation	MinJ	BSU_35220	Equal	-0.0910791	Less abundant	-0.616983	two-component response regulator, regulation of degradative enzyme expression, [SW|genetic competence], [SW|biofilm formation], capsule biosynthesis (together with [[protein|5D479874B43F521DB52EDC2C27CDE4967F22DE47]]), non-phosphorylated DegU is required for swarming motility	regulation of degradative enzymes, [SW|genetic competence], and other adaptive responses
DegU Regulon	DegU	repression	RqcH	BSU_15640	Equal	-0.284069	More abundant	0.67572	two-component response regulator, regulation of degradative enzyme expression, [SW|genetic competence], [SW|biofilm formation], capsule biosynthesis (together with [[protein|5D479874B43F521DB52EDC2C27CDE4967F22DE47]]), non-phosphorylated DegU is required for swarming motility	regulation of degradative enzymes, [SW|genetic competence], and other adaptive responses
DegU Regulon	DegU	activation	SacB	BSU_34450	Equal	-0.646582	Deleted		two-component response regulator, regulation of degradative enzyme expression, [SW|genetic competence], [SW|biofilm formation], capsule biosynthesis (together with [[protein|5D479874B43F521DB52EDC2C27CDE4967F22DE47]]), non-phosphorylated DegU is required for swarming motility	regulation of degradative enzymes, [SW|genetic competence], and other adaptive responses
DegU Regulon	DegU	activation	SipT	BSU_14410	Equal	0.140571	Equal	-0.437021	two-component response regulator, regulation of degradative enzyme expression, [SW|genetic competence], [SW|biofilm formation], capsule biosynthesis (together with [[protein|5D479874B43F521DB52EDC2C27CDE4967F22DE47]]), non-phosphorylated DegU is required for swarming motility	regulation of degradative enzymes, [SW|genetic competence], and other adaptive responses
DegU Regulon	DegU	repression	SwrB	BSU_16480	Equal	-0.205364	Not identified		two-component response regulator, regulation of degradative enzyme expression, [SW|genetic competence], [SW|biofilm formation], capsule biosynthesis (together with [[protein|5D479874B43F521DB52EDC2C27CDE4967F22DE47]]), non-phosphorylated DegU is required for swarming motility	regulation of degradative enzymes, [SW|genetic competence], and other adaptive responses
DegU Regulon	DegU	regulation	SwrB	BSU_16480	Equal	-0.205364	Not identified		two-component response regulator, regulation of degradative enzyme expression, [SW|genetic competence], [SW|biofilm formation], capsule biosynthesis (together with [[protein|5D479874B43F521DB52EDC2C27CDE4967F22DE47]]), non-phosphorylated DegU is required for swarming motility	regulation of degradative enzymes, [SW|genetic competence], and other adaptive responses
DegU Regulon	DegU	repression	WapA	BSU_39230	Equal	-0.634164	Less abundant	-0.990358	two-component response regulator, regulation of degradative enzyme expression, [SW|genetic competence], [SW|biofilm formation], capsule biosynthesis (together with [[protein|5D479874B43F521DB52EDC2C27CDE4967F22DE47]]), non-phosphorylated DegU is required for swarming motility	regulation of degradative enzymes, [SW|genetic competence], and other adaptive responses
DegU Regulon	DegU	repression	WapI	BSU_39220	Equal	-0.0431805	More abundant	1.60334	two-component response regulator, regulation of degradative enzyme expression, [SW|genetic competence], [SW|biofilm formation], capsule biosynthesis (together with [[protein|5D479874B43F521DB52EDC2C27CDE4967F22DE47]]), non-phosphorylated DegU is required for swarming motility	regulation of degradative enzymes, [SW|genetic competence], and other adaptive responses
DegU Regulon	DegU	activation	YcdA	BSU_02780			More abundant	0.624502	two-component response regulator, regulation of degradative enzyme expression, [SW|genetic competence], [SW|biofilm formation], capsule biosynthesis (together with [[protein|5D479874B43F521DB52EDC2C27CDE4967F22DE47]]), non-phosphorylated DegU is required for swarming motility	regulation of degradative enzymes, [SW|genetic competence], and other adaptive responses
DegU Regulon	DegU	regulation	YlxF	BSU_16260	Equal	-0.179249	Deleted		two-component response regulator, regulation of degradative enzyme expression, [SW|genetic competence], [SW|biofilm formation], capsule biosynthesis (together with [[protein|5D479874B43F521DB52EDC2C27CDE4967F22DE47]]), non-phosphorylated DegU is required for swarming motility	regulation of degradative enzymes, [SW|genetic competence], and other adaptive responses
DegU Regulon	DegU	repression	YlxF	BSU_16260	Equal	-0.179249	Deleted		two-component response regulator, regulation of degradative enzyme expression, [SW|genetic competence], [SW|biofilm formation], capsule biosynthesis (together with [[protein|5D479874B43F521DB52EDC2C27CDE4967F22DE47]]), non-phosphorylated DegU is required for swarming motility	regulation of degradative enzymes, [SW|genetic competence], and other adaptive responses
DegU Regulon	DegU	activation	YvyF	BSU_35440	Equal	-0.109175	Not identified		two-component response regulator, regulation of degradative enzyme expression, [SW|genetic competence], [SW|biofilm formation], capsule biosynthesis (together with [[protein|5D479874B43F521DB52EDC2C27CDE4967F22DE47]]), non-phosphorylated DegU is required for swarming motility	regulation of degradative enzymes, [SW|genetic competence], and other adaptive responses
DegU Regulon	DegU	repression	YxjI	BSU_38940	Equal	0.291208	ON		two-component response regulator, regulation of degradative enzyme expression, [SW|genetic competence], [SW|biofilm formation], capsule biosynthesis (together with [[protein|5D479874B43F521DB52EDC2C27CDE4967F22DE47]]), non-phosphorylated DegU is required for swarming motility	regulation of degradative enzymes, [SW|genetic competence], and other adaptive responses
DeoR Regulon	DeoR	repression	Dra	BSU_39420	Equal	0.0535901	Equal	-0.0536455	transcriptional repressor of the dra-nupC-pdp operon	regulation of deoxyribonucleotide utilization
DeoR Regulon	DeoR	repression	NupC	BSU_39410			Equal	-0.270594	transcriptional repressor of the dra-nupC-pdp operon	regulation of deoxyribonucleotide utilization
DeoR Regulon	DeoR	repression	Pdp	BSU_39400	Equal	-0.0438773	Less abundant	-0.61005	transcriptional repressor of the dra-nupC-pdp operon	regulation of deoxyribonucleotide utilization
DnaA Regulon	DnaA	repression	GidA	BSU_41010	Equal	-0.162745	Equal	0.188018	AAA ATPase, [[category|SW 3.1.1|replication]] initiation protein	[[category|SW 3.1.1]]
DnaA Regulon	DnaA	repression	GidB	BSU_41000	Equal	-0.243693	Not identified		AAA ATPase, [[category|SW 3.1.1|replication]] initiation protein	[[category|SW 3.1.1]]
DnaA Regulon	DnaA	repression	Noc	BSU_40990	Equal	-0.0623569	Equal	-0.15241	AAA ATPase, [[category|SW 3.1.1|replication]] initiation protein	[[category|SW 3.1.1]]
DnaA Regulon	DnaA	repression	SunT	BSU_21470	Equal	-0.0448793	Deleted		AAA ATPase, [[category|SW 3.1.1|replication]] initiation protein	[[category|SW 3.1.1]]
DnaA Regulon	DnaA	repression	ThdF	BSU_41020	Equal	0.149748	Less abundant	-0.580261	AAA ATPase, [[category|SW 3.1.1|replication]] initiation protein	[[category|SW 3.1.1]]
DnaA Regulon	DnaA	repression	Vpr	BSU_38090	Less abundant	-3.9857	Deleted		AAA ATPase, [[category|SW 3.1.1|replication]] initiation protein	[[category|SW 3.1.1]]
DnaA Regulon	DnaA	repression	YolJ	BSU_21450	Equal	-0.272349	Deleted		AAA ATPase, [[category|SW 3.1.1|replication]] initiation protein	[[category|SW 3.1.1]]
DnaA Regulon	DnaA	repression	YxaL	BSU_39940	Equal	-0.0894998	Deleted		AAA ATPase, [[category|SW 3.1.1|replication]] initiation protein	[[category|SW 3.1.1]]
DnaA Regulon	DnaA	repression	YybJ	BSU_40620	Equal	-0.049654	Deleted		AAA ATPase, [[category|SW 3.1.1|replication]] initiation protein	[[category|SW 3.1.1]]
ExuR Regulon	ExuR	repression	ExuR	BSU_12370	ON		Deleted		repression of the hexuronate utilization operon ([[gene|5A0C29C7E218701727523885D01A48D02266B421]]-[[gene|59CD3E4C24326542D9C85BB6FE64FBF49869EB55]]-[[gene|3AEA5D769B89E676C916FD8934D762B4C9A02AA2]]-[[gene|CC55984E31C5698668CCCD4AC6E2210B2B41ACAB]]-[[gene|A0A6D36BEC397345A1D17E6A7C34E1F612FD46C7]]-[[gene|B886E504A767343042DE9BF4E23E6798D124A2CF]]-[[gene|6D08E897DD697523FD0720704A25AD4472075B6C]]-…	regulation of hexuronate utilization
FadR Regulon	FadR	repression	EtfA	BSU_28520	Equal	-0.269081	Less abundant	-0.431897	transcriptional repressor (TetR family), regulation of fatty acid degradation	regulation of fatty acid degradation
FadR Regulon	FadR	repression	EtfB	BSU_28530	Equal	-0.355516	Equal	-0.0818621	transcriptional repressor (TetR family), regulation of fatty acid degradation	regulation of fatty acid degradation
FadR Regulon	FadR	repression	FadB	BSU_28540	Equal	-0.117191	Equal	-0.131225	transcriptional repressor (TetR family), regulation of fatty acid degradation	regulation of fatty acid degradation
FadR Regulon	FadR	repression	FadG	BSU_14071	ON		Deleted		transcriptional repressor (TetR family), regulation of fatty acid degradation	regulation of fatty acid degradation
FadR Regulon	FadR	repression	FadN	BSU_32840	ON		OFF		transcriptional repressor (TetR family), regulation of fatty acid degradation	regulation of fatty acid degradation
FadR Regulon	FadR	repression	FadR	BSU_28550	ON		OFF		transcriptional repressor (TetR family), regulation of fatty acid degradation	regulation of fatty acid degradation
FadR Regulon	FadR	repression	RpoE	BSU_37160	Equal	-0.128376	More abundant	0.584962	transcriptional repressor (TetR family), regulation of fatty acid degradation	regulation of fatty acid degradation
FapR Regulon	FapR	repression	AcpA	BSU_15920	Equal	-0.146777	Equal	-0.14161	repressor of fatty acid synthetic genes	regulation of fatty acid biosynthesis
FapR Regulon	FapR	repression	FabD	BSU_15900	Equal	0.0868848	Equal	-0.0998694	repressor of fatty acid synthetic genes	regulation of fatty acid biosynthesis
FapR Regulon	FapR	repression	FabF	BSU_11340	Equal	-0.283564	Equal	0.443797	repressor of fatty acid synthetic genes	regulation of fatty acid biosynthesis
FapR Regulon	FapR	repression	FabG	BSU_15910	Equal	0.00908407	Equal	-0.271486	repressor of fatty acid synthetic genes	regulation of fatty acid biosynthesis
FapR Regulon	FapR	repression	FabHA	BSU_11330	Equal	0.191449	Equal	-0.195164	repressor of fatty acid synthetic genes	regulation of fatty acid biosynthesis
FapR Regulon	FapR	repression	FabI	BSU_11720	Equal	0.674204	Equal	0.391581	repressor of fatty acid synthetic genes	regulation of fatty acid biosynthesis
FapR Regulon	FapR	repression	FapR	BSU_15880	Equal	-0.0636336	Not identified		repressor of fatty acid synthetic genes	regulation of fatty acid biosynthesis
FapR Regulon	FapR	repression	PlsX	BSU_15890	Equal	0.120349	Equal	-0.459883	repressor of fatty acid synthetic genes	regulation of fatty acid biosynthesis
FMN-box	FMN-box	transcription termination	RibA	BSU_23260	Equal	0.170247	Less abundant	-1.32388
FMN-box	FMN-box	transcription termination	RibD	BSU_23280			OFF
FMN-box	FMN-box	transcription termination	RibH	BSU_23250	Equal	0.276258	Equal	-0.148387
Fnr Regulon	Fnr	indirect positive regulation	AcoA	BSU_08060	Equal	-0.734072	Less abundant	-0.934096	transcriptional regulator of anaerobic genes	regulation of anaerobiosis, fermentation and overflow metabolism
Fnr Regulon	Fnr	indirect positive regulation	AcoB	BSU_08070	Equal	-0.658013	Equal	-0.680888	transcriptional regulator of anaerobic genes	regulation of anaerobiosis, fermentation and overflow metabolism
Fnr Regulon	Fnr	indirect positive regulation	AcoC	BSU_08080	Equal	-0.881547	Less abundant	-0.46166	transcriptional regulator of anaerobic genes	regulation of anaerobiosis, fermentation and overflow metabolism
FruR Regulon	FruR	repression	FruA	BSU_14400	Equal	0.0920614	Equal	-0.0704085	transcription repressor of the [[gene|7FD2294B0538EB6D83DC3E0752600D2464CDE4A3]]-[[gene|502AA809C8C95F8886DD91FBB7DDBECC63342327]]-[[gene|973C3D3FBFDCA095A760C5F49A96D8BE48771014]] operon, [SW|DeoR family]	regulation of fructose utilization
Fur Regulon	Fur	repression	BesA	BSU_32010	Equal	-0.0270678	Not identified		transcription regulator of iron homoeostasis, sensor of Fe sufficiency	regulation of iron homoeostasis
Fur Regulon	Fur	indirect effect	DctP	BSU_04470	Equal	0.362071	Less abundant	-0.99812	transcription regulator of iron homoeostasis, sensor of Fe sufficiency	regulation of iron homoeostasis
Fur Regulon	Fur	repression	DhbA	BSU_32000	Equal	0.0620416	Not identified		transcription regulator of iron homoeostasis, sensor of Fe sufficiency	regulation of iron homoeostasis
Fur Regulon	Fur	repression	DhbB	BSU_31970	Equal	0.0220051	Equal	0.371408	transcription regulator of iron homoeostasis, sensor of Fe sufficiency	regulation of iron homoeostasis
Fur Regulon	Fur	repression	DhbC	BSU_31990	Equal	0.0217387	Equal	0.375952	transcription regulator of iron homoeostasis, sensor of Fe sufficiency	regulation of iron homoeostasis
Fur Regulon	Fur	repression	DhbE	BSU_31980	Equal	0.215485	Not identified		transcription regulator of iron homoeostasis, sensor of Fe sufficiency	regulation of iron homoeostasis
Fur Regulon	Fur	repression	DhbF	BSU_31960	Equal	-0.150386	Not identified		transcription regulator of iron homoeostasis, sensor of Fe sufficiency	regulation of iron homoeostasis
Fur Regulon	Fur	repression	EfeB	BSU_38260	Equal	-0.166145	Less abundant	-1.60584	transcription regulator of iron homoeostasis, sensor of Fe sufficiency	regulation of iron homoeostasis
Fur Regulon	Fur	repression	EfeO	BSU_38270	Equal	-0.0718575	Equal	0.159163	transcription regulator of iron homoeostasis, sensor of Fe sufficiency	regulation of iron homoeostasis
Fur Regulon	Fur	repression	EfeU	BSU_38280	OFF		Equal	-0.456161	transcription regulator of iron homoeostasis, sensor of Fe sufficiency	regulation of iron homoeostasis
Fur Regulon	Fur	repression	FecC	BSU_07520	Equal	0.0926965	Equal	-0.190566	transcription regulator of iron homoeostasis, sensor of Fe sufficiency	regulation of iron homoeostasis
Fur Regulon	Fur	repression	FeuA	BSU_01630	Equal	0.572257	Equal	-0.501126	transcription regulator of iron homoeostasis, sensor of Fe sufficiency	regulation of iron homoeostasis
Fur Regulon	Fur	repression	FhuC	BSU_33290	Equal	-0.261997	Equal	-0.10305	transcription regulator of iron homoeostasis, sensor of Fe sufficiency	regulation of iron homoeostasis
Fur Regulon	Fur	repression	FhuD	BSU_33320	Equal	0.154455	Less abundant	-0.560815	transcription regulator of iron homoeostasis, sensor of Fe sufficiency	regulation of iron homoeostasis
Fur Regulon	Fur	repression	FpbP	BSU_03820	Equal	-0.0204569	Deleted		transcription regulator of iron homoeostasis, sensor of Fe sufficiency	regulation of iron homoeostasis
Fur Regulon	Fur	repression	FpbQ	BSU_03830	Equal	-0.629061	Deleted		transcription regulator of iron homoeostasis, sensor of Fe sufficiency	regulation of iron homoeostasis
Fur Regulon	Fur	indirect effect	GltA	BSU_18450			Equal	0.0587603	transcription regulator of iron homoeostasis, sensor of Fe sufficiency	regulation of iron homoeostasis
Fur Regulon	Fur	repression	HmoA	BSU_07150	Equal	0.0612507	Deleted		transcription regulator of iron homoeostasis, sensor of Fe sufficiency	regulation of iron homoeostasis
Fur Regulon	Fur	activation	PfeT	BSU_13850	Equal	-0.373235	Less abundant	-2.12664	transcription regulator of iron homoeostasis, sensor of Fe sufficiency	regulation of iron homoeostasis
Fur Regulon	Fur	repression	YcgT	BSU_03270	Equal	-0.00402006	Less abundant	-0.418397	transcription regulator of iron homoeostasis, sensor of Fe sufficiency	regulation of iron homoeostasis
Fur Regulon	Fur	repression	YfhC	BSU_08480	Equal	0.0359103	Less abundant	-0.438473	transcription regulator of iron homoeostasis, sensor of Fe sufficiency	regulation of iron homoeostasis
Fur Regulon	Fur	repression	YfiY	BSU_08440	Equal	0.317481	Equal	0.0363916	transcription regulator of iron homoeostasis, sensor of Fe sufficiency	regulation of iron homoeostasis
Fur Regulon	Fur	repression	YhfQ	BSU_10330	Equal	0.215728	Not identified		transcription regulator of iron homoeostasis, sensor of Fe sufficiency	regulation of iron homoeostasis
Fur Regulon	Fur	repression	YkuN	BSU_14150	ON		Not identified		transcription regulator of iron homoeostasis, sensor of Fe sufficiency	regulation of iron homoeostasis
Fur Regulon	Fur	repression	YkuP	BSU_14170	OFF		Not identified		transcription regulator of iron homoeostasis, sensor of Fe sufficiency	regulation of iron homoeostasis
Fur Regulon	Fur	repression	YoaJ	BSU_18630	Equal	-0.31963	Deleted		transcription regulator of iron homoeostasis, sensor of Fe sufficiency	regulation of iron homoeostasis
Fur Regulon	Fur	repression	YusV	BSU_32940	Equal	-0.0650698	Equal	0.364705	transcription regulator of iron homoeostasis, sensor of Fe sufficiency	regulation of iron homoeostasis
Fur Regulon	Fur	repression	YwjA	BSU_37230	Equal	0.01533	Equal	-0.112513	transcription regulator of iron homoeostasis, sensor of Fe sufficiency	regulation of iron homoeostasis
Fur Regulon	Fur	repression	YxeB	BSU_39610	Equal	0.195872	Deleted		transcription regulator of iron homoeostasis, sensor of Fe sufficiency	regulation of iron homoeostasis
GabR Regulon	GabR	activation	GabD	BSU_03910	Equal	-0.00926971	Less abundant	-0.639984	transcription activator of [[gene|4E1FD02C6FE4103E3B4942BF5221C062CB8D0B9B]]-[[gene|A0BEB92D54799956A4ADE106A1388E5710141069]], repressor of [[gene|gabR ]]([SW|MocR/ GabR family])	regulation of gamma-amino butyric acid utilization
GamR Regulon	GamR	repression	GamP	BSU_02350	Equal	-0.235854	Equal	0.608397	transcriptional repressor ([SW|GntR family]) of the [[gene|8BBC9AFF4CD56A3A66E270A2BBA193D095EE01D1]]-[[gene|4DF1740D4DFB9FD25E77C14D28AEA01707776099]] operon	regulation of glucosamine utilization
GanR Regulon	GanR	repression	GanB	BSU_34120	ON		Deleted		transcriptional repressor of the galactan utilization operon	regulation of galactan utilization
GanR Regulon	GanR	repression	GanS	BSU_34160	OFF		Deleted		transcriptional repressor of the galactan utilization operon	regulation of galactan utilization
G-box	G-box	termination	NupG	BSU_39020	Equal	-0.108926	Less abundant	-0.912757
G-box	G-box	termination	PurB	BSU_06440	Equal	-0.2125	More abundant	1.0074
G-box	G-box	termination	PurH	BSU_06520	Equal	-0.0107021	Not identified
G-box	G-box	termination	PurK	BSU_06430	Equal	-0.293026	Equal	0.0126019
G-box	G-box	termination	PurL	BSU_06480	OFF		Not identified
G-box	G-box	termination	PurM	BSU_06500	OFF		Not identified
G-box	G-box	termination	PurS	BSU_06460	OFF		ON
G-box	G-box	termination	Xpt	BSU_22070	Equal	0.222141	Not identified
GbsR Regulon	GbsR	repression	GbsB	BSU_31050			Equal	0.140354	transcription repressor of the [[gene|3F502A4DCB1DAD7C3F968465B13C35213240515B]]-[[gene|70B45E7428DB1F6AEF7D2FE3062CC86BE96674FC]]-[[gene|C48798FE13B1521236F5BC5786B9A02D7BC9A336]]-[[gene|1532EC3D741C5AB3D0B642741218FAE00AD460FA]] and [[gene|1ADC55F8E265AF86E29743C671CE1EA1BE7EB41E]]-[[gene|B90D4E798145F2AF3421DDC5AB6CD578E2E17900]] operons	regulation of osmoprotection
GerE Regulon	GerE	activation	FtsY	BSU_15950	Equal	0.0100568	Less abundant	-0.394498	transcriptional regulator (repressor or activator) of a subset of [[protein|24F7FD5C7C3A68BB2760ABB8CBD8FBD65E5FF7D4]]-dependent late spore coat genes	regulation of [[protein|24F7FD5C7C3A68BB2760ABB8CBD8FBD65E5FF7D4]]-dependent gene expression
GlcT Regulon	GlcT	antitermination	PtsG	BSU_13890	Equal	0.292218	Equal	-0.0524336	transcriptional antiterminator, controls expression of the [[gene|B5E7EB475434E96786C577AE709A21BD702733D8]]-[[gene|29B793660E4D30C0656248F3EF403FEF76FB9025]]-[[gene|14ED1AF5038F43F3B151FCBABE6CFC5A2DA3AA6E]] operon	control of glucose uptake
GlcT Regulon	GlcT	antitermination	PtsH	BSU_13900	Equal	-0.0317529	Less abundant	-1.05431	transcriptional antiterminator, controls expression of the [[gene|B5E7EB475434E96786C577AE709A21BD702733D8]]-[[gene|29B793660E4D30C0656248F3EF403FEF76FB9025]]-[[gene|14ED1AF5038F43F3B151FCBABE6CFC5A2DA3AA6E]] operon	control of glucose uptake
GlcT Regulon	GlcT	antitermination	PtsI	BSU_13910	Equal	0.203342	Equal	0.177341	transcriptional antiterminator, controls expression of the [[gene|B5E7EB475434E96786C577AE709A21BD702733D8]]-[[gene|29B793660E4D30C0656248F3EF403FEF76FB9025]]-[[gene|14ED1AF5038F43F3B151FCBABE6CFC5A2DA3AA6E]] operon	control of glucose uptake
GlnR Regulon	GlnR	repression	AlsT	BSU_18120			Equal	0.415405	transcriptional repressor ([SW|MerR family]) of the [[gene|641C4BDD9702804642E1753A9C779E80FABB3919]]-[[gene|glnA ]]operon	regulation of glutamine synthesis
GlnR Regulon	GlnR	repression	GlnA	BSU_17460	Equal	-0.0928141	Equal	0.261757	transcriptional repressor ([SW|MerR family]) of the [[gene|641C4BDD9702804642E1753A9C779E80FABB3919]]-[[gene|glnA ]]operon	regulation of glutamine synthesis
GlnR Regulon	GlnR	repression	UreC	BSU_36640			OFF		transcriptional repressor ([SW|MerR family]) of the [[gene|641C4BDD9702804642E1753A9C779E80FABB3919]]-[[gene|glnA ]]operon	regulation of glutamine synthesis
GlpP Regulon	GlpP	antitermination	GlpD	BSU_09300	Equal	0.192949	More abundant	0.31685	transcriptional antiterminator of the glpT-glpQ and glpF-glpK-glpD operons	regulation of glycerol and glycerol-3-phosphate utilization
GlpP Regulon	GlpP	antitermination	GlpF	BSU_09280			Equal	0.00796509	transcriptional antiterminator of the glpT-glpQ and glpF-glpK-glpD operons	regulation of glycerol and glycerol-3-phosphate utilization
GlpP Regulon	GlpP	antitermination	GlpK	BSU_09290	Equal	0.229053	Equal	-0.303906	transcriptional antiterminator of the glpT-glpQ and glpF-glpK-glpD operons	regulation of glycerol and glycerol-3-phosphate utilization
GlpP Regulon	GlpP	antitermination	GlpQ	BSU_02130	Equal	-0.788991	Equal	-0.532185	transcriptional antiterminator of the glpT-glpQ and glpF-glpK-glpD operons	regulation of glycerol and glycerol-3-phosphate utilization
GlpP Regulon	GlpP	antitermination	GlpT	BSU_02140			More abundant	0.919518	transcriptional antiterminator of the glpT-glpQ and glpF-glpK-glpD operons	regulation of glycerol and glycerol-3-phosphate utilization
GltC Regulon	GltC	activation	GltA	BSU_18450			Equal	0.0587603	transcriptional activator/ repressor of the [[gene|44DF1B7E476AD58B3CCC39300FFE0132D0D32AD0]]-[[gene|AA07CC52B2DD48ACC9D3375E9D531CB1ACBE485A]] operon, activates expression of the operon in the absence of arginine, represses in the presence of glutamate	regulation of the glutamate synthase operon ([[gene|44DF1B7E476AD58B3CCC39300FFE0132D0D32AD0]]-[[gene|AA07CC52B2DD48ACC9D3375E9D531CB1ACBE485A]])
Gly-box	Gly-box	termination	GcvPA	BSU_24560	Equal	-0.04485	Equal	-0.118125
Gly-box	Gly-box	termination	GcvPB	BSU_24550	Equal	-0.0388368	Equal	-0.227404
Gly-box	Gly-box	termination	GcvT	BSU_24570	Equal	0.176687	Less abundant	-0.62932
GntR Regulon	GntR	repression	GntP	BSU_40070	Equal	-0.192144	Equal	-0.292994	transcriptional repressor (GntR family) of the gntR-gntK-gntP-gntZ operon	regulation of gluconate utilization
GntR Regulon	GntR	repression	GntZ	BSU_40080	Equal	0.0941245	More abundant	0.361699	transcriptional repressor (GntR family) of the gntR-gntK-gntP-gntZ operon	regulation of gluconate utilization
GutR Regulon	GutR	activation	FruC	BSU_06170	Equal	-0.242963	Less abundant	-0.419709	transcription activator of the gutB-gutP operon	regulation of glucitol utilization
GutR Regulon	GutR	activation	GutB	BSU_06150			OFF		transcription activator of the gutB-gutP operon	regulation of glucitol utilization
HprT Regulon	HprT	activation	FtsH	BSU_00690	Equal	0.143741	Less abundant	-0.710035	trigger enzyme, hypoxanthine phosphoribosyltransferase and part of a transcription activator	purine salvage and interconversion, control of [[gene|4E7B9426CED372AA8A321A147116A3A589FBF20C]] expression
HprT Regulon	HprT	activation	HprT	BSU_00680	Equal	0.089042	Less abundant	-0.232097	trigger enzyme, hypoxanthine phosphoribosyltransferase and part of a transcription activator	purine salvage and interconversion, control of [[gene|4E7B9426CED372AA8A321A147116A3A589FBF20C]] expression
HrcA Regulon	HrcA	repression	DnaJ	BSU_25460	Equal	-0.116001	More abundant	0.560464	transcriptional repressor of class I heat-shock genes	regulation of chaperone gene expression
HrcA Regulon	HrcA	repression	DnaK	BSU_25470	Equal	0.109271	Equal	-0.0808862	transcriptional repressor of class I heat-shock genes	regulation of chaperone gene expression
HrcA Regulon	HrcA	repression	GroEL	BSU_06030	Equal	-0.0353597	Less abundant	-0.24324	transcriptional repressor of class I heat-shock genes	regulation of chaperone gene expression
HrcA Regulon	HrcA	repression	GroES	BSU_06020	Equal	0.0576502	Equal	-0.14524	transcriptional repressor of class I heat-shock genes	regulation of chaperone gene expression
HrcA Regulon	HrcA	repression	GrpE	BSU_25480	Equal	0.249084	More abundant	0.341039	transcriptional repressor of class I heat-shock genes	regulation of chaperone gene expression
HrcA Regulon	HrcA	repression	YqeT	BSU_25450	Equal	0.375675	Less abundant	-0.384267	transcriptional repressor of class I heat-shock genes	regulation of chaperone gene expression
HrcA Regulon	HrcA	repression	YqeU	BSU_25440			ON		transcriptional repressor of class I heat-shock genes	regulation of chaperone gene expression
HrcA Regulon	HrcA	repression	YqeV	BSU_25430			ON		transcriptional repressor of class I heat-shock genes	regulation of chaperone gene expression
HxlR Regulon	HxlR	activation	HxlA	BSU_03460	Equal	-0.129254	OFF		[SW|MarR family|MarR/DUF24 family] transcription activator of the [[gene|BF480721B89661BFFE6632BB10C5F4DC29951784]]-[[gene|FB0CEA291CA4EC5FB8410050E61B89EDBA1771F9]] operon	regulation of the ribulose monophosphate pathway
HypR Regulon	HypR	activation	HypO	BSU_07830	Equal	0.0391928	Less abundant	-0.391537	[SW|MarR family|MarR/DUF24 family] transcription regulator, positively controls the nitroreductase gene [[gene|9DF5999568760E016ECA988385A1FA61A257D486]] in response to disulfide stress	control of the nitroreductase gene [[gene|9DF5999568760E016ECA988385A1FA61A257D486]] in response to disulfide stress (diamide, NaOCl)
ImmR Regulon	ImmR	repression	YddJ	BSU_04990	Equal	0.0894648	Deleted		transcriptional repressor ([SW|Xre family]), controls expression of genes of the mobile genetic element ICEBs1, induction by the SOS response or the [[protein|A208B4564A50D7BE2630DE40E8FAAF3C16236EE4]]-[[protein|F3E14B772A5DA9073ED806A9ADDD9B64F0DFDD5B]] sensory system	control of transfer of the mobile genetic element ICEBs1
IolQ Regulon	IolQ	repression	IolX	BSU_10850	OFF		Not identified		transcriptional repressor of [[gene|AA7DCEFB17FD6F9C4F65235E9A247A6EC2242B06]] expression, transcriptional activator involved in the degradation of glutamine phosphoribosylpyrophosphate amidotransferase	control of scyllo-inositol utilization
IolR Regulon	IolR	repression	IolA	BSU_39760	Equal	-0.135705	Deleted		transcriptional repressor of the iol operon, [SW|DeoR family]	regulation of myo-inositol catabolism
IolR Regulon	IolR	repression	IolB	BSU_39750	Equal	-0.0456492	Deleted		transcriptional repressor of the iol operon, [SW|DeoR family]	regulation of myo-inositol catabolism
IolR Regulon	IolR	repression	IolC	BSU_39740	Equal	0.0191943	deleted		transcriptional repressor of the iol operon, [SW|DeoR family]	regulation of myo-inositol catabolism
IolR Regulon	IolR	repression	IolD	BSU_39730	Equal	-0.145371	Deleted		transcriptional repressor of the iol operon, [SW|DeoR family]	regulation of myo-inositol catabolism
IolR Regulon	IolR	repression	IolE	BSU_39720	Equal	-0.0226758	Deleted		transcriptional repressor of the iol operon, [SW|DeoR family]	regulation of myo-inositol catabolism
IolR Regulon	IolR	repression	IolG	BSU_39700	Equal	-0.186199	Deleted		transcriptional repressor of the iol operon, [SW|DeoR family]	regulation of myo-inositol catabolism
IolR Regulon	IolR	repression	IolH	BSU_39690	Equal	-0.248341	Deleted		transcriptional repressor of the iol operon, [SW|DeoR family]	regulation of myo-inositol catabolism
IolR Regulon	IolR	repression	IolI	BSU_39680	Equal	-0.116612	Deleted		transcriptional repressor of the iol operon, [SW|DeoR family]	regulation of myo-inositol catabolism
IolR Regulon	IolR	repression	IolJ	BSU_39670	Equal	-0.213502	Deleted		transcriptional repressor of the iol operon, [SW|DeoR family]	regulation of myo-inositol catabolism
IolR Regulon	IolR	repression	IolR	BSU_39770	Equal	-0.0665703	Deleted		transcriptional repressor of the iol operon, [SW|DeoR family]	regulation of myo-inositol catabolism
IolR Regulon	IolR	repression	IolS	BSU_39780	Equal	0.0390898	Deleted		transcriptional repressor of the iol operon, [SW|DeoR family]	regulation of myo-inositol catabolism
IolR Regulon	IolR	repression	IolT	BSU_06230	Equal	-0.0900447	Deleted		transcriptional repressor of the iol operon, [SW|DeoR family]	regulation of myo-inositol catabolism
KdgR Regulon	KdgR	repression	KduI	BSU_22130	Equal	-0.287381	Deleted		transcriptional repressor of the pectin utilization operon ([SW|LacI family])	regulation of galacturonic acid utilization
KipR Regulon	KipR	repression	PxpA	BSU_04050	Equal	-0.126819	Equal	-0.265636	transcriptional repressor of the kip operon	regulation of [SW|sporulation] initiation
KipR Regulon	KipR	repression	YcsG	BSU_04060			Equal	-0.53807	transcriptional repressor of the kip operon	regulation of [SW|sporulation] initiation
Kre Regulon	Kre	repression	DhbA	BSU_32000	Equal	0.0620416	Not identified		[[protein|08CFA2C72931A75532D4289BC1D18A826DE9F9CA]] repressor, stimulates degradation of the [[gene|comK ]]mRNA	control of [[protein|ComK ]]accumulation and of bistable competence gene expression
Kre Regulon	Kre	repression	DhbB	BSU_31970	Equal	0.0220051	Equal	0.371408	[[protein|08CFA2C72931A75532D4289BC1D18A826DE9F9CA]] repressor, stimulates degradation of the [[gene|comK ]]mRNA	control of [[protein|ComK ]]accumulation and of bistable competence gene expression
Kre Regulon	Kre	repression	DhbC	BSU_31990	Equal	0.0217387	Equal	0.375952	[[protein|08CFA2C72931A75532D4289BC1D18A826DE9F9CA]] repressor, stimulates degradation of the [[gene|comK ]]mRNA	control of [[protein|ComK ]]accumulation and of bistable competence gene expression
Kre Regulon	Kre	repression	DhbE	BSU_31980	Equal	0.215485	Not identified		[[protein|08CFA2C72931A75532D4289BC1D18A826DE9F9CA]] repressor, stimulates degradation of the [[gene|comK ]]mRNA	control of [[protein|ComK ]]accumulation and of bistable competence gene expression
Kre Regulon	Kre	repression	DhbF	BSU_31960	Equal	-0.150386	Not identified		[[protein|08CFA2C72931A75532D4289BC1D18A826DE9F9CA]] repressor, stimulates degradation of the [[gene|comK ]]mRNA	control of [[protein|ComK ]]accumulation and of bistable competence gene expression
Kre Regulon	Kre	repression	PftB	BSU_28900			Less abundant	-1.93286	[[protein|08CFA2C72931A75532D4289BC1D18A826DE9F9CA]] repressor, stimulates degradation of the [[gene|comK ]]mRNA	control of [[protein|ComK ]]accumulation and of bistable competence gene expression
Kre Regulon	Kre	repression	YkuN	BSU_14150	ON		Not identified		[[protein|08CFA2C72931A75532D4289BC1D18A826DE9F9CA]] repressor, stimulates degradation of the [[gene|comK ]]mRNA	control of [[protein|ComK ]]accumulation and of bistable competence gene expression
Kre Regulon	Kre	repression	YkuP	BSU_14170	OFF		Not identified		[[protein|08CFA2C72931A75532D4289BC1D18A826DE9F9CA]] repressor, stimulates degradation of the [[gene|comK ]]mRNA	control of [[protein|ComK ]]accumulation and of bistable competence gene expression
LevR Regulon	LevR	activation	SacC	BSU_27030	Equal	-1.39061	Deleted		transcriptional activator of the [[gene|75C568C8F6912AC064B8B435975D52510D25466A]]-[[gene|CAE38D8F25A5EC6AC8045E40072E6FEC632045FA]]-[[gene|8ABA3735067C7AA433E09F219EE7239196377A95]]-[[gene|F23B951F60A6A669D5BD86836906E0F4AD7A0C1B]]-[[gene|sacC ]]operon	regulation of levan and fructose utilization
LexA Regulon	LexA	repression	BstG	BSU_05630			Less abundant	-0.858723	transcriptional repressor of the SOS regulon	regulation of DNA damage repair
LexA Regulon	LexA	repression	DnaE	BSU_29230			OFF		transcriptional repressor of the SOS regulon	regulation of DNA damage repair
LexA Regulon	LexA	repression	Hbs	BSU_22790	Equal	0.0074145	Equal	-0.0378977	transcriptional repressor of the SOS regulon	regulation of DNA damage repair
LexA Regulon	LexA	repression	LexA	BSU_17850	Equal	-0.00948588	Not identified		transcriptional repressor of the SOS regulon	regulation of DNA damage repair
LexA Regulon	LexA	repression	LigA	BSU_06620	ON		Equal	0.336276	transcriptional repressor of the SOS regulon	regulation of DNA damage repair
LexA Regulon	LexA	repression	ParC	BSU_18100	OFF		Equal	0.268248	transcriptional repressor of the SOS regulon	regulation of DNA damage repair
LexA Regulon	LexA	repression	PcrA	BSU_06610	Equal	-0.0701812	Equal	0.209664	transcriptional repressor of the SOS regulon	regulation of DNA damage repair
LexA Regulon	LexA	repression	RecA	BSU_16940	Equal	-0.045255	Less abundant	-0.891801	transcriptional repressor of the SOS regulon	regulation of DNA damage repair
LexA Regulon	LexA	repression	RuvA	BSU_27740			ON		transcriptional repressor of the SOS regulon	regulation of DNA damage repair
LexA Regulon	LexA	repression	TagC	BSU_35770			More abundant	1.21333	transcriptional repressor of the SOS regulon	regulation of DNA damage repair
LexA Regulon	LexA	repression	UvrA	BSU_35160	Equal	-0.0886218	Equal	-0.219952	transcriptional repressor of the SOS regulon	regulation of DNA damage repair
LexA Regulon	LexA	repression	UvrB	BSU_35170			ON		transcriptional repressor of the SOS regulon	regulation of DNA damage repair
LexA Regulon	LexA	repression	UvrC	BSU_28490			More abundant	0.358348	transcriptional repressor of the SOS regulon	regulation of DNA damage repair
LexA Regulon	LexA	repression	Vpr	BSU_38090	Less abundant	-3.9857	Deleted		transcriptional repressor of the SOS regulon	regulation of DNA damage repair
LexA Regulon	LexA	repression	YerH	BSU_06630	Equal	-0.0343272	Equal	0.239473	transcriptional repressor of the SOS regulon	regulation of DNA damage repair
LexA Regulon	LexA	repression	YhaM	BSU_09930	Equal	0.0476265	More abundant	0.736343	transcriptional repressor of the SOS regulon	regulation of DNA damage repair
LexA Regulon	LexA	repression	YneB	BSU_17870			Less abundant	-0.696583	transcriptional repressor of the SOS regulon	regulation of DNA damage repair
LexA Regulon	LexA	repression	YnzC	BSU_17880	Equal	-0.0504106	Equal	0.229176	transcriptional repressor of the SOS regulon	regulation of DNA damage repair
LexA Regulon	LexA	repression	YqkB	BSU_23660	OFF		Not identified		transcriptional repressor of the SOS regulon	regulation of DNA damage repair
LexA Regulon	LexA	repression	YtsJ	BSU_29220	Equal	0.34105	Less abundant	-0.326768	transcriptional repressor of the SOS regulon	regulation of DNA damage repair
LiaR Regulon	LiaR	activation	LiaG	BSU_33110			More abundant	0.985806	two-component response regulator, regulation of the [[gene|B6D1159454969D1D578E05D5CE2259E079688510]]-[[gene|AE4BF12C368468C553EED7A696D5EFC63F56CA39]]-[[gene|A71B0392FFF70EFFC096E7E9BD5FE30792821CDD]]-[[gene|C107A958DFA2B0DA4837E2F9F648CD329A3116AC]]-[[gene|9A1871BD853254EEA8B4E78CA187F9315CBDF43D]]-[[gene|liaR ]]operon in response to bacitracin	regulation of the [[gene|B6D1159454969D1D578E05D5CE2259E079688510]]-[[gene|AE4BF12C368468C553EED7A696D5EFC63F56CA39]]-[[gene|A71B0392FFF70EFFC096E7E9BD5FE30792821CDD]]-[[gene|C107A958DFA2B0DA4837E2F9F648CD329A3116AC]]-[[gene|9A1871BD853254EEA8B4E78CA187F9315CBDF43D]]-[[gene|liaR ]]operon
LiaR Regulon	LiaR	activation	LiaH	BSU_33120			ON		two-component response regulator, regulation of the [[gene|B6D1159454969D1D578E05D5CE2259E079688510]]-[[gene|AE4BF12C368468C553EED7A696D5EFC63F56CA39]]-[[gene|A71B0392FFF70EFFC096E7E9BD5FE30792821CDD]]-[[gene|C107A958DFA2B0DA4837E2F9F648CD329A3116AC]]-[[gene|9A1871BD853254EEA8B4E78CA187F9315CBDF43D]]-[[gene|liaR ]]operon in response to bacitracin	regulation of the [[gene|B6D1159454969D1D578E05D5CE2259E079688510]]-[[gene|AE4BF12C368468C553EED7A696D5EFC63F56CA39]]-[[gene|A71B0392FFF70EFFC096E7E9BD5FE30792821CDD]]-[[gene|C107A958DFA2B0DA4837E2F9F648CD329A3116AC]]-[[gene|9A1871BD853254EEA8B4E78CA187F9315CBDF43D]]-[[gene|liaR ]]operon
LiaR Regulon	LiaR	activation	YhdA	BSU_09340	Equal	-0.209637	Less abundant	-0.744883	two-component response regulator, regulation of the [[gene|B6D1159454969D1D578E05D5CE2259E079688510]]-[[gene|AE4BF12C368468C553EED7A696D5EFC63F56CA39]]-[[gene|A71B0392FFF70EFFC096E7E9BD5FE30792821CDD]]-[[gene|C107A958DFA2B0DA4837E2F9F648CD329A3116AC]]-[[gene|9A1871BD853254EEA8B4E78CA187F9315CBDF43D]]-[[gene|liaR ]]operon in response to bacitracin	regulation of the [[gene|B6D1159454969D1D578E05D5CE2259E079688510]]-[[gene|AE4BF12C368468C553EED7A696D5EFC63F56CA39]]-[[gene|A71B0392FFF70EFFC096E7E9BD5FE30792821CDD]]-[[gene|C107A958DFA2B0DA4837E2F9F648CD329A3116AC]]-[[gene|9A1871BD853254EEA8B4E78CA187F9315CBDF43D]]-[[gene|liaR ]]operon
LicR Regulon	LicR	activation	LicB	BSU_38590	Equal	-0.0683231	Less abundant	-1.25244	transcriptional activator of the [[gene|65FC7F4ED92F747DB7BC5672DCA2D2320A471134]]-[[gene|83A7C160B0301A2B51B65478D99ACB753D67AF74]]-[[gene|E8B6C8E722BEE866878CDD816B7828C132F94FCD]]-[[gene|84D8AA0AFBF46273F6B4198B49440D55470FEC0F]] operon	regulation of lichenan utilization
LicR Regulon	LicR	activation	LicC	BSU_38580	Equal	-0.104056	Less abundant	-0.572082	transcriptional activator of the [[gene|65FC7F4ED92F747DB7BC5672DCA2D2320A471134]]-[[gene|83A7C160B0301A2B51B65478D99ACB753D67AF74]]-[[gene|E8B6C8E722BEE866878CDD816B7828C132F94FCD]]-[[gene|84D8AA0AFBF46273F6B4198B49440D55470FEC0F]] operon	regulation of lichenan utilization
LicR Regulon	LicR	activation	LicH	BSU_38560	Equal	-0.07724	Less abundant	-0.643629	transcriptional activator of the [[gene|65FC7F4ED92F747DB7BC5672DCA2D2320A471134]]-[[gene|83A7C160B0301A2B51B65478D99ACB753D67AF74]]-[[gene|E8B6C8E722BEE866878CDD816B7828C132F94FCD]]-[[gene|84D8AA0AFBF46273F6B4198B49440D55470FEC0F]] operon	regulation of lichenan utilization
LicT Regulon	LicT	anti-termination	BglH	BSU_39260	Equal	0.255142	Not identified		transcriptional antiterminator of the [[gene|35E6C81BE481C3E57CF47B781580368C3AC15D83]]-[[gene|8D98212930CF6613D332BF99452B231CB6426E93]]-[[gene|yxiE ]]operon and the [[gene|bglS ]]gene	control of beta-glucan and beta-glucoside utilization
LicT Regulon	LicT	anti-termination	BglP	BSU_39270	Equal	0.254869	Not identified		transcriptional antiterminator of the [[gene|35E6C81BE481C3E57CF47B781580368C3AC15D83]]-[[gene|8D98212930CF6613D332BF99452B231CB6426E93]]-[[gene|yxiE ]]operon and the [[gene|bglS ]]gene	control of beta-glucan and beta-glucoside utilization
LicT Regulon	LicT	anti-termination	YxiE	BSU_39250	Equal	-0.136864	Not identified		transcriptional antiterminator of the [[gene|35E6C81BE481C3E57CF47B781580368C3AC15D83]]-[[gene|8D98212930CF6613D332BF99452B231CB6426E93]]-[[gene|yxiE ]]operon and the [[gene|bglS ]]gene	control of beta-glucan and beta-glucoside utilization
LmrA Regulon	LmrA	repression	YxaH	BSU_39970	ON		Deleted		transcriptional regulator ([SW|TetR family]), control of [[gene|6A68EF7BF16FC2F2C7E068F52901EF2BFD6EBF8A]]-[[gene|yxaH ]]and [[gene|52D560AA02F0849CB24460A496021560063B2E12]]-[[gene|23483430AE0381406EF2349A18CFAE1F14F9B180]]	regulation of lincomycin resistance
LutR Regulon	LutR	activation	BslA	BSU_31080	Equal	-0.507611	Deleted		transcriptional repressor ([SW|GntR family]) of the [[gene|FEC83B66CEA311EA1650D61A215F82E9DF4E9F03]]-[[gene|57B9E37F6232189CD47C1B41FDCF43FCB8016AEB]]-[[gene|lutC ]]operon and of [[gene|E607B0D57398BCCF64CF3CE2110E632B0C3A109E]]	control of lactate utilization
LutR Regulon	LutR	repression	LutA	BSU_34050	Equal	-0.105466	Deleted		transcriptional repressor ([SW|GntR family]) of the [[gene|FEC83B66CEA311EA1650D61A215F82E9DF4E9F03]]-[[gene|57B9E37F6232189CD47C1B41FDCF43FCB8016AEB]]-[[gene|lutC ]]operon and of [[gene|E607B0D57398BCCF64CF3CE2110E632B0C3A109E]]	control of lactate utilization
LutR Regulon	LutR	repression	LutB	BSU_34040	Equal	0.106222	Deleted		transcriptional repressor ([SW|GntR family]) of the [[gene|FEC83B66CEA311EA1650D61A215F82E9DF4E9F03]]-[[gene|57B9E37F6232189CD47C1B41FDCF43FCB8016AEB]]-[[gene|lutC ]]operon and of [[gene|E607B0D57398BCCF64CF3CE2110E632B0C3A109E]]	control of lactate utilization
LutR Regulon	LutR	repression	LutC	BSU_34030	Equal	1.44368	Deleted		transcriptional repressor ([SW|GntR family]) of the [[gene|FEC83B66CEA311EA1650D61A215F82E9DF4E9F03]]-[[gene|57B9E37F6232189CD47C1B41FDCF43FCB8016AEB]]-[[gene|lutC ]]operon and of [[gene|E607B0D57398BCCF64CF3CE2110E632B0C3A109E]]	control of lactate utilization
LutR Regulon	LutR	repression	LutP	BSU_34190	Equal	-0.199181	Deleted		transcriptional repressor ([SW|GntR family]) of the [[gene|FEC83B66CEA311EA1650D61A215F82E9DF4E9F03]]-[[gene|57B9E37F6232189CD47C1B41FDCF43FCB8016AEB]]-[[gene|lutC ]]operon and of [[gene|E607B0D57398BCCF64CF3CE2110E632B0C3A109E]]	control of lactate utilization
LutR Regulon	LutR	activation	SipW	BSU_24630	OFF		Deleted		transcriptional repressor ([SW|GntR family]) of the [[gene|FEC83B66CEA311EA1650D61A215F82E9DF4E9F03]]-[[gene|57B9E37F6232189CD47C1B41FDCF43FCB8016AEB]]-[[gene|lutC ]]operon and of [[gene|E607B0D57398BCCF64CF3CE2110E632B0C3A109E]]	control of lactate utilization
LutR Regulon	LutR	activation	TapA	BSU_24640	Equal	-0.436436	Deleted		transcriptional repressor ([SW|GntR family]) of the [[gene|FEC83B66CEA311EA1650D61A215F82E9DF4E9F03]]-[[gene|57B9E37F6232189CD47C1B41FDCF43FCB8016AEB]]-[[gene|lutC ]]operon and of [[gene|E607B0D57398BCCF64CF3CE2110E632B0C3A109E]]	control of lactate utilization
LutR Regulon	LutR	activation	TasA	BSU_24620	Equal	-0.286872	Deleted		transcriptional repressor ([SW|GntR family]) of the [[gene|FEC83B66CEA311EA1650D61A215F82E9DF4E9F03]]-[[gene|57B9E37F6232189CD47C1B41FDCF43FCB8016AEB]]-[[gene|lutC ]]operon and of [[gene|E607B0D57398BCCF64CF3CE2110E632B0C3A109E]]	control of lactate utilization
LytT Regulon	LytT	activation	PftB	BSU_28900			Less abundant	-1.93286	two-component response regulator, control of pyruvate utilization	control of pyruvate utilization
MalR Regulon	MalR	activation	MaeA	BSU_37050			Equal	-0.138159	two-component response regulator, regulation of malate uptake	regulation of malate uptake
MalR Regulon	MalR	activation	MaeN	BSU_31580	ON		OFF		two-component response regulator, regulation of malate uptake	regulation of malate uptake
MalR Regulon	MalR	activation	YwkB	BSU_37040			Equal	-0.200694	two-component response regulator, regulation of malate uptake	regulation of malate uptake
ManR Regulon	ManR	activation	ManA	BSU_12020	Equal	0.418455	Deleted		transcriptional activator of the [[gene|575CEC5C5C0458DC86A74F24654AC6990CB1E732]]-[[gene|E26C70893C5D677C816C814558CC42F90B920087]]-[[gene|2DB0F763349D34FB1FCBBB4665416E129AD0AE6A]] operon	regulation of mannose utilization
ManR Regulon	ManR	activation	ManP	BSU_12010	Equal	0.282392	Deleted		transcriptional activator of the [[gene|575CEC5C5C0458DC86A74F24654AC6990CB1E732]]-[[gene|E26C70893C5D677C816C814558CC42F90B920087]]-[[gene|2DB0F763349D34FB1FCBBB4665416E129AD0AE6A]] operon	regulation of mannose utilization
M-box	M-box	termination/antitermination	MgtE	BSU_13300	Equal	-0.0808296	Less abundant	-0.443767
MdtR Regulon	MdtR	repression	MdtP	BSU_32880			Equal	0.240169	transcription repressor of the multidrug-resistance [[gene|795D70E8A4D750140D6B1AA4BFEBD25C2A389C85]]-[[gene|mdtP ]]operon	regulation of the multidrug-resistance [[gene|795D70E8A4D750140D6B1AA4BFEBD25C2A389C85]]-[[gene|mdtP ]]operon
MelR Regulon	MelR	repression	MelA	BSU_30300	Equal	-1.17822	Not identified		transcriptional regulator of the [[gene|58276E6FEF9388BBC7FB79BB5A3A1EF3C3DA5BD5]]-[[gene|C3D7C64AD0E58BF326257E23136466A237138B50]]-[[gene|05BFEA711D82395A55B505E5A38286BE2F570350]]-[[gene|4E766839240C8F7D56D87DF9E7B99350A83B5FF7]]-[[gene|CDE9EF9CFB799794D525F12DEC8C4190C6298575]] operon	regulation of melibiose utilization
MhqR Regulon	MhqR	repression	AzoR2	BSU_33540	Equal	0.0649452	Less abundant	-0.397484	[SW|MarR family ]transcriptional repressor of [[gene|0E2B1914A040666BAF042C0BE3F468144E1F1E06]], [[gene|7334017333600B876030056BE9247AD4E8996A1D]], [[gene|43CD556065D2EF14365C78E014B7B2051CA0C78F]]-[[gene|A1CB3DCF2EC78B9B0585CA6AC6F5BB37B8AF0208]]and [[gene|A0842DD5F1B13AC15C95F18751E7836DF31B262A]]-[[gene|ACAFB2072E74CC059B492A31EF492028B96C569F]]-[[gene|mhqP ]]expression	regulation of resistance to quinones and diamide
MhqR Regulon	MhqR	repression	MhqA	BSU_12870			Less abundant	-0.646527	[SW|MarR family ]transcriptional repressor of [[gene|0E2B1914A040666BAF042C0BE3F468144E1F1E06]], [[gene|7334017333600B876030056BE9247AD4E8996A1D]], [[gene|43CD556065D2EF14365C78E014B7B2051CA0C78F]]-[[gene|A1CB3DCF2EC78B9B0585CA6AC6F5BB37B8AF0208]]and [[gene|A0842DD5F1B13AC15C95F18751E7836DF31B262A]]-[[gene|ACAFB2072E74CC059B492A31EF492028B96C569F]]-[[gene|mhqP ]]expression	regulation of resistance to quinones and diamide
MhqR Regulon	MhqR	repression	MhqN	BSU_05480			Less abundant	-0.861609	[SW|MarR family ]transcriptional repressor of [[gene|0E2B1914A040666BAF042C0BE3F468144E1F1E06]], [[gene|7334017333600B876030056BE9247AD4E8996A1D]], [[gene|43CD556065D2EF14365C78E014B7B2051CA0C78F]]-[[gene|A1CB3DCF2EC78B9B0585CA6AC6F5BB37B8AF0208]]and [[gene|A0842DD5F1B13AC15C95F18751E7836DF31B262A]]-[[gene|ACAFB2072E74CC059B492A31EF492028B96C569F]]-[[gene|mhqP ]]expression	regulation of resistance to quinones and diamide
MhqR Regulon	MhqR	repression	MhqO	BSU_05490			Less abundant	-0.457284	[SW|MarR family ]transcriptional repressor of [[gene|0E2B1914A040666BAF042C0BE3F468144E1F1E06]], [[gene|7334017333600B876030056BE9247AD4E8996A1D]], [[gene|43CD556065D2EF14365C78E014B7B2051CA0C78F]]-[[gene|A1CB3DCF2EC78B9B0585CA6AC6F5BB37B8AF0208]]and [[gene|A0842DD5F1B13AC15C95F18751E7836DF31B262A]]-[[gene|ACAFB2072E74CC059B492A31EF492028B96C569F]]-[[gene|mhqP ]]expression	regulation of resistance to quinones and diamide
MhqR Regulon	MhqR	repression	MhqO	BSU_05490			Less abundant	-0.457284	[SW|MarR family ]transcriptional repressor of [[gene|0E2B1914A040666BAF042C0BE3F468144E1F1E06]], [[gene|7334017333600B876030056BE9247AD4E8996A1D]], [[gene|43CD556065D2EF14365C78E014B7B2051CA0C78F]]-[[gene|A1CB3DCF2EC78B9B0585CA6AC6F5BB37B8AF0208]]and [[gene|A0842DD5F1B13AC15C95F18751E7836DF31B262A]]-[[gene|ACAFB2072E74CC059B492A31EF492028B96C569F]]-[[gene|mhqP ]]expression	regulation of resistance to quinones and diamide
MntR Regulon	MntR	repression	MntA	BSU_30770	Equal	-0.39346	Less abundant	-0.618748	transcriptional regulator, controls manganese import and efflux	regulation of manganese transport
MntR Regulon	MntR	repression	MntB	BSU_30760	Equal	-0.33432	Less abundant	-0.928375	transcriptional regulator, controls manganese import and efflux	regulation of manganese transport
MntR Regulon	MntR	repression	MntC	BSU_30750	Equal	-0.47713	Less abundant	-0.988452	transcriptional regulator, controls manganese import and efflux	regulation of manganese transport
MntR Regulon	MntR	repression	MntH	BSU_04360	Equal	-0.0815989	Less abundant	-0.979926	transcriptional regulator, controls manganese import and efflux	regulation of manganese transport
Mta Regulon	Mta	activation	YmfH	BSU_16860	Equal	-0.0622501	Equal	-0.138377	transcriptional activator ([SW|MerR family]) of multidrug-efflux transporter genes, activates [[gene|11997FE6BA6947E7C7E3DBE20B49C9FB758262B2]] expression	regulation of multidrug-efflux transporter genes
MtlR Regulon	MtlR	activation	MtlA	BSU_03981			Equal	-0.472249	transcriptional activator of the [[gene|5291FEF41CA547223EDF9EBAFA38D3EE550ED3F3]]-[[gene|EE4A4336E25F5DCAC89214F55CDE203AB47AA249]]-[[gene|4D54898D405EA25A0C74B1F02A492143D49B7B07]] operon	regulation of mannitol utilization
MtlR Regulon	MtlR	activation	MtlF	BSU_03982	Equal	-0.0141118	Equal	0.273	transcriptional activator of the [[gene|5291FEF41CA547223EDF9EBAFA38D3EE550ED3F3]]-[[gene|EE4A4336E25F5DCAC89214F55CDE203AB47AA249]]-[[gene|4D54898D405EA25A0C74B1F02A492143D49B7B07]] operon	regulation of mannitol utilization
MtrB Regulon	MtrB	termination/antitermination	AroE	BSU_22600	Equal	-0.0627696	Less abundant	-0.357976	tryptophan operon RNA-binding attenuation protein (TRAP), controls RNA switch in front of genes involved in biosynthesis and acquisition of tryptophan	regulation of tryptophan biosynthesis(and translation) attenuation in the trp operon;repression of the folate operon
MtrB Regulon	MtrB	termination/antitermination	HisC	BSU_22620	Equal	-0.00312106	OFF		tryptophan operon RNA-binding attenuation protein (TRAP), controls RNA switch in front of genes involved in biosynthesis and acquisition of tryptophan	regulation of tryptophan biosynthesis(and translation) attenuation in the trp operon;repression of the folate operon
MurR Regulon	MurR	repression	AmiE	BSU_01670	Equal	-1.32815	OFF		transcriptional repressor of genes required for the utilization of N-acetylmuramic acid	regulation of muramic acid utilization
MurR Regulon	MurR	repression	NagZ	BSU_01660	OFF		OFF		transcriptional repressor of genes required for the utilization of N-acetylmuramic acid	regulation of muramic acid utilization
NagR Regulon	NagR	repression	NagA	BSU_35010	Equal	-0.240463	Deleted		transcriptional regulator ([SW|GntR family])	regulator of the [[gene|8F4D075C9B9EF995E361F9BA5E8B52F42059C422]]-[[gene|0C8D7EAC2656E989E45B5B7E42FAA6D258956B56]]-[[gene|6D36D6360FE1CBFF5F64B2A6D1406405D6C6F7D5]] operon
NagR Regulon	NagR	repression	NagP	BSU_07700	Equal	-0.0696252	Less abundant	-0.630103	transcriptional regulator ([SW|GntR family])	regulator of the [[gene|8F4D075C9B9EF995E361F9BA5E8B52F42059C422]]-[[gene|0C8D7EAC2656E989E45B5B7E42FAA6D258956B56]]-[[gene|6D36D6360FE1CBFF5F64B2A6D1406405D6C6F7D5]] operon
NagR Regulon	NagR	repression	YflG	BSU_07690	Equal	-0.208644	Less abundant	-0.691758	transcriptional regulator ([SW|GntR family])	regulator of the [[gene|8F4D075C9B9EF995E361F9BA5E8B52F42059C422]]-[[gene|0C8D7EAC2656E989E45B5B7E42FAA6D258956B56]]-[[gene|6D36D6360FE1CBFF5F64B2A6D1406405D6C6F7D5]] operon
NatR Regulon	NatR	activation	NatA	BSU_02750	Equal	-0.0864541	OFF		two-component response regulator, regulation of the [[gene|B019FD0CB6F76C03DA5E76ABD1B324BA5E1A6936]]-[[gene|natB ]]operon	regulation of the [[gene|B019FD0CB6F76C03DA5E76ABD1B324BA5E1A6936]]-[[gene|natB ]]operon
NatR Regulon	NatR	activation	NatB	BSU_02760	Equal	-0.119984	Less abundant	-2.47733	two-component response regulator, regulation of the [[gene|B019FD0CB6F76C03DA5E76ABD1B324BA5E1A6936]]-[[gene|natB ]]operon	regulation of the [[gene|B019FD0CB6F76C03DA5E76ABD1B324BA5E1A6936]]-[[gene|natB ]]operon
NrdR Regulon	NrdR	repression	NrdE	BSU_17380	Equal	-0.0180747	Equal	0.0645123	negative regulator of transcription of the ribonucleotide reductase <i>nrd </i>operon	control of ribonucleotide reductase expression
NrdR Regulon	NrdR	repression	NrdF	BSU_17390	ON		Less abundant	-0.451134	negative regulator of transcription of the ribonucleotide reductase <i>nrd </i>operon	control of ribonucleotide reductase expression
NsrR Regulon	NsrR	repression	YkuN	BSU_14150	ON		Not identified		nitric oxide-responsive regulator	repression of [[protein|1E829D639BADDC6BDC9B5FB4C97A632A53FDDB24]]-[[protein|EA6790EF30D3DDB9670FE52DFD2C5083AB6A48E1]]-dependent genes in the absence of nitric oxide (NO)
NsrR Regulon	NsrR	repression	YkuP	BSU_14170	OFF		Not identified		nitric oxide-responsive regulator	repression of [[protein|1E829D639BADDC6BDC9B5FB4C97A632A53FDDB24]]-[[protein|EA6790EF30D3DDB9670FE52DFD2C5083AB6A48E1]]-dependent genes in the absence of nitric oxide (NO)
NusA Regulon	NusA	attenuation	InfB	BSU_16630	Equal	-0.168997	Equal	0.260434	transcription elongation factor of [SW|RNA polymerase]	transcription
NusA Regulon	NusA	attenuation	NusA	BSU_16600	Equal	0.0661596	More abundant	0.439698	transcription elongation factor of [SW|RNA polymerase]	transcription
NusA Regulon	NusA	attenuation	RbfA	BSU_16650	Equal	-0.0570463	Equal	-0.0820243	transcription elongation factor of [SW|RNA polymerase]	transcription
NusA Regulon	NusA	attenuation	YlxR	BSU_16610			More abundant	0.53071	transcription elongation factor of [SW|RNA polymerase]	transcription
NusA Regulon	NusA	attenuation	YlxS	BSU_16590	Equal	0.00129318	More abundant	0.83975	transcription elongation factor of [SW|RNA polymerase]	transcription
PerR Regulon	PerR	activation	SrfAA	BSU_03480	Equal	-0.0133489	Not identified		transcriptional repressor of the peroxide regulon, sensor of the intracellular Fe/Mn ratio	regulation of the response to peroxide
PerR Regulon	PerR	activation	SrfAB	BSU_03490	Equal	-0.165474	Not identified		transcriptional repressor of the peroxide regulon, sensor of the intracellular Fe/Mn ratio	regulation of the response to peroxide
PerR Regulon	PerR	activation	SrfAC	BSU_03510	Equal	-0.157759	Not identified		transcriptional repressor of the peroxide regulon, sensor of the intracellular Fe/Mn ratio	regulation of the response to peroxide
PerR Regulon	PerR	activation	SrfAD	BSU_03520	Equal	-0.100865	Not identified		transcriptional repressor of the peroxide regulon, sensor of the intracellular Fe/Mn ratio	regulation of the response to peroxide
PerR Regulon	PerR	repression	AhpC	BSU_40090	Equal	-0.125982	Less abundant	-1.22671	transcriptional repressor of the peroxide regulon, sensor of the intracellular Fe/Mn ratio	regulation of the response to peroxide
PerR Regulon	PerR	repression	AhpF	BSU_40100	Equal		Equal	-0.440964	transcriptional repressor of the peroxide regulon, sensor of the intracellular Fe/Mn ratio	regulation of the response to peroxide
PerR Regulon	PerR	repression	Fur	BSU_23520	Equal	0.156013	Less abundant	-0.369392	transcriptional repressor of the peroxide regulon, sensor of the intracellular Fe/Mn ratio	regulation of the response to peroxide
PerR Regulon	PerR	repression	HemA	BSU_28170			OFF		transcriptional repressor of the peroxide regulon, sensor of the intracellular Fe/Mn ratio	regulation of the response to peroxide
PerR Regulon	PerR	repression	HemB	BSU_28130	Equal	-0.204569	Equal	0.100419	transcriptional repressor of the peroxide regulon, sensor of the intracellular Fe/Mn ratio	regulation of the response to peroxide
PerR Regulon	PerR	repression	HemC	BSU_28150	Equal	-0.180038	Equal	-0.0593109	transcriptional repressor of the peroxide regulon, sensor of the intracellular Fe/Mn ratio	regulation of the response to peroxide
PerR Regulon	PerR	repression	HemL	BSU_28120	Equal	-0.0906372	Less abundant	-0.462599	transcriptional repressor of the peroxide regulon, sensor of the intracellular Fe/Mn ratio	regulation of the response to peroxide
PerR Regulon	PerR	repression	KatA	BSU_08820	Equal	-0.209115	Less abundant	-1.78989	transcriptional repressor of the peroxide regulon, sensor of the intracellular Fe/Mn ratio	regulation of the response to peroxide
PerR Regulon	PerR	repression	MrgA	BSU_32990	Equal	-0.468091	Less abundant	-1.92074	transcriptional repressor of the peroxide regulon, sensor of the intracellular Fe/Mn ratio	regulation of the response to peroxide
PerR Regulon	PerR	repression	PerR	BSU_08730	ON		OFF		transcriptional repressor of the peroxide regulon, sensor of the intracellular Fe/Mn ratio	regulation of the response to peroxide
PerR Regulon	PerR	repression	PfeT	BSU_13850	Equal	-0.373235	Less abundant	-2.12664	transcriptional repressor of the peroxide regulon, sensor of the intracellular Fe/Mn ratio	regulation of the response to peroxide
PerR Regulon	PerR	transcription repression	NrdE	BSU_17380	Equal	-0.0180747	Equal	0.0645123	transcriptional repressor of the peroxide regulon, sensor of the intracellular Fe/Mn ratio	regulation of the response to peroxide
PerR Regulon	PerR	transcription repression	NrdF	BSU_17390	ON		Less abundant	-0.451134	transcriptional repressor of the peroxide regulon, sensor of the intracellular Fe/Mn ratio	regulation of the response to peroxide
PhoP Regulon	PhoP	activation	GlpQ	BSU_02130	Equal	-0.788991	Equal	-0.532185	two-component response regulator ([SW|OmpR family]), regulation of phosphate metabolism	regulation of phosphate metabolism ([[gene|E0430C16C41440633647976A0F9183E24268E198]], [[gene|3B95AB3021280215B6B487A348D78FB5797AEEA6]], [[gene|597771E2E8EC31ED9B2CC8C0E4D888DEEA80F689]], [[gene|F7D869F77E2275110737EF658C58FA1BF742D73F|resABCDE]], [[gene|72A89412C53703F96F835D26307263F5D1A4AB4E]]-[[gene|911A4D957A6C0DFC636A152395119DBFC777DDA2]], [[gene|8620DA76A1953D7ACDFA7E46ED81EF1A0D97999C|t…
PhoP Regulon	PhoP	activation	GlpT	BSU_02140			More abundant	0.919518	two-component response regulator ([SW|OmpR family]), regulation of phosphate metabolism	regulation of phosphate metabolism ([[gene|E0430C16C41440633647976A0F9183E24268E198]], [[gene|3B95AB3021280215B6B487A348D78FB5797AEEA6]], [[gene|597771E2E8EC31ED9B2CC8C0E4D888DEEA80F689]], [[gene|F7D869F77E2275110737EF658C58FA1BF742D73F|resABCDE]], [[gene|72A89412C53703F96F835D26307263F5D1A4AB4E]]-[[gene|911A4D957A6C0DFC636A152395119DBFC777DDA2]], [[gene|8620DA76A1953D7ACDFA7E46ED81EF1A0D97999C|t…
PhoP Regulon	PhoP	activation	Hpf	BSU_35310	Equal	-0.519709	Less abundant	-0.955664	two-component response regulator ([SW|OmpR family]), regulation of phosphate metabolism	regulation of phosphate metabolism ([[gene|E0430C16C41440633647976A0F9183E24268E198]], [[gene|3B95AB3021280215B6B487A348D78FB5797AEEA6]], [[gene|597771E2E8EC31ED9B2CC8C0E4D888DEEA80F689]], [[gene|F7D869F77E2275110737EF658C58FA1BF742D73F|resABCDE]], [[gene|72A89412C53703F96F835D26307263F5D1A4AB4E]]-[[gene|911A4D957A6C0DFC636A152395119DBFC777DDA2]], [[gene|8620DA76A1953D7ACDFA7E46ED81EF1A0D97999C|t…
PhoP Regulon	PhoP	activation	PhoA	BSU_09410	Equal	-0.624928	Less abundant	-1.58088	two-component response regulator ([SW|OmpR family]), regulation of phosphate metabolism	regulation of phosphate metabolism ([[gene|E0430C16C41440633647976A0F9183E24268E198]], [[gene|3B95AB3021280215B6B487A348D78FB5797AEEA6]], [[gene|597771E2E8EC31ED9B2CC8C0E4D888DEEA80F689]], [[gene|F7D869F77E2275110737EF658C58FA1BF742D73F|resABCDE]], [[gene|72A89412C53703F96F835D26307263F5D1A4AB4E]]-[[gene|911A4D957A6C0DFC636A152395119DBFC777DDA2]], [[gene|8620DA76A1953D7ACDFA7E46ED81EF1A0D97999C|t…
PhoP Regulon	PhoP	activation	PhoP	BSU_29110	Equal	0.047418	OFF		two-component response regulator ([SW|OmpR family]), regulation of phosphate metabolism	regulation of phosphate metabolism ([[gene|E0430C16C41440633647976A0F9183E24268E198]], [[gene|3B95AB3021280215B6B487A348D78FB5797AEEA6]], [[gene|597771E2E8EC31ED9B2CC8C0E4D888DEEA80F689]], [[gene|F7D869F77E2275110737EF658C58FA1BF742D73F|resABCDE]], [[gene|72A89412C53703F96F835D26307263F5D1A4AB4E]]-[[gene|911A4D957A6C0DFC636A152395119DBFC777DDA2]], [[gene|8620DA76A1953D7ACDFA7E46ED81EF1A0D97999C|t…
PhoP Regulon	PhoP	activation	PhoR	BSU_29100	Equal	0.123276	Less abundant	-0.44367	two-component response regulator ([SW|OmpR family]), regulation of phosphate metabolism	regulation of phosphate metabolism ([[gene|E0430C16C41440633647976A0F9183E24268E198]], [[gene|3B95AB3021280215B6B487A348D78FB5797AEEA6]], [[gene|597771E2E8EC31ED9B2CC8C0E4D888DEEA80F689]], [[gene|F7D869F77E2275110737EF658C58FA1BF742D73F|resABCDE]], [[gene|72A89412C53703F96F835D26307263F5D1A4AB4E]]-[[gene|911A4D957A6C0DFC636A152395119DBFC777DDA2]], [[gene|8620DA76A1953D7ACDFA7E46ED81EF1A0D97999C|t…
PhoP Regulon	PhoP	activation	PstA	BSU_24970			More abundant	1.01845	two-component response regulator ([SW|OmpR family]), regulation of phosphate metabolism	regulation of phosphate metabolism ([[gene|E0430C16C41440633647976A0F9183E24268E198]], [[gene|3B95AB3021280215B6B487A348D78FB5797AEEA6]], [[gene|597771E2E8EC31ED9B2CC8C0E4D888DEEA80F689]], [[gene|F7D869F77E2275110737EF658C58FA1BF742D73F|resABCDE]], [[gene|72A89412C53703F96F835D26307263F5D1A4AB4E]]-[[gene|911A4D957A6C0DFC636A152395119DBFC777DDA2]], [[gene|8620DA76A1953D7ACDFA7E46ED81EF1A0D97999C|t…
PhoP Regulon	PhoP	activation	PstBA	BSU_24960			ON		two-component response regulator ([SW|OmpR family]), regulation of phosphate metabolism	regulation of phosphate metabolism ([[gene|E0430C16C41440633647976A0F9183E24268E198]], [[gene|3B95AB3021280215B6B487A348D78FB5797AEEA6]], [[gene|597771E2E8EC31ED9B2CC8C0E4D888DEEA80F689]], [[gene|F7D869F77E2275110737EF658C58FA1BF742D73F|resABCDE]], [[gene|72A89412C53703F96F835D26307263F5D1A4AB4E]]-[[gene|911A4D957A6C0DFC636A152395119DBFC777DDA2]], [[gene|8620DA76A1953D7ACDFA7E46ED81EF1A0D97999C|t…
PhoP Regulon	PhoP	activation	PstBB	BSU_24950			ON		two-component response regulator ([SW|OmpR family]), regulation of phosphate metabolism	regulation of phosphate metabolism ([[gene|E0430C16C41440633647976A0F9183E24268E198]], [[gene|3B95AB3021280215B6B487A348D78FB5797AEEA6]], [[gene|597771E2E8EC31ED9B2CC8C0E4D888DEEA80F689]], [[gene|F7D869F77E2275110737EF658C58FA1BF742D73F|resABCDE]], [[gene|72A89412C53703F96F835D26307263F5D1A4AB4E]]-[[gene|911A4D957A6C0DFC636A152395119DBFC777DDA2]], [[gene|8620DA76A1953D7ACDFA7E46ED81EF1A0D97999C|t…
PhoP Regulon	PhoP	activation	PstC	BSU_24980			ON		two-component response regulator ([SW|OmpR family]), regulation of phosphate metabolism	regulation of phosphate metabolism ([[gene|E0430C16C41440633647976A0F9183E24268E198]], [[gene|3B95AB3021280215B6B487A348D78FB5797AEEA6]], [[gene|597771E2E8EC31ED9B2CC8C0E4D888DEEA80F689]], [[gene|F7D869F77E2275110737EF658C58FA1BF742D73F|resABCDE]], [[gene|72A89412C53703F96F835D26307263F5D1A4AB4E]]-[[gene|911A4D957A6C0DFC636A152395119DBFC777DDA2]], [[gene|8620DA76A1953D7ACDFA7E46ED81EF1A0D97999C|t…
PhoP Regulon	PhoP	activation	PstS	BSU_24990			Equal	0.396956	two-component response regulator ([SW|OmpR family]), regulation of phosphate metabolism	regulation of phosphate metabolism ([[gene|E0430C16C41440633647976A0F9183E24268E198]], [[gene|3B95AB3021280215B6B487A348D78FB5797AEEA6]], [[gene|597771E2E8EC31ED9B2CC8C0E4D888DEEA80F689]], [[gene|F7D869F77E2275110737EF658C58FA1BF742D73F|resABCDE]], [[gene|72A89412C53703F96F835D26307263F5D1A4AB4E]]-[[gene|911A4D957A6C0DFC636A152395119DBFC777DDA2]], [[gene|8620DA76A1953D7ACDFA7E46ED81EF1A0D97999C|t…
PhoP Regulon	PhoP	activation	ResA	BSU_23150	OFF		Equal	-0.325593	two-component response regulator ([SW|OmpR family]), regulation of phosphate metabolism	regulation of phosphate metabolism ([[gene|E0430C16C41440633647976A0F9183E24268E198]], [[gene|3B95AB3021280215B6B487A348D78FB5797AEEA6]], [[gene|597771E2E8EC31ED9B2CC8C0E4D888DEEA80F689]], [[gene|F7D869F77E2275110737EF658C58FA1BF742D73F|resABCDE]], [[gene|72A89412C53703F96F835D26307263F5D1A4AB4E]]-[[gene|911A4D957A6C0DFC636A152395119DBFC777DDA2]], [[gene|8620DA76A1953D7ACDFA7E46ED81EF1A0D97999C|t…
PhoP Regulon	PhoP	activation	ResB	BSU_23140			Equal	-0.141176	two-component response regulator ([SW|OmpR family]), regulation of phosphate metabolism	regulation of phosphate metabolism ([[gene|E0430C16C41440633647976A0F9183E24268E198]], [[gene|3B95AB3021280215B6B487A348D78FB5797AEEA6]], [[gene|597771E2E8EC31ED9B2CC8C0E4D888DEEA80F689]], [[gene|F7D869F77E2275110737EF658C58FA1BF742D73F|resABCDE]], [[gene|72A89412C53703F96F835D26307263F5D1A4AB4E]]-[[gene|911A4D957A6C0DFC636A152395119DBFC777DDA2]], [[gene|8620DA76A1953D7ACDFA7E46ED81EF1A0D97999C|t…
PhoP Regulon	PhoP	activation	ResC	BSU_23130			Equal	0.266272	two-component response regulator ([SW|OmpR family]), regulation of phosphate metabolism	regulation of phosphate metabolism ([[gene|E0430C16C41440633647976A0F9183E24268E198]], [[gene|3B95AB3021280215B6B487A348D78FB5797AEEA6]], [[gene|597771E2E8EC31ED9B2CC8C0E4D888DEEA80F689]], [[gene|F7D869F77E2275110737EF658C58FA1BF742D73F|resABCDE]], [[gene|72A89412C53703F96F835D26307263F5D1A4AB4E]]-[[gene|911A4D957A6C0DFC636A152395119DBFC777DDA2]], [[gene|8620DA76A1953D7ACDFA7E46ED81EF1A0D97999C|t…
PhoP Regulon	PhoP	activation	ResD	BSU_23120	Equal	-0.270748	More abundant	0.65001	two-component response regulator ([SW|OmpR family]), regulation of phosphate metabolism	regulation of phosphate metabolism ([[gene|E0430C16C41440633647976A0F9183E24268E198]], [[gene|3B95AB3021280215B6B487A348D78FB5797AEEA6]], [[gene|597771E2E8EC31ED9B2CC8C0E4D888DEEA80F689]], [[gene|F7D869F77E2275110737EF658C58FA1BF742D73F|resABCDE]], [[gene|72A89412C53703F96F835D26307263F5D1A4AB4E]]-[[gene|911A4D957A6C0DFC636A152395119DBFC777DDA2]], [[gene|8620DA76A1953D7ACDFA7E46ED81EF1A0D97999C|t…
PhoP Regulon	PhoP	activation	ResE	BSU_23110	Equal	0.0681203	Equal	0.148365	two-component response regulator ([SW|OmpR family]), regulation of phosphate metabolism	regulation of phosphate metabolism ([[gene|E0430C16C41440633647976A0F9183E24268E198]], [[gene|3B95AB3021280215B6B487A348D78FB5797AEEA6]], [[gene|597771E2E8EC31ED9B2CC8C0E4D888DEEA80F689]], [[gene|F7D869F77E2275110737EF658C58FA1BF742D73F|resABCDE]], [[gene|72A89412C53703F96F835D26307263F5D1A4AB4E]]-[[gene|911A4D957A6C0DFC636A152395119DBFC777DDA2]], [[gene|8620DA76A1953D7ACDFA7E46ED81EF1A0D97999C|t…
PhoP Regulon	PhoP	activation	SrfAA	BSU_03480	Equal	-0.0133489	Not identified		two-component response regulator ([SW|OmpR family]), regulation of phosphate metabolism	regulation of phosphate metabolism ([[gene|E0430C16C41440633647976A0F9183E24268E198]], [[gene|3B95AB3021280215B6B487A348D78FB5797AEEA6]], [[gene|597771E2E8EC31ED9B2CC8C0E4D888DEEA80F689]], [[gene|F7D869F77E2275110737EF658C58FA1BF742D73F|resABCDE]], [[gene|72A89412C53703F96F835D26307263F5D1A4AB4E]]-[[gene|911A4D957A6C0DFC636A152395119DBFC777DDA2]], [[gene|8620DA76A1953D7ACDFA7E46ED81EF1A0D97999C|t…
PhoP Regulon	PhoP	activation	SrfAB	BSU_03490	Equal	-0.165474	Not identified		two-component response regulator ([SW|OmpR family]), regulation of phosphate metabolism	regulation of phosphate metabolism ([[gene|E0430C16C41440633647976A0F9183E24268E198]], [[gene|3B95AB3021280215B6B487A348D78FB5797AEEA6]], [[gene|597771E2E8EC31ED9B2CC8C0E4D888DEEA80F689]], [[gene|F7D869F77E2275110737EF658C58FA1BF742D73F|resABCDE]], [[gene|72A89412C53703F96F835D26307263F5D1A4AB4E]]-[[gene|911A4D957A6C0DFC636A152395119DBFC777DDA2]], [[gene|8620DA76A1953D7ACDFA7E46ED81EF1A0D97999C|t…
PhoP Regulon	PhoP	activation	SrfAC	BSU_03510	Equal	-0.157759	Not identified		two-component response regulator ([SW|OmpR family]), regulation of phosphate metabolism	regulation of phosphate metabolism ([[gene|E0430C16C41440633647976A0F9183E24268E198]], [[gene|3B95AB3021280215B6B487A348D78FB5797AEEA6]], [[gene|597771E2E8EC31ED9B2CC8C0E4D888DEEA80F689]], [[gene|F7D869F77E2275110737EF658C58FA1BF742D73F|resABCDE]], [[gene|72A89412C53703F96F835D26307263F5D1A4AB4E]]-[[gene|911A4D957A6C0DFC636A152395119DBFC777DDA2]], [[gene|8620DA76A1953D7ACDFA7E46ED81EF1A0D97999C|t…
PhoP Regulon	PhoP	activation	SrfAD	BSU_03520	Equal	-0.100865	Not identified		two-component response regulator ([SW|OmpR family]), regulation of phosphate metabolism	regulation of phosphate metabolism ([[gene|E0430C16C41440633647976A0F9183E24268E198]], [[gene|3B95AB3021280215B6B487A348D78FB5797AEEA6]], [[gene|597771E2E8EC31ED9B2CC8C0E4D888DEEA80F689]], [[gene|F7D869F77E2275110737EF658C58FA1BF742D73F|resABCDE]], [[gene|72A89412C53703F96F835D26307263F5D1A4AB4E]]-[[gene|911A4D957A6C0DFC636A152395119DBFC777DDA2]], [[gene|8620DA76A1953D7ACDFA7E46ED81EF1A0D97999C|t…
PhoP Regulon	PhoP	repression	TagB	BSU_35760	ON		Equal	0.0688032	two-component response regulator ([SW|OmpR family]), regulation of phosphate metabolism	regulation of phosphate metabolism ([[gene|E0430C16C41440633647976A0F9183E24268E198]], [[gene|3B95AB3021280215B6B487A348D78FB5797AEEA6]], [[gene|597771E2E8EC31ED9B2CC8C0E4D888DEEA80F689]], [[gene|F7D869F77E2275110737EF658C58FA1BF742D73F|resABCDE]], [[gene|72A89412C53703F96F835D26307263F5D1A4AB4E]]-[[gene|911A4D957A6C0DFC636A152395119DBFC777DDA2]], [[gene|8620DA76A1953D7ACDFA7E46ED81EF1A0D97999C|t…
PhoP Regulon	PhoP	repression	TagD	BSU_35740	Equal	0.0163676	Equal	-0.261561	two-component response regulator ([SW|OmpR family]), regulation of phosphate metabolism	regulation of phosphate metabolism ([[gene|E0430C16C41440633647976A0F9183E24268E198]], [[gene|3B95AB3021280215B6B487A348D78FB5797AEEA6]], [[gene|597771E2E8EC31ED9B2CC8C0E4D888DEEA80F689]], [[gene|F7D869F77E2275110737EF658C58FA1BF742D73F|resABCDE]], [[gene|72A89412C53703F96F835D26307263F5D1A4AB4E]]-[[gene|911A4D957A6C0DFC636A152395119DBFC777DDA2]], [[gene|8620DA76A1953D7ACDFA7E46ED81EF1A0D97999C|t…
PhoP Regulon	PhoP	repression	TagE	BSU_35730	Equal	0.0256837	More abundant	1.80018	two-component response regulator ([SW|OmpR family]), regulation of phosphate metabolism	regulation of phosphate metabolism ([[gene|E0430C16C41440633647976A0F9183E24268E198]], [[gene|3B95AB3021280215B6B487A348D78FB5797AEEA6]], [[gene|597771E2E8EC31ED9B2CC8C0E4D888DEEA80F689]], [[gene|F7D869F77E2275110737EF658C58FA1BF742D73F|resABCDE]], [[gene|72A89412C53703F96F835D26307263F5D1A4AB4E]]-[[gene|911A4D957A6C0DFC636A152395119DBFC777DDA2]], [[gene|8620DA76A1953D7ACDFA7E46ED81EF1A0D97999C|t…
PhoP Regulon	PhoP	repression	TagF	BSU_35720	Equal	0.263545	Equal	0.180969	two-component response regulator ([SW|OmpR family]), regulation of phosphate metabolism	regulation of phosphate metabolism ([[gene|E0430C16C41440633647976A0F9183E24268E198]], [[gene|3B95AB3021280215B6B487A348D78FB5797AEEA6]], [[gene|597771E2E8EC31ED9B2CC8C0E4D888DEEA80F689]], [[gene|F7D869F77E2275110737EF658C58FA1BF742D73F|resABCDE]], [[gene|72A89412C53703F96F835D26307263F5D1A4AB4E]]-[[gene|911A4D957A6C0DFC636A152395119DBFC777DDA2]], [[gene|8620DA76A1953D7ACDFA7E46ED81EF1A0D97999C|t…
PhoP Regulon	PhoP	repression	TagG	BSU_35710			Equal	0.167048	two-component response regulator ([SW|OmpR family]), regulation of phosphate metabolism	regulation of phosphate metabolism ([[gene|E0430C16C41440633647976A0F9183E24268E198]], [[gene|3B95AB3021280215B6B487A348D78FB5797AEEA6]], [[gene|597771E2E8EC31ED9B2CC8C0E4D888DEEA80F689]], [[gene|F7D869F77E2275110737EF658C58FA1BF742D73F|resABCDE]], [[gene|72A89412C53703F96F835D26307263F5D1A4AB4E]]-[[gene|911A4D957A6C0DFC636A152395119DBFC777DDA2]], [[gene|8620DA76A1953D7ACDFA7E46ED81EF1A0D97999C|t…
PhoP Regulon	PhoP	repression	TagH	BSU_35700	Equal	0.283422	Equal	0.101956	two-component response regulator ([SW|OmpR family]), regulation of phosphate metabolism	regulation of phosphate metabolism ([[gene|E0430C16C41440633647976A0F9183E24268E198]], [[gene|3B95AB3021280215B6B487A348D78FB5797AEEA6]], [[gene|597771E2E8EC31ED9B2CC8C0E4D888DEEA80F689]], [[gene|F7D869F77E2275110737EF658C58FA1BF742D73F|resABCDE]], [[gene|72A89412C53703F96F835D26307263F5D1A4AB4E]]-[[gene|911A4D957A6C0DFC636A152395119DBFC777DDA2]], [[gene|8620DA76A1953D7ACDFA7E46ED81EF1A0D97999C|t…
PhoP Regulon	PhoP	activation	TreA	BSU_07810	Equal	0.0711199	More abundant	0.35167	two-component response regulator ([SW|OmpR family]), regulation of phosphate metabolism	regulation of phosphate metabolism ([[gene|E0430C16C41440633647976A0F9183E24268E198]], [[gene|3B95AB3021280215B6B487A348D78FB5797AEEA6]], [[gene|597771E2E8EC31ED9B2CC8C0E4D888DEEA80F689]], [[gene|F7D869F77E2275110737EF658C58FA1BF742D73F|resABCDE]], [[gene|72A89412C53703F96F835D26307263F5D1A4AB4E]]-[[gene|911A4D957A6C0DFC636A152395119DBFC777DDA2]], [[gene|8620DA76A1953D7ACDFA7E46ED81EF1A0D97999C|t…
PhoP Regulon	PhoP	activation	TreP	BSU_07800	Equal	0.215586	Equal	0.106539	two-component response regulator ([SW|OmpR family]), regulation of phosphate metabolism	regulation of phosphate metabolism ([[gene|E0430C16C41440633647976A0F9183E24268E198]], [[gene|3B95AB3021280215B6B487A348D78FB5797AEEA6]], [[gene|597771E2E8EC31ED9B2CC8C0E4D888DEEA80F689]], [[gene|F7D869F77E2275110737EF658C58FA1BF742D73F|resABCDE]], [[gene|72A89412C53703F96F835D26307263F5D1A4AB4E]]-[[gene|911A4D957A6C0DFC636A152395119DBFC777DDA2]], [[gene|8620DA76A1953D7ACDFA7E46ED81EF1A0D97999C|t…
PhoP Regulon	PhoP	activation	Vpr	BSU_38090	Less abundant	-3.9857	Deleted		two-component response regulator ([SW|OmpR family]), regulation of phosphate metabolism	regulation of phosphate metabolism ([[gene|E0430C16C41440633647976A0F9183E24268E198]], [[gene|3B95AB3021280215B6B487A348D78FB5797AEEA6]], [[gene|597771E2E8EC31ED9B2CC8C0E4D888DEEA80F689]], [[gene|F7D869F77E2275110737EF658C58FA1BF742D73F|resABCDE]], [[gene|72A89412C53703F96F835D26307263F5D1A4AB4E]]-[[gene|911A4D957A6C0DFC636A152395119DBFC777DDA2]], [[gene|8620DA76A1953D7ACDFA7E46ED81EF1A0D97999C|t…
PhoP Regulon	PhoP	activation	YdjM	BSU_06250	Less abundant	-1.81233	Deleted		two-component response regulator ([SW|OmpR family]), regulation of phosphate metabolism	regulation of phosphate metabolism ([[gene|E0430C16C41440633647976A0F9183E24268E198]], [[gene|3B95AB3021280215B6B487A348D78FB5797AEEA6]], [[gene|597771E2E8EC31ED9B2CC8C0E4D888DEEA80F689]], [[gene|F7D869F77E2275110737EF658C58FA1BF742D73F|resABCDE]], [[gene|72A89412C53703F96F835D26307263F5D1A4AB4E]]-[[gene|911A4D957A6C0DFC636A152395119DBFC777DDA2]], [[gene|8620DA76A1953D7ACDFA7E46ED81EF1A0D97999C|t…
PhoP Regulon	PhoP	activation	YdjM	BSU_06250	Less abundant	-1.81233	Deleted		two-component response regulator ([SW|OmpR family]), regulation of phosphate metabolism	regulation of phosphate metabolism ([[gene|E0430C16C41440633647976A0F9183E24268E198]], [[gene|3B95AB3021280215B6B487A348D78FB5797AEEA6]], [[gene|597771E2E8EC31ED9B2CC8C0E4D888DEEA80F689]], [[gene|F7D869F77E2275110737EF658C58FA1BF742D73F|resABCDE]], [[gene|72A89412C53703F96F835D26307263F5D1A4AB4E]]-[[gene|911A4D957A6C0DFC636A152395119DBFC777DDA2]], [[gene|8620DA76A1953D7ACDFA7E46ED81EF1A0D97999C|t…
PhoP Regulon	PhoP	activation	YdjN	BSU_06260	ON		Deleted		two-component response regulator ([SW|OmpR family]), regulation of phosphate metabolism	regulation of phosphate metabolism ([[gene|E0430C16C41440633647976A0F9183E24268E198]], [[gene|3B95AB3021280215B6B487A348D78FB5797AEEA6]], [[gene|597771E2E8EC31ED9B2CC8C0E4D888DEEA80F689]], [[gene|F7D869F77E2275110737EF658C58FA1BF742D73F|resABCDE]], [[gene|72A89412C53703F96F835D26307263F5D1A4AB4E]]-[[gene|911A4D957A6C0DFC636A152395119DBFC777DDA2]], [[gene|8620DA76A1953D7ACDFA7E46ED81EF1A0D97999C|t…
PhoP Regulon	PhoP	activation	YfkN	BSU_07840	Equal	-0.352473	OFF		two-component response regulator ([SW|OmpR family]), regulation of phosphate metabolism	regulation of phosphate metabolism ([[gene|E0430C16C41440633647976A0F9183E24268E198]], [[gene|3B95AB3021280215B6B487A348D78FB5797AEEA6]], [[gene|597771E2E8EC31ED9B2CC8C0E4D888DEEA80F689]], [[gene|F7D869F77E2275110737EF658C58FA1BF742D73F|resABCDE]], [[gene|72A89412C53703F96F835D26307263F5D1A4AB4E]]-[[gene|911A4D957A6C0DFC636A152395119DBFC777DDA2]], [[gene|8620DA76A1953D7ACDFA7E46ED81EF1A0D97999C|t…
preQ1 riboswitch	preQ1 riboswitch	antitermination	QueC	BSU_13720	Equal	-0.193976	Equal	-0.083231
preQ1 riboswitch	preQ1 riboswitch	antitermination	QueF	BSU_13750			OFF
PsdR Regulon	PsdR	activation	PsdA	BSU_34700	ON		Deleted		two-component response regulator ([SW|OmpR family]), induction of [[gene|464DD1855E6B3195EE242637612A16C73FF32FC0]]-[[gene|AC7F08DC1DF7DD2F9AFF84041D357B286B1244AC]] in response to lipid II-binding lantibiotics (nisin and gallidermin) and internal antimicrobial peptides ([[protein|820635420B3980B620F3E3D7ACF7EDE9DC6275AD]], [[protein|DDB0022F50999AC52809D651C9CC5A5FDC71302C]])	resistance against toxic peptides
PsdR Regulon	PsdR	activation	PsdB	BSU_34690	ON		Deleted		two-component response regulator ([SW|OmpR family]), induction of [[gene|464DD1855E6B3195EE242637612A16C73FF32FC0]]-[[gene|AC7F08DC1DF7DD2F9AFF84041D357B286B1244AC]] in response to lipid II-binding lantibiotics (nisin and gallidermin) and internal antimicrobial peptides ([[protein|820635420B3980B620F3E3D7ACF7EDE9DC6275AD]], [[protein|DDB0022F50999AC52809D651C9CC5A5FDC71302C]])	resistance against toxic peptides
PucR Regulon	PucR	activation	UreC	BSU_36640			OFF		transcriptional regulator of puc genes	regulation of purine utilization
PurR Regulon	PurR	repression	FolD	BSU_24310	Equal	0.181952	Equal	0.103745	transcription repressor of the <i>pur </i>operon	regulation of purine biosynthesis
PurR Regulon	PurR	repression	GlyA	BSU_36900	Equal	-0.0773137	Equal	-0.121318	transcription repressor of the <i>pur </i>operon	regulation of purine biosynthesis
PurR Regulon	PurR	repression	GuaC	BSU_32130	Equal	0.261668	More abundant	2.81171	transcription repressor of the <i>pur </i>operon	regulation of purine biosynthesis
PurR Regulon	PurR	repression	PurA	BSU_40420	Equal	-0.113324	More abundant	0.578712	transcription repressor of the <i>pur </i>operon	regulation of purine biosynthesis
PurR Regulon	PurR	repression	PurB	BSU_06440	Equal	-0.2125	More abundant	1.0074	transcription repressor of the <i>pur </i>operon	regulation of purine biosynthesis
PurR Regulon	PurR	repression	PurH	BSU_06520	Equal	-0.0107021	Not identified		transcription repressor of the <i>pur </i>operon	regulation of purine biosynthesis
PurR Regulon	PurR	repression	PurK	BSU_06430	Equal	-0.293026	Equal	0.0126019	transcription repressor of the <i>pur </i>operon	regulation of purine biosynthesis
PurR Regulon	PurR	repression	PurL	BSU_06480	OFF		Not identified		transcription repressor of the <i>pur </i>operon	regulation of purine biosynthesis
PurR Regulon	PurR	repression	PurM	BSU_06500	OFF		Not identified		transcription repressor of the <i>pur </i>operon	regulation of purine biosynthesis
PurR Regulon	PurR	repression	PurR	BSU_00470	Equal	-0.243159	More abundant	0.475075	transcription repressor of the <i>pur </i>operon	regulation of purine biosynthesis
PurR Regulon	PurR	repression	PurS	BSU_06460	OFF		ON		transcription repressor of the <i>pur </i>operon	regulation of purine biosynthesis
PurR Regulon	PurR	repression	Xpt	BSU_22070	Equal	0.222141	Not identified		transcription repressor of the <i>pur </i>operon	regulation of purine biosynthesis
PurR Regulon	PurR	repression	YabJ	BSU_00480	Equal	-0.317634	Equal	-0.166031	transcription repressor of the <i>pur </i>operon	regulation of purine biosynthesis
PutR Regulon	PutR	activation	PutB	BSU_03200	Equal	-0.209724	Equal	-0.0124353	transcriptional activator of the proline utilization operon [[gene|1F548515402950572E7212901729B2480432D1B9]]-[[gene|2042F691CB37B1BAFE2CF3906A9F7F47457C3995]]-[[gene|B3DF99B747D0A7472E3878920BF3CE7CE954B0BE]]	regulation of proline utilization
PutR Regulon	PutR	activation	PutC	BSU_03210	Equal	-0.289396	Equal	0.187155	transcriptional activator of the proline utilization operon [[gene|1F548515402950572E7212901729B2480432D1B9]]-[[gene|2042F691CB37B1BAFE2CF3906A9F7F47457C3995]]-[[gene|B3DF99B747D0A7472E3878920BF3CE7CE954B0BE]]	regulation of proline utilization
PutR Regulon	PutR	activation	PutP	BSU_03220	Equal	-0.239611	More abundant	0.725775	transcriptional activator of the proline utilization operon [[gene|1F548515402950572E7212901729B2480432D1B9]]-[[gene|2042F691CB37B1BAFE2CF3906A9F7F47457C3995]]-[[gene|B3DF99B747D0A7472E3878920BF3CE7CE954B0BE]]	regulation of proline utilization
PyrR Regulon	PyrR	termination/ antitermination	PyrAA	BSU_15510	Equal	0.0992839	More abundant	0.474034	transcriptional antiterminator of the <i>pyr </i>operon	regulation of pyrimidine biosynthesis
PyrR Regulon	PyrR	termination/ antitermination	PyrAB	BSU_15520	Equal	0.541889	Equal	0.205097	transcriptional antiterminator of the <i>pyr </i>operon	regulation of pyrimidine biosynthesis
PyrR Regulon	PyrR	termination/ antitermination	PyrB	BSU_15490	Equal	-0.045173	More abundant	0.886068	transcriptional antiterminator of the <i>pyr </i>operon	regulation of pyrimidine biosynthesis
PyrR Regulon	PyrR	termination/ antitermination	PyrC	BSU_15500	Equal	0.0753085	More abundant	0.776855	transcriptional antiterminator of the <i>pyr </i>operon	regulation of pyrimidine biosynthesis
PyrR Regulon	PyrR	termination/ antitermination	PyrD	BSU_15540	Equal	-0.0219345	More abundant	0.951099	transcriptional antiterminator of the <i>pyr </i>operon	regulation of pyrimidine biosynthesis
PyrR Regulon	PyrR	termination/ antitermination	PyrE	BSU_15560	Equal	-0.0242278	More abundant	0.71697	transcriptional antiterminator of the <i>pyr </i>operon	regulation of pyrimidine biosynthesis
PyrR Regulon	PyrR	termination/ antitermination	PyrF	BSU_15550	Equal	0.202447	More abundant	0.538205	transcriptional antiterminator of the <i>pyr </i>operon	regulation of pyrimidine biosynthesis
PyrR Regulon	PyrR	termination/ antitermination	PyrK	BSU_15530	Equal	-0.0848026	More abundant	0.712896	transcriptional antiterminator of the <i>pyr </i>operon	regulation of pyrimidine biosynthesis
PyrR Regulon	PyrR	termination/ antitermination	PyrP	BSU_15480	Equal	0.0188389	Equal	-0.0619138	transcriptional antiterminator of the <i>pyr </i>operon	regulation of pyrimidine biosynthesis
PyrR Regulon	PyrR	termination/ antitermination	PyrR	BSU_15470	Equal	-0.0624193	Equal	-0.164104	transcriptional antiterminator of the <i>pyr </i>operon	regulation of pyrimidine biosynthesis
QdoR Regulon	QdoR	repression	YxaH	BSU_39970	ON		Deleted		transcriptional regulator ([SW|TetR family]), control of [[gene|6A68EF7BF16FC2F2C7E068F52901EF2BFD6EBF8A]]-[[gene|142444E1167BA7428EB95E4418C839ADF3E728B0]] and [[gene|52D560AA02F0849CB24460A496021560063B2E12]]-[[gene|23483430AE0381406EF2349A18CFAE1F14F9B180]]	control of quercetin utilization
RemA Regulon	RemA	activation	OpuAA	BSU_02980	Equal	0.241701	Equal	0.0292683	transcriptional regulator of the extracellular matrix genes, acts in parallel to SinR, AbrB, and DegU	control of biofilm formation
RemA Regulon	RemA	activation	OpuAB	BSU_02990	ON		Not identified		transcriptional regulator of the extracellular matrix genes, acts in parallel to SinR, AbrB, and DegU	control of biofilm formation
RemA Regulon	RemA	activation	OpuAC	BSU_03000	Equal	0.14905	Equal	-0.0354443	transcriptional regulator of the extracellular matrix genes, acts in parallel to SinR, AbrB, and DegU	control of biofilm formation
RemA Regulon	RemA	activation	SipW	BSU_24630	OFF		Deleted		transcriptional regulator of the extracellular matrix genes, acts in parallel to SinR, AbrB, and DegU	control of biofilm formation
RemA Regulon	RemA	activation	TapA	BSU_24640	Equal	-0.436436	Deleted		transcriptional regulator of the extracellular matrix genes, acts in parallel to SinR, AbrB, and DegU	control of biofilm formation
RemA Regulon	RemA	activation	TasA	BSU_24620	Equal	-0.286872	Deleted		transcriptional regulator of the extracellular matrix genes, acts in parallel to SinR, AbrB, and DegU	control of biofilm formation
ResD Regulon	ResD	activation	AlbC	BSU_37390	ON		Deleted		two-component response regulator ([SW|OmpR family]), regulation of aerobic and anaerobic respiration, activates expression of target genes in response to oxygen limitation	regulation of aerobic and anaerobic respiration
ResD Regulon	ResD	activation	CtaA	BSU_14870			Equal	0.374086	two-component response regulator ([SW|OmpR family]), regulation of aerobic and anaerobic respiration, activates expression of target genes in response to oxygen limitation	regulation of aerobic and anaerobic respiration
ResD Regulon	ResD	activation	CtaB	BSU_14880	Equal	-0.156741	Equal	-0.0405032	two-component response regulator ([SW|OmpR family]), regulation of aerobic and anaerobic respiration, activates expression of target genes in response to oxygen limitation	regulation of aerobic and anaerobic respiration
ResD Regulon	ResD	activation	CtaC	BSU_14890	Equal	-0.422642	OFF		two-component response regulator ([SW|OmpR family]), regulation of aerobic and anaerobic respiration, activates expression of target genes in response to oxygen limitation	regulation of aerobic and anaerobic respiration
ResD Regulon	ResD	activation	CtaD	BSU_14900	Equal	-0.253021	ON		two-component response regulator ([SW|OmpR family]), regulation of aerobic and anaerobic respiration, activates expression of target genes in response to oxygen limitation	regulation of aerobic and anaerobic respiration
ResD Regulon	ResD	activation	CydB	BSU_38750			ON		two-component response regulator ([SW|OmpR family]), regulation of aerobic and anaerobic respiration, activates expression of target genes in response to oxygen limitation	regulation of aerobic and anaerobic respiration
ResD Regulon	ResD	activation	CydC	BSU_38740			Equal	0.0901092	two-component response regulator ([SW|OmpR family]), regulation of aerobic and anaerobic respiration, activates expression of target genes in response to oxygen limitation	regulation of aerobic and anaerobic respiration
ResD Regulon	ResD	repression	GlpF	BSU_09280			Equal	0.00796509	two-component response regulator ([SW|OmpR family]), regulation of aerobic and anaerobic respiration, activates expression of target genes in response to oxygen limitation	regulation of aerobic and anaerobic respiration
ResD Regulon	ResD	repression	GlpK	BSU_09290	Equal	0.229053	Equal	-0.303906	two-component response regulator ([SW|OmpR family]), regulation of aerobic and anaerobic respiration, activates expression of target genes in response to oxygen limitation	regulation of aerobic and anaerobic respiration
ResD Regulon	ResD	repression	Ndh	BSU_12290	Equal	0.186607	Equal	0.0191383	two-component response regulator ([SW|OmpR family]), regulation of aerobic and anaerobic respiration, activates expression of target genes in response to oxygen limitation	regulation of aerobic and anaerobic respiration
ResD Regulon	ResD	activation	NrdE	BSU_17380	Equal	-0.0180747	Equal	0.0645123	two-component response regulator ([SW|OmpR family]), regulation of aerobic and anaerobic respiration, activates expression of target genes in response to oxygen limitation	regulation of aerobic and anaerobic respiration
ResD Regulon	ResD	activation	NrdF	BSU_17390	ON		Less abundant	-0.451134	two-component response regulator ([SW|OmpR family]), regulation of aerobic and anaerobic respiration, activates expression of target genes in response to oxygen limitation	regulation of aerobic and anaerobic respiration
ResD Regulon	ResD	activation	QcrA	BSU_22560	Equal	0.0965474	Less abundant	-0.339589	two-component response regulator ([SW|OmpR family]), regulation of aerobic and anaerobic respiration, activates expression of target genes in response to oxygen limitation	regulation of aerobic and anaerobic respiration
ResD Regulon	ResD	activation	QcrB	BSU_22550	Equal	-0.0915108	Less abundant	-0.720677	two-component response regulator ([SW|OmpR family]), regulation of aerobic and anaerobic respiration, activates expression of target genes in response to oxygen limitation	regulation of aerobic and anaerobic respiration
ResD Regulon	ResD	activation	QcrC	BSU_22540	Equal	-0.119008	ON		two-component response regulator ([SW|OmpR family]), regulation of aerobic and anaerobic respiration, activates expression of target genes in response to oxygen limitation	regulation of aerobic and anaerobic respiration
ResD Regulon	ResD	activation	ResA	BSU_23150	OFF		Equal	-0.325593	two-component response regulator ([SW|OmpR family]), regulation of aerobic and anaerobic respiration, activates expression of target genes in response to oxygen limitation	regulation of aerobic and anaerobic respiration
ResD Regulon	ResD	activation	ResB	BSU_23140			Equal	-0.141176	two-component response regulator ([SW|OmpR family]), regulation of aerobic and anaerobic respiration, activates expression of target genes in response to oxygen limitation	regulation of aerobic and anaerobic respiration
ResD Regulon	ResD	activation	ResC	BSU_23130			Equal	0.266272	two-component response regulator ([SW|OmpR family]), regulation of aerobic and anaerobic respiration, activates expression of target genes in response to oxygen limitation	regulation of aerobic and anaerobic respiration
ResD Regulon	ResD	activation	ResD	BSU_23120	Equal	-0.270748	More abundant	0.65001	two-component response regulator ([SW|OmpR family]), regulation of aerobic and anaerobic respiration, activates expression of target genes in response to oxygen limitation	regulation of aerobic and anaerobic respiration
ResD Regulon	ResD	activation	ResE	BSU_23110	Equal	0.0681203	Equal	0.148365	two-component response regulator ([SW|OmpR family]), regulation of aerobic and anaerobic respiration, activates expression of target genes in response to oxygen limitation	regulation of aerobic and anaerobic respiration
ResD Regulon	ResD	repression	YjlC	BSU_12280	Equal	-0.123353	More abundant	0.628485	two-component response regulator ([SW|OmpR family]), regulation of aerobic and anaerobic respiration, activates expression of target genes in response to oxygen limitation	regulation of aerobic and anaerobic respiration
ResD Regulon	ResD	activation	YkuN	BSU_14150	ON		Not identified		two-component response regulator ([SW|OmpR family]), regulation of aerobic and anaerobic respiration, activates expression of target genes in response to oxygen limitation	regulation of aerobic and anaerobic respiration
ResD Regulon	ResD	activation	YkuP	BSU_14170	OFF		Not identified		two-component response regulator ([SW|OmpR family]), regulation of aerobic and anaerobic respiration, activates expression of target genes in response to oxygen limitation	regulation of aerobic and anaerobic respiration
Rex Regulon	Rex	repression	CydB	BSU_38750			ON		transcriptional repressor of anaerobically expressed genes involved in anaerobic respiration and fermentation	regulation of fermentation and anaerobic respiration
Rex Regulon	Rex	repression	CydC	BSU_38740			Equal	0.0901092	transcriptional repressor of anaerobically expressed genes involved in anaerobic respiration and fermentation	regulation of fermentation and anaerobic respiration
Rex Regulon	Rex	repression	HemZ	BSU_09840			More abundant	0.724702	transcriptional repressor of anaerobically expressed genes involved in anaerobic respiration and fermentation	regulation of fermentation and anaerobic respiration
Rex Regulon	Rex	repression	LctP	BSU_03060	ON		Equal	-0.0888004	transcriptional repressor of anaerobically expressed genes involved in anaerobic respiration and fermentation	regulation of fermentation and anaerobic respiration
Rex Regulon	Rex	repression	Ldh	BSU_03050	Equal	0.137407	More abundant	0.583398	transcriptional repressor of anaerobically expressed genes involved in anaerobic respiration and fermentation	regulation of fermentation and anaerobic respiration
Rex Regulon	Rex	repression	Ndh	BSU_12290	Equal	0.186607	Equal	0.0191383	transcriptional repressor of anaerobically expressed genes involved in anaerobic respiration and fermentation	regulation of fermentation and anaerobic respiration
Rex Regulon	Rex	repression	YjlC	BSU_12280	Equal	-0.123353	More abundant	0.628485	transcriptional repressor of anaerobically expressed genes involved in anaerobic respiration and fermentation	regulation of fermentation and anaerobic respiration
RghR Regulon	RghR	repression	RapG	BSU_40300	Equal	-0.00629234	Deleted		transcriptional repressor ([SW|Xre family]) of [[gene|4670F7C4CB9084A5BA478CAE238FA0F8C39F3A7E]], [[gene|E1744329B6489F989F93F3E71E51E772E3926ABF]], [[gene|rapH ]]and [[gene|AD4702CC69AC7D5FF391F14176881D582DD1C68A]]	regulation of [SW|sporulation ]initiation
RNA switch	RNA switch	termination/antitermination	ManA	BSU_12020	Equal	0.418455	Deleted
RNA switch	RNA switch	termination/antitermination	ManP	BSU_12010	Equal	0.282392	Deleted
RNA switch	RNA switch	termination	PyrG	BSU_37150	Equal	0.335847	More abundant	0.651401
RocR Regulon	RocR	autorepression	LexA	BSU_17850	Equal	-0.00948588	Not identified		transcriptional activator of arginine utilization operons	transcriptional activator of arginine utilization operons
RocR Regulon	RocR	activation	RocA	BSU_37780	Equal	-0.063029	More abundant	0.26403	transcriptional activator of arginine utilization operons	transcriptional activator of arginine utilization operons
RocR Regulon	RocR	activation	RocB	BSU_37770	Equal	-0.637383	Less abundant	-0.507947	transcriptional activator of arginine utilization operons	transcriptional activator of arginine utilization operons
RocR Regulon	RocR	activation	RocC	BSU_37760	Equal	-0.275972	OFF		transcriptional activator of arginine utilization operons	transcriptional activator of arginine utilization operons
RocR Regulon	RocR	activation	RocD	BSU_40340	Equal	0.217915	Equal	-0.109233	transcriptional activator of arginine utilization operons	transcriptional activator of arginine utilization operons
RocR Regulon	RocR	activation	RocE	BSU_40330	Equal	-0.0205504	Less abundant	-0.640165	transcriptional activator of arginine utilization operons	transcriptional activator of arginine utilization operons
RocR Regulon	RocR	activation	RocF	BSU_40320	Equal	-0.182419	Equal	0.14227	transcriptional activator of arginine utilization operons	transcriptional activator of arginine utilization operons
RocR Regulon	RocR	activation	RocG	BSU_37790	Equal	-0.0927455	More abundant	0.340675	transcriptional activator of arginine utilization operons	transcriptional activator of arginine utilization operons
Rok Regulon	Rok	repression	AlbC	BSU_37390	ON		Deleted		repressor of [[gene|08CFA2C72931A75532D4289BC1D18A826DE9F9CA]], nucleoid associated protein that serves to help repress expression of A T-rich genes, many of which appear to have been acquired by horizontal gene transfer	regulation of genetic competence
Rok Regulon	Rok	repression	HtpX	BSU_13490	Equal	0.0811316	Equal	-0.149276	repressor of [[gene|08CFA2C72931A75532D4289BC1D18A826DE9F9CA]], nucleoid associated protein that serves to help repress expression of A T-rich genes, many of which appear to have been acquired by horizontal gene transfer	regulation of genetic competence
Rok Regulon	Rok	repression	Rok	BSU_14240	Equal	-0.0249043	Equal	-0.0342312	repressor of [[gene|08CFA2C72931A75532D4289BC1D18A826DE9F9CA]], nucleoid associated protein that serves to help repress expression of A T-rich genes, many of which appear to have been acquired by horizontal gene transfer	regulation of genetic competence
Rok Regulon	Rok	repression	SdpC	BSU_33770	Equal	-1.08716	Deleted		repressor of [[gene|08CFA2C72931A75532D4289BC1D18A826DE9F9CA]], nucleoid associated protein that serves to help repress expression of A T-rich genes, many of which appear to have been acquired by horizontal gene transfer	regulation of genetic competence
Rok Regulon	Rok	repression	SunT	BSU_21470	Equal	-0.0448793	Deleted		repressor of [[gene|08CFA2C72931A75532D4289BC1D18A826DE9F9CA]], nucleoid associated protein that serves to help repress expression of A T-rich genes, many of which appear to have been acquired by horizontal gene transfer	regulation of genetic competence
Rok Regulon	Rok	repression	YjcN	BSU_11920	Equal	0.392986	ON		repressor of [[gene|08CFA2C72931A75532D4289BC1D18A826DE9F9CA]], nucleoid associated protein that serves to help repress expression of A T-rich genes, many of which appear to have been acquired by horizontal gene transfer	regulation of genetic competence
Rok Regulon	Rok	repression	YolJ	BSU_21450	Equal	-0.272349	Deleted		repressor of [[gene|08CFA2C72931A75532D4289BC1D18A826DE9F9CA]], nucleoid associated protein that serves to help repress expression of A T-rich genes, many of which appear to have been acquired by horizontal gene transfer	regulation of genetic competence
Rok Regulon	Rok	repression	YxaL	BSU_39940	Equal	-0.0894998	Deleted		repressor of [[gene|08CFA2C72931A75532D4289BC1D18A826DE9F9CA]], nucleoid associated protein that serves to help repress expression of A T-rich genes, many of which appear to have been acquired by horizontal gene transfer	regulation of genetic competence
Rok Regulon	Rok	repression	YybJ	BSU_40620	Equal	-0.049654	Deleted		repressor of [[gene|08CFA2C72931A75532D4289BC1D18A826DE9F9CA]], nucleoid associated protein that serves to help repress expression of A T-rich genes, many of which appear to have been acquired by horizontal gene transfer	regulation of genetic competence
Rok Regulon	Rok	repression	YydI	BSU_40150	Equal	-0.103591	Not identified		repressor of [[gene|08CFA2C72931A75532D4289BC1D18A826DE9F9CA]], nucleoid associated protein that serves to help repress expression of A T-rich genes, many of which appear to have been acquired by horizontal gene transfer	regulation of genetic competence
RplJ Regulon	RplJ	termination	RplJ	BSU_01040	Equal	0.0109577	More abundant	0.95841	ribosomal protein L10	translation
RplJ Regulon	RplJ	termination	RplL	BSU_01050	Equal	-0.0497519	More abundant	0.927132	ribosomal protein L10	translation
RplL Regulon	RplL	termination	RplJ	BSU_01040	Equal	0.0109577	More abundant	0.95841	ribosomal protein L12	translation
RplL Regulon	RplL	termination	RplL	BSU_01050	Equal	-0.0497519	More abundant	0.927132	ribosomal protein L12	translation
RplT Regulon	RplT	termination	InfC	BSU_28870	Equal	-0.0318858	More abundant	1.04376	ribosomal protein	translation
RplT Regulon	RplT	termination	RplT	BSU_28850	Equal	-0.0384026	More abundant	1.15881	ribosomal protein	translation
RplT Regulon	RplT	termination	RpmI	BSU_28860	Equal	-0.246156	More abundant	0.999404	ribosomal protein	translation
RpmE Regulon	RpmE	autorepression	RpmE	BSU_37070	Equal	0.145233	More abundant	0.85111	ribosomal protein	translation
RpsB Regulon	RpsB	autorepression	RpsB	BSU_16490	Equal	0.111282	More abundant	0.723539	ribosomal protein	translation
RpsD Regulon	RpsD	autorepression	RpsD	BSU_29660	Equal	0.17291	More abundant	1.08807	ribosomal protein	translation
RsoA Regulon	RsoA	sigma factor	OxdC	BSU_33240			More abundant	0.755739	co-sigma factor (with [[protein|6359025A73C0BD313F5BCC6F56FE88B820902AAA]])	[SW|RNA polymerase] [SW|sigma factor]
SacT Regulon	SacT	antitermination	SacP	BSU_38050	Equal	0.31827	Equal	-0.22713	transcriptional antiterminator for the [[gene|AE02C38397AA790E4B216BB6DBABFE907B984D05]]-[[gene|8C2DD87E0351BBEE0FD8C0462087CCAD7459AA88]]-[[gene|803ED978141A0E09F1F9CAECAB4BA839D480241F]] operon	regulation of sucrose utilization
SacY Regulon	SacY	antitermination	SacB	BSU_34450	Equal	-0.646582	Deleted		transcriptional antiterminator for [[gene|AAA944BE7F01CE90F7730EECA16F3E4ED77D165A]] and [[gene|531F132F7F6A878F1E1D56977B9898A14272349A]]-[[gene|EB330AB3DC6C8C3EC72C4CAFA2BC59CC485EE344]] (acts at high sucrose concentrations)	regulation of sucrose utilization
SalA Regulon	SalA	repression	SalA	BSU_01540	Equal	0.205721	Less abundant	-0.648719	negative regulator of [[gene|F7FD94CE7AB290FBFD3A9B88F204961668F9B42C]] expression, activator of [[protein|6100EA37592A2C31BC3DE79AD7948A8D6F65F6E1]] kinase activity	control of alkaline protease expression
SalA Regulon	SalA	negative regulation	ScoC	BSU_09990	OFF		OFF		negative regulator of [[gene|F7FD94CE7AB290FBFD3A9B88F204961668F9B42C]] expression, activator of [[protein|6100EA37592A2C31BC3DE79AD7948A8D6F65F6E1]] kinase activity	control of alkaline protease expression
S-box	S-box	termination	CysC	BSU_15600			Equal	-0.337112
S-box	S-box	termination	CysH	BSU_15570			OFF
S-box	S-box	transcription termination/ antitermination	MetC	BSU_11880	Equal	-0.14864	Less abundant	-0.907583
S-box	S-box	termination	MetE	BSU_13180	Equal	-0.0876859	Less abundant	-3.54032
S-box	S-box	transcription termination/ antitermination	MetI	BSU_11870	Equal	-0.0496203	OFF
S-box	S-box	transcription termination	MetK	BSU_30550	Equal	0.155998	Less abundant	-0.778287
S-box	S-box	transcription termination/ antitermination	MetN	BSU_32750	Equal	0.177624	Equal	-0.369216
S-box	S-box	transcription termination/ antitermination	MetP	BSU_32740			Equal	-0.516715
S-box	S-box	transcription termination/ antitermination	MetQ	BSU_32730	Equal	-0.0281811	Less abundant	-0.51778
S-box	S-box	termination	MtnA	BSU_13550	Equal	-0.174461	Less abundant	-1.10717
S-box	S-box	termination	MtnD	BSU_13620	Equal	0.0507285	Less abundant	-1.47111
S-box	S-box	termination	MtnK	BSU_13560	Equal	-0.066129	Less abundant	-1.27613
S-box	S-box	termination	Sat	BSU_15590	Equal	-0.285121	Less abundant	-1.11447
S-box	S-box	termination	SirB	BSU_15620	Equal	-1.04247	Less abundant	-1.71106
S-box	S-box	termination	YlnD	BSU_15610			OFF
S-box	S-box	termination	YxjG	BSU_38960	Equal	0.168592	Less abundant	-2.72121
S-box	S-box	termination	YxjH	BSU_38950	Equal	0.0567633	Less abundant	-2.21829
ScoC Regulon	ScoC	repression	AppB	BSU_11390	Equal	-0.286966	Not identified		transcriptional repressor of genes expressed in the transition phase	transition state regulator
ScoC Regulon	ScoC	repression	AppC	BSU_11400	Equal	-0.241809	Not identified		transcriptional repressor of genes expressed in the transition phase	transition state regulator
ScoC Regulon	ScoC	repression	AppD	BSU_11360	Equal	0.0220585	Not identified		transcriptional repressor of genes expressed in the transition phase	transition state regulator
ScoC Regulon	ScoC	repression	AppF	BSU_11370	Equal	-0.381355	OFF		transcriptional repressor of genes expressed in the transition phase	transition state regulator
ScoC Regulon	ScoC	repression	Epr	BSU_38400	Equal	-1.03324	Deleted		transcriptional repressor of genes expressed in the transition phase	transition state regulator
ScoC Regulon	ScoC	repression	FlgK	BSU_35410	ON		Deleted		transcriptional repressor of genes expressed in the transition phase	transition state regulator
ScoC Regulon	ScoC	repression	Hag	BSU_35360	Equal	-0.129245	Deleted		transcriptional repressor of genes expressed in the transition phase	transition state regulator
ScoC Regulon	ScoC	repression	NprE	BSU_14700	Equal	0.312188	Deleted		transcriptional repressor of genes expressed in the transition phase	transition state regulator
ScoC Regulon	ScoC	repression	OppA	BSU_11430	Equal	-0.0984834	Less abundant	-0.713245	transcriptional repressor of genes expressed in the transition phase	transition state regulator
ScoC Regulon	ScoC	repression	OppB	BSU_11440	Equal	-0.00392405	Equal	-0.390213	transcriptional repressor of genes expressed in the transition phase	transition state regulator
ScoC Regulon	ScoC	repression	OppC	BSU_11450	Equal	-0.113326	Equal	-0.273179	transcriptional repressor of genes expressed in the transition phase	transition state regulator
ScoC Regulon	ScoC	repression	OppD	BSU_11460	Equal	-0.100449	Equal	-0.121117	transcriptional repressor of genes expressed in the transition phase	transition state regulator
ScoC Regulon	ScoC	repression	OppF	BSU_11470	Equal	0.0183487	Equal	-0.0369829	transcriptional repressor of genes expressed in the transition phase	transition state regulator
ScoC Regulon	ScoC	repression	PhoP	BSU_29110	Equal	0.047418	OFF		transcriptional repressor of genes expressed in the transition phase	transition state regulator
ScoC Regulon	ScoC	repression	PhoR	BSU_29100	Equal	0.123276	Less abundant	-0.44367	transcriptional repressor of genes expressed in the transition phase	transition state regulator
ScoC Regulon	ScoC	repression	SinR	BSU_24610	Equal	-0.21409	Less abundant	-0.481039	transcriptional repressor of genes expressed in the transition phase	transition state regulator
ScoC Regulon	ScoC	repression	YvyF	BSU_35440	Equal	-0.109175	Not identified		transcriptional repressor of genes expressed in the transition phase	transition state regulator
SdpR Regulon	SdpR	activation	FadN	BSU_32840	ON		OFF		transcriptional repressor ([SW|ArsR family]) of the [[gene|29A3EC8FB0C763A973273AA14EAEB904847C3002]]-[[gene|sdpI ]]operon	regulation of protection against [[protein|820635420B3980B620F3E3D7ACF7EDE9DC6275AD]]
SdpR Regulon	SdpR	activation	FadN	BSU_32840	ON		OFF		transcriptional repressor ([SW|ArsR family]) of the [[gene|29A3EC8FB0C763A973273AA14EAEB904847C3002]]-[[gene|sdpI ]]operon	regulation of protection against [[protein|820635420B3980B620F3E3D7ACF7EDE9DC6275AD]]
SenS Regulon	SenS	positive regulation	ScoC	BSU_09990	OFF		OFF		transcriptional regulator of extracellular enzyme genes	regulation of extracellular enzyme genes
SigA Regulon	SigA	sigma factor	Abf2	BSU_28510			Less abundant	-0.770983	[SW|RNA polymerase] major [SW|sigma factor] SigA	transcription
SigA Regulon	SigA	sigma factor	Abn2	BSU_39330	Equal	-1.65078	Less abundant	-3.01148	[SW|RNA polymerase] major [SW|sigma factor] SigA	transcription
SigA Regulon	SigA	sigma factor	AbrB	BSU_00370	Equal	0.079635	Less abundant	-0.894148	[SW|RNA polymerase] major [SW|sigma factor] SigA	transcription
SigA Regulon	SigA	sigma factor	AckA	BSU_29470	Equal	0.138606	Less abundant	-0.576033	[SW|RNA polymerase] major [SW|sigma factor] SigA	transcription
SigA Regulon	SigA	sigma factor	AcpA	BSU_15920	Equal	-0.146777	Equal	-0.14161	[SW|RNA polymerase] major [SW|sigma factor] SigA	transcription
SigA Regulon	SigA	sigma factor	AcsA	BSU_29680	Equal	-0.701899	Less abundant	-0.936953	[SW|RNA polymerase] major [SW|sigma factor] SigA	transcription
SigA Regulon	SigA	sigma factor	AcsA	BSU_29680	Equal	-0.701899	Less abundant	-0.936953	[SW|RNA polymerase] major [SW|sigma factor] SigA	transcription
SigA Regulon	SigA	sigma factor	AddA	BSU_10630			Equal	-0.215907	[SW|RNA polymerase] major [SW|sigma factor] SigA	transcription
SigA Regulon	SigA	sigma factor	Adk	BSU_01370	Equal	0.0404619	More abundant	0.423719	[SW|RNA polymerase] major [SW|sigma factor] SigA	transcription
SigA Regulon	SigA	sigma factor	AhpC	BSU_40090	Equal	-0.125982	Less abundant	-1.22671	[SW|RNA polymerase] major [SW|sigma factor] SigA	transcription
SigA Regulon	SigA	sigma factor	AhpF	BSU_40100	Equal	0.0590452	Equal	-0.440964	[SW|RNA polymerase] major [SW|sigma factor] SigA	transcription
SigA Regulon	SigA	sigma factor	AlbC	BSU_37390	ON		Deleted		[SW|RNA polymerase] major [SW|sigma factor] SigA	transcription
SigA Regulon	SigA	sigma factor	Ald	BSU_31930	Equal	-0.167843	Deleted		[SW|RNA polymerase] major [SW|sigma factor] SigA	transcription
SigA Regulon	SigA	sigma factor	AmhX	BSU_03010			OFF		[SW|RNA polymerase] major [SW|sigma factor] SigA	transcription
SigA Regulon	SigA	sigma factor	AmyE	BSU_03040			OFF		[SW|RNA polymerase] major [SW|sigma factor] SigA	transcription
SigA Regulon	SigA	sigma factor	AnsA	BSU_23580	Equal	-0.0957349	Equal	0.240134	[SW|RNA polymerase] major [SW|sigma factor] SigA	transcription
SigA Regulon	SigA	sigma factor	AnsB	BSU_23570	Equal	-0.00352414	More abundant	0.710269	[SW|RNA polymerase] major [SW|sigma factor] SigA	transcription
SigA Regulon	SigA	sigma factor	ArgB	BSU_11210			OFF		[SW|RNA polymerase] major [SW|sigma factor] SigA	transcription
SigA Regulon	SigA	sigma factor	ArgC	BSU_11190			OFF		[SW|RNA polymerase] major [SW|sigma factor] SigA	transcription
SigA Regulon	SigA	sigma factor	ArgD	BSU_11220			Less abundant	-1.1196	[SW|RNA polymerase] major [SW|sigma factor] SigA	transcription
SigA Regulon	SigA	sigma factor	ArgF	BSU_11250			Less abundant	-0.687721	[SW|RNA polymerase] major [SW|sigma factor] SigA	transcription
SigA Regulon	SigA	sigma factor	ArgJ	BSU_11200			Less abundant	-0.659192	[SW|RNA polymerase] major [SW|sigma factor] SigA	transcription
SigA Regulon	SigA	sigma factor	Asd	BSU_16750	Equal	-0.0347926	Equal	0.0639483	[SW|RNA polymerase] major [SW|sigma factor] SigA	transcription
SigA Regulon	SigA	sigma factor	AzoR2	BSU_33540	Equal	0.0649452	Less abundant	-0.397484	[SW|RNA polymerase] major [SW|sigma factor] SigA	transcription
SigA Regulon	SigA	sigma factor	BglC	BSU_18130	Equal	-0.672271	Less abundant	-2.00619	[SW|RNA polymerase] major [SW|sigma factor] SigA	transcription
SigA Regulon	SigA	sigma factor	BglH	BSU_39260	Equal	0.255142	Not identified		[SW|RNA polymerase] major [SW|sigma factor] SigA	transcription
SigA Regulon	SigA	sigma factor	BglP	BSU_39270	Equal	0.254869	Not identified		[SW|RNA polymerase] major [SW|sigma factor] SigA	transcription
SigA Regulon	SigA	sigma factor	BirA	BSU_22440			Equal	0.0901718	[SW|RNA polymerase] major [SW|sigma factor] SigA	transcription
SigA Regulon	SigA	sigma factor	BmrA	BSU_34820	Equal	-6.10352e-05	Equal	-0.315104	[SW|RNA polymerase] major [SW|sigma factor] SigA	transcription
SigA Regulon	SigA	sigma factor	BshA	BSU_22460			OFF		[SW|RNA polymerase] major [SW|sigma factor] SigA	transcription
SigA Regulon	SigA	sigma factor	BshB2	BSU_19460	Equal	0.10321	Deleted		[SW|RNA polymerase] major [SW|sigma factor] SigA	transcription
SigA Regulon	SigA	sigma factor	BshB2	BSU_19460	Equal	0.10321	Deleted		[SW|RNA polymerase] major [SW|sigma factor] SigA	transcription
SigA Regulon	SigA	sigma factor	BshC	BSU_15120	Equal	-0.110204	Equal	-0.0494537	[SW|RNA polymerase] major [SW|sigma factor] SigA	transcription
SigA Regulon	SigA	sigma factor	CadA	BSU_33490	Equal	0.0295792	Less abundant	-1.34191	[SW|RNA polymerase] major [SW|sigma factor] SigA	transcription
SigA Regulon	SigA	sigma factor	CarB	BSU_11240			OFF		[SW|RNA polymerase] major [SW|sigma factor] SigA	transcription
SigA Regulon	SigA	sigma factor	CccA	BSU_25190	Equal	-0.261252	Equal	-0.876678	[SW|RNA polymerase] major [SW|sigma factor] SigA	transcription
SigA Regulon	SigA	sigma factor	CcpA	BSU_29740	Equal	0.0477498	Less abundant	-0.464041	[SW|RNA polymerase] major [SW|sigma factor] SigA	transcription
SigA Regulon	SigA	sigma factor	CdaA	BSU_01750	Equal	0.00163587	Equal	-0.536299	[SW|RNA polymerase] major [SW|sigma factor] SigA	transcription
SigA Regulon	SigA	sigma factor	CdaR	BSU_01760	OFF		Less abundant	-0.561362	[SW|RNA polymerase] major [SW|sigma factor] SigA	transcription
SigA Regulon	SigA	sigma factor	Cdd	BSU_25300	Equal	0.0782738	Equal	-0.122355	[SW|RNA polymerase] major [SW|sigma factor] SigA	transcription
SigA Regulon	SigA	sigma factor	CheA	BSU_16430	Equal	-0.337889	Deleted		[SW|RNA polymerase] major [SW|sigma factor] SigA	transcription
SigA Regulon	SigA	sigma factor	CheA	BSU_16430	Equal	-0.337889	Deleted		[SW|RNA polymerase] major [SW|sigma factor] SigA	transcription
SigA Regulon	SigA	sigma factor	CheW	BSU_16440	Equal	-0.276054	Deleted		[SW|RNA polymerase] major [SW|sigma factor] SigA	transcription
SigA Regulon	SigA	sigma factor	CheW	BSU_16440	Equal	-0.276054	Deleted		[SW|RNA polymerase] major [SW|sigma factor] SigA	transcription
SigA Regulon	SigA	sigma factor	CheY	BSU_16330	Equal	-0.430546	Deleted		[SW|RNA polymerase] major [SW|sigma factor] SigA	transcription
SigA Regulon	SigA	sigma factor	CheY	BSU_16330	Equal	-0.430546	Deleted		[SW|RNA polymerase] major [SW|sigma factor] SigA	transcription
SigA Regulon	SigA	sigma factor	CitA	BSU_09440			OFF		[SW|RNA polymerase] major [SW|sigma factor] SigA	transcription
SigA Regulon	SigA	sigma factor	CitB	BSU_18000	Equal	-0.135039	Equal	-0.183317	[SW|RNA polymerase] major [SW|sigma factor] SigA	transcription
SigA Regulon	SigA	sigma factor	CitG	BSU_33040	Equal	-0.0223815	Equal	0.150777	[SW|RNA polymerase] major [SW|sigma factor] SigA	transcription
SigA Regulon	SigA	sigma factor	CitZ	BSU_29140	Equal	0.13656	Less abundant	-0.585894	[SW|RNA polymerase] major [SW|sigma factor] SigA	transcription
SigA Regulon	SigA	sigma factor	ClpC	BSU_00860	Equal	0.536962	Less abundant	-0.973869	[SW|RNA polymerase] major [SW|sigma factor] SigA	transcription
SigA Regulon	SigA	sigma factor	ClpE	BSU_13700			OFF		[SW|RNA polymerase] major [SW|sigma factor] SigA	transcription
SigA Regulon	SigA	sigma factor	ClpP	BSU_34540	Equal	0.271751	Less abundant	-0.652685	[SW|RNA polymerase] major [SW|sigma factor] SigA	transcription
SigA Regulon	SigA	sigma factor	ClpQ	BSU_16150	Equal	0.237448	Equal	0.0910854	[SW|RNA polymerase] major [SW|sigma factor] SigA	transcription
SigA Regulon	SigA	sigma factor	ClpX	BSU_28220	Equal	0.117208	Less abundant	-0.827656	[SW|RNA polymerase] major [SW|sigma factor] SigA	transcription
SigA Regulon	SigA	sigma factor	ClpY	BSU_16160	Equal	-0.233376	Equal	-0.0512085	[SW|RNA polymerase] major [SW|sigma factor] SigA	transcription
SigA Regulon	SigA	sigma factor	CmoJ	BSU_29310			OFF		[SW|RNA polymerase] major [SW|sigma factor] SigA	transcription
SigA Regulon	SigA	sigma factor	CmoO	BSU_29330			OFF		[SW|RNA polymerase] major [SW|sigma factor] SigA	transcription
SigA Regulon	SigA	sigma factor	CodY	BSU_16170	Equal	0.0557887	Equal	-0.00777308	[SW|RNA polymerase] major [SW|sigma factor] SigA	transcription
SigA Regulon	SigA	sigma factor	ComA	BSU_31680	Equal	-0.123419	Deleted		[SW|RNA polymerase] major [SW|sigma factor] SigA	transcription
SigA Regulon	SigA	sigma factor	ComEA	BSU_25590			Equal	-0.485312	[SW|RNA polymerase] major [SW|sigma factor] SigA	transcription
SigA Regulon	SigA	sigma factor	ComEB	BSU_25580	Equal	-0.288717	Equal	0.310628	[SW|RNA polymerase] major [SW|sigma factor] SigA	transcription
SigA Regulon	SigA	sigma factor	ComGA	BSU_24730	Equal	-0.861065	Equal	-0.57486	[SW|RNA polymerase] major [SW|sigma factor] SigA	transcription
SigA Regulon	SigA	sigma factor	ComGC	BSU_24710			Equal	0.468149	[SW|RNA polymerase] major [SW|sigma factor] SigA	transcription
SigA Regulon	SigA	sigma factor	ComP	BSU_31690	Equal	0.0541401	Deleted		[SW|RNA polymerase] major [SW|sigma factor] SigA	transcription
SigA Regulon	SigA	sigma factor	CopA	BSU_33500			ON		[SW|RNA polymerase] major [SW|sigma factor] SigA	transcription
SigA Regulon	SigA	sigma factor	CopZ	BSU_33510	Equal	0.153491	Less abundant	-1.10718	[SW|RNA polymerase] major [SW|sigma factor] SigA	transcription
SigA Regulon	SigA	sigma factor	Crh	BSU_34740	Equal	-0.327212	Deleted		[SW|RNA polymerase] major [SW|sigma factor] SigA	transcription
SigA Regulon	SigA	sigma factor	CspB	BSU_09100	Equal	0.167819	Equal	-0.142715	[SW|RNA polymerase] major [SW|sigma factor] SigA	transcription
SigA Regulon	SigA	sigma factor	CssS	BSU_33020			Equal	-0.156921	[SW|RNA polymerase] major [SW|sigma factor] SigA	transcription
SigA Regulon	SigA	sigma factor	CtaA	BSU_14870			Equal	0.374086	[SW|RNA polymerase] major [SW|sigma factor] SigA	transcription
SigA Regulon	SigA	sigma factor	Ctc	BSU_00520			Less abundant	-0.418248	[SW|RNA polymerase] major [SW|sigma factor] SigA	transcription
SigA Regulon	SigA	sigma factor	CwlO	BSU_34800	Equal	0.742823	Less abundant	-2.0086	[SW|RNA polymerase] major [SW|sigma factor] SigA	transcription
SigA Regulon	SigA	sigma factor	CymR	BSU_27520	Equal	-0.0790609	Less abundant	-0.257857	[SW|RNA polymerase] major [SW|sigma factor] SigA	transcription
SigA Regulon	SigA	sigma factor	CysC	BSU_15600			Equal	-0.337112	[SW|RNA polymerase] major [SW|sigma factor] SigA	transcription
SigA Regulon	SigA	sigma factor	CysE	BSU_00930			OFF		[SW|RNA polymerase] major [SW|sigma factor] SigA	transcription
SigA Regulon	SigA	sigma factor	CysH	BSU_15570			OFF		[SW|RNA polymerase] major [SW|sigma factor] SigA	transcription
SigA Regulon	SigA	sigma factor	CysI	BSU_33430	Equal	-0.688446	Less abundant	-1.06634	[SW|RNA polymerase] major [SW|sigma factor] SigA	transcription
SigA Regulon	SigA	sigma factor	CysK	BSU_00730	Equal	-0.172898	Less abundant	-1.27961	[SW|RNA polymerase] major [SW|sigma factor] SigA	transcription
SigA Regulon	SigA	sigma factor	CysS	BSU_00940	Equal	-0.0734577	Less abundant	-0.892002	[SW|RNA polymerase] major [SW|sigma factor] SigA	transcription
SigA Regulon	SigA	sigma factor	DapA	BSU_16770	Equal	-0.0108337	Equal	0.0665493	[SW|RNA polymerase] major [SW|sigma factor] SigA	transcription
SigA Regulon	SigA	sigma factor	DapB	BSU_22490	Equal	0.170238	Equal	-0.243488	[SW|RNA polymerase] major [SW|sigma factor] SigA	transcription
SigA Regulon	SigA	sigma factor	DapG	BSU_16760	Equal	0.104018	Equal	-0.0894941	[SW|RNA polymerase] major [SW|sigma factor] SigA	transcription
SigA Regulon	SigA	sigma factor	DctP	BSU_04470	Equal	0.362071	Less abundant	-0.99812	[SW|RNA polymerase] major [SW|sigma factor] SigA	transcription
SigA Regulon	SigA	sigma factor	DegS	BSU_35500	Equal	0.124331	Less abundant	-0.830487	[SW|RNA polymerase] major [SW|sigma factor] SigA	transcription
SigA Regulon	SigA	sigma factor	DegU	BSU_35490	Equal	-0.0499287	Less abundant	-0.488361	[SW|RNA polymerase] major [SW|sigma factor] SigA	transcription
SigA Regulon	SigA	sigma factor	DhbA	BSU_32000	Equal	0.0620416	Not identified		[SW|RNA polymerase] major [SW|sigma factor] SigA	transcription
SigA Regulon	SigA	sigma factor	DhbB	BSU_31970	Equal	0.0220051	Equal	0.371408	[SW|RNA polymerase] major [SW|sigma factor] SigA	transcription
SigA Regulon	SigA	sigma factor	DhbC	BSU_31990	Equal	0.0217387	Equal	0.375952	[SW|RNA polymerase] major [SW|sigma factor] SigA	transcription
SigA Regulon	SigA	sigma factor	DhbE	BSU_31980	Equal	0.215485	Not identified		[SW|RNA polymerase] major [SW|sigma factor] SigA	transcription
SigA Regulon	SigA	sigma factor	DhbF	BSU_31960	Equal	-0.150386	Not identified		[SW|RNA polymerase] major [SW|sigma factor] SigA	transcription
SigA Regulon	SigA	sigma factor	DisA	BSU_00880	Equal	0.0233889	Not identified		[SW|RNA polymerase] major [SW|sigma factor] SigA	transcription
SigA Regulon	SigA	sigma factor	DivIB	BSU_15240			Equal	-0.386761	[SW|RNA polymerase] major [SW|sigma factor] SigA	transcription
SigA Regulon	SigA	sigma factor	DnaA	BSU_00010	Equal	-0.0475006	Not identified		[SW|RNA polymerase] major [SW|sigma factor] SigA	transcription
SigA Regulon	SigA	sigma factor	DnaJ	BSU_25460	Equal	-0.116001	More abundant	0.560464	[SW|RNA polymerase] major [SW|sigma factor] SigA	transcription
SigA Regulon	SigA	sigma factor	DnaK	BSU_25470	Equal	0.109271	Equal	-0.0808862	[SW|RNA polymerase] major [SW|sigma factor] SigA	transcription
SigA Regulon	SigA	sigma factor	DnaN	BSU_00020	Equal	0.0921694	Equal	0.0772127	[SW|RNA polymerase] major [SW|sigma factor] SigA	transcription
SigA Regulon	SigA	sigma factor	Dra	BSU_39420	Equal	0.0535901	Equal	-0.0536455	[SW|RNA polymerase] major [SW|sigma factor] SigA	transcription
SigA Regulon	SigA	sigma factor	Drm	BSU_23500	Equal	0.0720933	Less abundant	-0.469694	[SW|RNA polymerase] major [SW|sigma factor] SigA	transcription
SigA Regulon	SigA	sigma factor	DynA	BSU_22030	Equal	0.0337785	Less abundant	-0.555377	[SW|RNA polymerase] major [SW|sigma factor] SigA	transcription
SigA Regulon	SigA	sigma factor	EfeB	BSU_38260	Equal	-0.166145	Less abundant	-1.60584	[SW|RNA polymerase] major [SW|sigma factor] SigA	transcription
SigA Regulon	SigA	sigma factor	EfeO	BSU_38270	Equal	-0.0718575	Equal	0.159163	[SW|RNA polymerase] major [SW|sigma factor] SigA	transcription
SigA Regulon	SigA	sigma factor	EfeU	BSU_38280	OFF		Equal	-0.456161	[SW|RNA polymerase] major [SW|sigma factor] SigA	transcription
SigA Regulon	SigA	sigma factor	Eno	BSU_33900	Equal	0.246315	Equal	0.12369	[SW|RNA polymerase] major [SW|sigma factor] SigA	transcription
SigA Regulon	SigA	sigma factor	Era	BSU_25290	Equal	0.83669	Equal	-0.283854	[SW|RNA polymerase] major [SW|sigma factor] SigA	transcription
SigA Regulon	SigA	sigma factor	EtfA	BSU_28520	Equal	-0.269081	Less abundant	-0.431897	[SW|RNA polymerase] major [SW|sigma factor] SigA	transcription
SigA Regulon	SigA	sigma factor	EtfB	BSU_28530	Equal	-0.355516	Equal	-0.0818621	[SW|RNA polymerase] major [SW|sigma factor] SigA	transcription
SigA Regulon	SigA	sigma factor	ExuR	BSU_12370	ON		Deleted		[SW|RNA polymerase] major [SW|sigma factor] SigA	transcription
SigA Regulon	SigA	sigma factor	ExuR	BSU_12370	ON		Deleted		[SW|RNA polymerase] major [SW|sigma factor] SigA	transcription
SigA Regulon	SigA	sigma factor	EzrA	BSU_29610	Equal	-0.0812016	Equal	-0.230422	[SW|RNA polymerase] major [SW|sigma factor] SigA	transcription
SigA Regulon	SigA	sigma factor	FabD	BSU_15900	Equal	0.0868848	Equal	-0.0998694	[SW|RNA polymerase] major [SW|sigma factor] SigA	transcription
SigA Regulon	SigA	sigma factor	FabF	BSU_11340	Equal	-0.283564	Equal	0.443797	[SW|RNA polymerase] major [SW|sigma factor] SigA	transcription
SigA Regulon	SigA	sigma factor	FabG	BSU_15910	Equal	0.00908407	Equal	-0.271486	[SW|RNA polymerase] major [SW|sigma factor] SigA	transcription
SigA Regulon	SigA	sigma factor	FabHA	BSU_11330	Equal	0.191449	Equal	-0.195164	[SW|RNA polymerase] major [SW|sigma factor] SigA	transcription
SigA Regulon	SigA	sigma factor	FabL	BSU_08650	Equal	0.116105	Equal	0.0574926	[SW|RNA polymerase] major [SW|sigma factor] SigA	transcription
SigA Regulon	SigA	sigma factor	FabL	BSU_08650	Equal	0.116105	Equal	0.0574926	[SW|RNA polymerase] major [SW|sigma factor] SigA	transcription
SigA Regulon	SigA	sigma factor	FadB	BSU_28540	Equal	-0.117191	Equal	-0.131225	[SW|RNA polymerase] major [SW|sigma factor] SigA	transcription
SigA Regulon	SigA	sigma factor	FadN	BSU_32840	ON		OFF		[SW|RNA polymerase] major [SW|sigma factor] SigA	transcription
SigA Regulon	SigA	sigma factor	FadR	BSU_28550	ON		OFF		[SW|RNA polymerase] major [SW|sigma factor] SigA	transcription
SigA Regulon	SigA	sigma factor	FapR	BSU_15880	Equal	-0.0636336	Not identified		[SW|RNA polymerase] major [SW|sigma factor] SigA	transcription
SigA Regulon	SigA	sigma factor	Fbp	BSU_40190	Equal	0.25204	Equal	-0.174227	[SW|RNA polymerase] major [SW|sigma factor] SigA	transcription
SigA Regulon	SigA	sigma factor	FeuA	BSU_01630	Equal	0.572257	Equal	-0.501126	[SW|RNA polymerase] major [SW|sigma factor] SigA	transcription
SigA Regulon	SigA	sigma factor	Ffh	BSU_15980	Equal	0.286073	Equal	0.206116	[SW|RNA polymerase] major [SW|sigma factor] SigA	transcription
SigA Regulon	SigA	sigma factor	FlgE	BSU_16290	ON		Deleted		[SW|RNA polymerase] major [SW|sigma factor] SigA	transcription
SigA Regulon	SigA	sigma factor	FlgE	BSU_16290	ON		Deleted		[SW|RNA polymerase] major [SW|sigma factor] SigA	transcription
SigA Regulon	SigA	sigma factor	FlgK	BSU_35410	ON		Deleted		[SW|RNA polymerase] major [SW|sigma factor] SigA	transcription
SigA Regulon	SigA	sigma factor	FlhA	BSU_16390	Equal	-0.162094	Deleted		[SW|RNA polymerase] major [SW|sigma factor] SigA	transcription
SigA Regulon	SigA	sigma factor	FlhA	BSU_16390	Equal	-0.162094	Deleted		[SW|RNA polymerase] major [SW|sigma factor] SigA	transcription
SigA Regulon	SigA	sigma factor	FlhF	BSU_16400	Equal	-0.221048	Deleted		[SW|RNA polymerase] major [SW|sigma factor] SigA	transcription
SigA Regulon	SigA	sigma factor	FlhF	BSU_16400	Equal	-0.221048	Deleted		[SW|RNA polymerase] major [SW|sigma factor] SigA	transcription
SigA Regulon	SigA	sigma factor	FliF	BSU_16210	Equal	-0.0466983	Deleted		[SW|RNA polymerase] major [SW|sigma factor] SigA	transcription
SigA Regulon	SigA	sigma factor	FliG	BSU_16220	OFF		Deleted		[SW|RNA polymerase] major [SW|sigma factor] SigA	transcription
SigA Regulon	SigA	sigma factor	FliI	BSU_16240	OFF		Deleted		[SW|RNA polymerase] major [SW|sigma factor] SigA	transcription
SigA Regulon	SigA	sigma factor	FliL	BSU_16300	Equal	-0.119797	Deleted		[SW|RNA polymerase] major [SW|sigma factor] SigA	transcription
SigA Regulon	SigA	sigma factor	FliL	BSU_16300	Equal	-0.119797	Deleted		[SW|RNA polymerase] major [SW|sigma factor] SigA	transcription
SigA Regulon	SigA	sigma factor	FliM	BSU_16310	Equal	-0.402102	Deleted		[SW|RNA polymerase] major [SW|sigma factor] SigA	transcription
SigA Regulon	SigA	sigma factor	FliM	BSU_16310	Equal	-0.402102	Deleted		[SW|RNA polymerase] major [SW|sigma factor] SigA	transcription
SigA Regulon	SigA	sigma factor	FliY	BSU_16320	Equal	-0.156304	Deleted		[SW|RNA polymerase] major [SW|sigma factor] SigA	transcription
SigA Regulon	SigA	sigma factor	FliY	BSU_16320	Equal	-0.156304	Deleted		[SW|RNA polymerase] major [SW|sigma factor] SigA	transcription
SigA Regulon	SigA	sigma factor	Fmt	BSU_15730	Equal	-0.0523796	More abundant	0.252025	[SW|RNA polymerase] major [SW|sigma factor] SigA	transcription
SigA Regulon	SigA	sigma factor	FolB	BSU_00780	Equal	0.00255903	More abundant	0.475853	[SW|RNA polymerase] major [SW|sigma factor] SigA	transcription
SigA Regulon	SigA	sigma factor	FolC	BSU_28080			OFF		[SW|RNA polymerase] major [SW|sigma factor] SigA	transcription
SigA Regulon	SigA	sigma factor	FolE	BSU_22780	Equal	0.272738	Equal	0.188484	[SW|RNA polymerase] major [SW|sigma factor] SigA	transcription
SigA Regulon	SigA	sigma factor	FruC	BSU_06170	Equal	-0.242963	Less abundant	-0.419709	[SW|RNA polymerase] major [SW|sigma factor] SigA	transcription
SigA Regulon	SigA	sigma factor	FtsA	BSU_15280	Equal	-0.0450694	OFF		[SW|RNA polymerase] major [SW|sigma factor] SigA	transcription
SigA Regulon	SigA	sigma factor	FtsH	BSU_00690	Equal	0.143741	Less abundant	-0.710035	[SW|RNA polymerase] major [SW|sigma factor] SigA	transcription
SigA Regulon	SigA	sigma factor	FtsY	BSU_15950	Equal	0.0100568	Less abundant	-0.394498	[SW|RNA polymerase] major [SW|sigma factor] SigA	transcription
SigA Regulon	SigA	sigma factor	FtsY	BSU_15950	Equal	0.0100568	Less abundant	-0.394498	[SW|RNA polymerase] major [SW|sigma factor] SigA	transcription
SigA Regulon	SigA	sigma factor	FtsZ	BSU_15290	Equal	-0.112604	Less abundant	-0.31388	[SW|RNA polymerase] major [SW|sigma factor] SigA	transcription
SigA Regulon	SigA	sigma factor	Fur	BSU_23520	Equal	0.156013	Less abundant	-0.369392	[SW|RNA polymerase] major [SW|sigma factor] SigA	transcription
SigA Regulon	SigA	sigma factor	GabD	BSU_03910	Equal	-0.00926971	Less abundant	-0.639984	[SW|RNA polymerase] major [SW|sigma factor] SigA	transcription
SigA Regulon	SigA	sigma factor	GabD	BSU_03910	Equal	-0.00926971	Less abundant	-0.639984	[SW|RNA polymerase] major [SW|sigma factor] SigA	transcription
SigA Regulon	SigA	sigma factor	GalE	BSU_38860	Equal	-0.154771	Deleted		[SW|RNA polymerase] major [SW|sigma factor] SigA	transcription
SigA Regulon	SigA	sigma factor	GamP	BSU_02350	Equal	-0.235854	Equal	0.608397	[SW|RNA polymerase] major [SW|sigma factor] SigA	transcription
SigA Regulon	SigA	sigma factor	GanB	BSU_34120	ON		Deleted		[SW|RNA polymerase] major [SW|sigma factor] SigA	transcription
SigA Regulon	SigA	sigma factor	GanS	BSU_34160	OFF		Deleted		[SW|RNA polymerase] major [SW|sigma factor] SigA	transcription
SigA Regulon	SigA	sigma factor	GapA	BSU_33940	Equal	0.200823	Less abundant	-0.446976	[SW|RNA polymerase] major [SW|sigma factor] SigA	transcription
SigA Regulon	SigA	sigma factor	GapA	BSU_33940	Equal	0.200823	Less abundant	-0.446976	[SW|RNA polymerase] major [SW|sigma factor] SigA	transcription
SigA Regulon	SigA	sigma factor	GapB	BSU_29020	Equal	0.172794	Less abundant	-0.204361	[SW|RNA polymerase] major [SW|sigma factor] SigA	transcription
SigA Regulon	SigA	sigma factor	GbsB	BSU_31050			Equal	0.140354	[SW|RNA polymerase] major [SW|sigma factor] SigA	transcription
SigA Regulon	SigA	sigma factor	GcaD	BSU_00500	Equal	0.0302575	Equal	0.16073	[SW|RNA polymerase] major [SW|sigma factor] SigA	transcription
SigA Regulon	SigA	sigma factor	GlmM	BSU_01770	Equal	-0.0164948	Equal	-0.223255	[SW|RNA polymerase] major [SW|sigma factor] SigA	transcription
SigA Regulon	SigA	sigma factor	GlmS	BSU_01780	Equal	0.0992947	Less abundant	-1.0139	[SW|RNA polymerase] major [SW|sigma factor] SigA	transcription
SigA Regulon	SigA	sigma factor	GlnA	BSU_17460	Equal	-0.0928141	Equal	0.261757	[SW|RNA polymerase] major [SW|sigma factor] SigA	transcription
SigA Regulon	SigA	sigma factor	GlpD	BSU_09300	Equal	0.192949	More abundant	0.31685	[SW|RNA polymerase] major [SW|sigma factor] SigA	transcription
SigA Regulon	SigA	sigma factor	GlpF	BSU_09280			Equal	0.00796509	[SW|RNA polymerase] major [SW|sigma factor] SigA	transcription
SigA Regulon	SigA	sigma factor	GlpK	BSU_09290	Equal	0.229053	Equal	-0.303906	[SW|RNA polymerase] major [SW|sigma factor] SigA	transcription
SigA Regulon	SigA	sigma factor	GlpP	BSU_09270	OFF		ON		[SW|RNA polymerase] major [SW|sigma factor] SigA	transcription
SigA Regulon	SigA	sigma factor	GlpQ	BSU_02130	Equal	-0.788991	Equal	-0.532185	[SW|RNA polymerase] major [SW|sigma factor] SigA	transcription
SigA Regulon	SigA	sigma factor	GlpT	BSU_02140			More abundant	0.919518	[SW|RNA polymerase] major [SW|sigma factor] SigA	transcription
SigA Regulon	SigA	sigma factor	GltA	BSU_18450			Equal	0.0587603	[SW|RNA polymerase] major [SW|sigma factor] SigA	transcription
SigA Regulon	SigA	sigma factor	GltX	BSU_00920	Equal	-0.0693811	Equal	-0.154842	[SW|RNA polymerase] major [SW|sigma factor] SigA	transcription
SigA Regulon	SigA	sigma factor	GlyA	BSU_36900	Equal	-0.0773137	Equal	-0.121318	[SW|RNA polymerase] major [SW|sigma factor] SigA	transcription
SigA Regulon	SigA	sigma factor	GntP	BSU_40070	Equal	-0.192144	Equal	-0.292994	[SW|RNA polymerase] major [SW|sigma factor] SigA	transcription
SigA Regulon	SigA	sigma factor	GntZ	BSU_40080	Equal	0.0941245	More abundant	0.361699	[SW|RNA polymerase] major [SW|sigma factor] SigA	transcription
SigA Regulon	SigA	sigma factor	GroEL	BSU_06030	Equal	-0.0353597	Less abundant	-0.24324	[SW|RNA polymerase] major [SW|sigma factor] SigA	transcription
SigA Regulon	SigA	sigma factor	GroES	BSU_06020	Equal	0.0576502	Equal	-0.14524	[SW|RNA polymerase] major [SW|sigma factor] SigA	transcription
SigA Regulon	SigA	sigma factor	GrpE	BSU_25480	Equal	0.249084	More abundant	0.341039	[SW|RNA polymerase] major [SW|sigma factor] SigA	transcription
SigA Regulon	SigA	sigma factor	GtaB	BSU_35670	Equal	0.169195	Less abundant	-0.767469	[SW|RNA polymerase] major [SW|sigma factor] SigA	transcription
SigA Regulon	SigA	sigma factor	GuaA	BSU_06360	Equal	-0.0558949	Equal	0.139221	[SW|RNA polymerase] major [SW|sigma factor] SigA	transcription
SigA Regulon	SigA	sigma factor	GudB	BSU_22960	Equal	-0.368982	Equal	-0.103064	[SW|RNA polymerase] major [SW|sigma factor] SigA	transcription
SigA Regulon	SigA	sigma factor	GutB	BSU_06150			OFF		[SW|RNA polymerase] major [SW|sigma factor] SigA	transcription
SigA Regulon	SigA	sigma factor	GyrA	BSU_00070	Equal	-0.0075957	More abundant	0.55021	[SW|RNA polymerase] major [SW|sigma factor] SigA	transcription
SigA Regulon	SigA	sigma factor	GyrB	BSU_00060	Equal	-0.174853	Equal	0.075208	[SW|RNA polymerase] major [SW|sigma factor] SigA	transcription
SigA Regulon	SigA	sigma factor	Hbs	BSU_22790	Equal	0.0074145	Equal	-0.0378977	[SW|RNA polymerase] major [SW|sigma factor] SigA	transcription
SigA Regulon	SigA	sigma factor	HemA	BSU_28170			OFF		[SW|RNA polymerase] major [SW|sigma factor] SigA	transcription
SigA Regulon	SigA	sigma factor	HemB	BSU_28130	Equal	-0.204569	Equal	0.100419	[SW|RNA polymerase] major [SW|sigma factor] SigA	transcription
SigA Regulon	SigA	sigma factor	HemC	BSU_28150	Equal	-0.180038	Equal	-0.0593109	[SW|RNA polymerase] major [SW|sigma factor] SigA	transcription
SigA Regulon	SigA	sigma factor	HemL	BSU_28120	Equal	-0.0906372	Less abundant	-0.462599	[SW|RNA polymerase] major [SW|sigma factor] SigA	transcription
SigA Regulon	SigA	sigma factor	HemZ	BSU_09840			More abundant	0.724702	[SW|RNA polymerase] major [SW|sigma factor] SigA	transcription
SigA Regulon	SigA	sigma factor	HprK	BSU_35000	Equal	-0.00932948	Equal	0.0262305	[SW|RNA polymerase] major [SW|sigma factor] SigA	transcription
SigA Regulon	SigA	sigma factor	HprT	BSU_00680	Equal	0.089042	Less abundant	-0.232097	[SW|RNA polymerase] major [SW|sigma factor] SigA	transcription
SigA Regulon	SigA	sigma factor	HtpG	BSU_39820	Equal	-0.0904013	Less abundant	-0.436857	[SW|RNA polymerase] major [SW|sigma factor] SigA	transcription
SigA Regulon	SigA	sigma factor	HypO	BSU_07830	Equal	0.0391928	Less abundant	-0.391537	[SW|RNA polymerase] major [SW|sigma factor] SigA	transcription
SigA Regulon	SigA	sigma factor	Icd	BSU_29130	Equal	-0.0480499	Equal	-0.184817	[SW|RNA polymerase] major [SW|sigma factor] SigA	transcription
SigA Regulon	SigA	sigma factor	Icd	BSU_29130	Equal	-0.0480499	Equal	-0.184817	[SW|RNA polymerase] major [SW|sigma factor] SigA	transcription
SigA Regulon	SigA	sigma factor	IlvB	BSU_28310	Equal	-0.0943801	OFF		[SW|RNA polymerase] major [SW|sigma factor] SigA	transcription
SigA Regulon	SigA	sigma factor	IlvC	BSU_28290	Equal	-0.43052	Less abundant	-0.743724	[SW|RNA polymerase] major [SW|sigma factor] SigA	transcription
SigA Regulon	SigA	sigma factor	IlvH	BSU_28300	Equal	-0.011624	Less abundant	-1.65146	[SW|RNA polymerase] major [SW|sigma factor] SigA	transcription
SigA Regulon	SigA	sigma factor	InfA	BSU_01390	Equal	-0.0629813	Less abundant	-0.884019	[SW|RNA polymerase] major [SW|sigma factor] SigA	transcription
SigA Regulon	SigA	sigma factor	InfB	BSU_16630	Equal	-0.168997	Equal	0.260434	[SW|RNA polymerase] major [SW|sigma factor] SigA	transcription
SigA Regulon	SigA	sigma factor	IolA	BSU_39760	Equal	-0.135705	Deleted		[SW|RNA polymerase] major [SW|sigma factor] SigA	transcription
SigA Regulon	SigA	sigma factor	IolB	BSU_39750	Equal	-0.0456492	Deleted		[SW|RNA polymerase] major [SW|sigma factor] SigA	transcription
SigA Regulon	SigA	sigma factor	IolC	BSU_39740	Equal	0.0191943	deleted		[SW|RNA polymerase] major [SW|sigma factor] SigA	transcription
SigA Regulon	SigA	sigma factor	IolD	BSU_39730	Equal	-0.145371	Deleted		[SW|RNA polymerase] major [SW|sigma factor] SigA	transcription
SigA Regulon	SigA	sigma factor	IolE	BSU_39720	Equal	-0.0226758	Deleted		[SW|RNA polymerase] major [SW|sigma factor] SigA	transcription
SigA Regulon	SigA	sigma factor	IolG	BSU_39700	Equal	-0.186199	Deleted		[SW|RNA polymerase] major [SW|sigma factor] SigA	transcription
SigA Regulon	SigA	sigma factor	IolH	BSU_39690	Equal	-0.248341	Deleted		[SW|RNA polymerase] major [SW|sigma factor] SigA	transcription
SigA Regulon	SigA	sigma factor	IolI	BSU_39680	Equal	-0.116612	Deleted		[SW|RNA polymerase] major [SW|sigma factor] SigA	transcription
SigA Regulon	SigA	sigma factor	IolJ	BSU_39670	Equal	-0.213502	Deleted		[SW|RNA polymerase] major [SW|sigma factor] SigA	transcription
SigA Regulon	SigA	sigma factor	IolR	BSU_39770	Equal	-0.0665703	Deleted		[SW|RNA polymerase] major [SW|sigma factor] SigA	transcription
SigA Regulon	SigA	sigma factor	IolS	BSU_39780	Equal	0.0390898	Deleted		[SW|RNA polymerase] major [SW|sigma factor] SigA	transcription
SigA Regulon	SigA	sigma factor	Jag	BSU_41030	Equal	0.103444	More abundant	0.535882	[SW|RNA polymerase] major [SW|sigma factor] SigA	transcription
SigA Regulon	SigA	sigma factor	KduI	BSU_22130	Equal	-0.287381	Deleted		[SW|RNA polymerase] major [SW|sigma factor] SigA	transcription
SigA Regulon	SigA	sigma factor	KinC	BSU_14490			Equal	-0.170719	[SW|RNA polymerase] major [SW|sigma factor] SigA	transcription
SigA Regulon	SigA	sigma factor	KtrC	BSU_14510	Equal	-0.111266	Less abundant	-0.757098	[SW|RNA polymerase] major [SW|sigma factor] SigA	transcription
SigA Regulon	SigA	sigma factor	LctP	BSU_03060	ON		Equal	-0.0888004	[SW|RNA polymerase] major [SW|sigma factor] SigA	transcription
SigA Regulon	SigA	sigma factor	Ldh	BSU_03050	Equal	0.137407	More abundant	0.583398	[SW|RNA polymerase] major [SW|sigma factor] SigA	transcription
SigA Regulon	SigA	sigma factor	LepA	BSU_25510	Equal	0.213857	Equal	-0.190141	[SW|RNA polymerase] major [SW|sigma factor] SigA	transcription
SigA Regulon	SigA	sigma factor	LeuB	BSU_28270	Equal	-0.38681	OFF		[SW|RNA polymerase] major [SW|sigma factor] SigA	transcription
SigA Regulon	SigA	sigma factor	LeuC	BSU_28260	Equal	-0.442045	OFF		[SW|RNA polymerase] major [SW|sigma factor] SigA	transcription
SigA Regulon	SigA	sigma factor	LeuD	BSU_28250	Equal	-0.426036	Not identified		[SW|RNA polymerase] major [SW|sigma factor] SigA	transcription
SigA Regulon	SigA	sigma factor	Lgt	BSU_34990	Equal	0.458632	Equal	-0.372461	[SW|RNA polymerase] major [SW|sigma factor] SigA	transcription
SigA Regulon	SigA	sigma factor	LiaG	BSU_33110			More abundant	0.985806	[SW|RNA polymerase] major [SW|sigma factor] SigA	transcription
SigA Regulon	SigA	sigma factor	LiaH	BSU_33120			ON		[SW|RNA polymerase] major [SW|sigma factor] SigA	transcription
SigA Regulon	SigA	sigma factor	LicB	BSU_38590	Equal	-0.0683231	Less abundant	-1.25244	[SW|RNA polymerase] major [SW|sigma factor] SigA	transcription
SigA Regulon	SigA	sigma factor	LicC	BSU_38580	Equal	-0.104056	Less abundant	-0.572082	[SW|RNA polymerase] major [SW|sigma factor] SigA	transcription
SigA Regulon	SigA	sigma factor	LicH	BSU_38560	Equal	-0.07724	Less abundant	-0.643629	[SW|RNA polymerase] major [SW|sigma factor] SigA	transcription
SigA Regulon	SigA	sigma factor	LonA	BSU_28200	Equal	-0.159566	Less abundant	-0.791504	[SW|RNA polymerase] major [SW|sigma factor] SigA	transcription
SigA Regulon	SigA	sigma factor	LutA	BSU_34050	Equal	-0.105466	Deleted		[SW|RNA polymerase] major [SW|sigma factor] SigA	transcription
SigA Regulon	SigA	sigma factor	LutB	BSU_34040	Equal	0.106222	Deleted		[SW|RNA polymerase] major [SW|sigma factor] SigA	transcription
SigA Regulon	SigA	sigma factor	LutC	BSU_34030	Equal	1.44368	Deleted		[SW|RNA polymerase] major [SW|sigma factor] SigA	transcription
SigA Regulon	SigA	sigma factor	LutP	BSU_34190	Equal	-0.199181	Deleted		[SW|RNA polymerase] major [SW|sigma factor] SigA	transcription
SigA Regulon	SigA	sigma factor	LysS	BSU_00820	Equal	0.0714639	Equal	-0.303128	[SW|RNA polymerase] major [SW|sigma factor] SigA	transcription
SigA Regulon	SigA	sigma factor	LysS	BSU_00820	Equal	0.0714639	Equal	-0.303128	[SW|RNA polymerase] major [SW|sigma factor] SigA	transcription
SigA Regulon	SigA	sigma factor	LytA	BSU_35640	Equal	-0.126832	ON		[SW|RNA polymerase] major [SW|sigma factor] SigA	transcription
SigA Regulon	SigA	sigma factor	LytC	BSU_35620	Equal	-0.309422	Not identified		[SW|RNA polymerase] major [SW|sigma factor] SigA	transcription
SigA Regulon	SigA	sigma factor	LytE	BSU_09420			Less abundant	-2.67579	[SW|RNA polymerase] major [SW|sigma factor] SigA	transcription
SigA Regulon	SigA	sigma factor	MaeA	BSU_37050			Equal	-0.138159	[SW|RNA polymerase] major [SW|sigma factor] SigA	transcription
SigA Regulon	SigA	sigma factor	Maf	BSU_28050			Less abundant	-0.557685	[SW|RNA polymerase] major [SW|sigma factor] SigA	transcription
SigA Regulon	SigA	sigma factor	ManA	BSU_12020	Equal	0.418455	Deleted		[SW|RNA polymerase] major [SW|sigma factor] SigA	transcription
SigA Regulon	SigA	sigma factor	ManP	BSU_12010	Equal	0.282392	Deleted		[SW|RNA polymerase] major [SW|sigma factor] SigA	transcription
SigA Regulon	SigA	sigma factor	Map	BSU_01380	Equal	-0.136742	Equal	0.00550143	[SW|RNA polymerase] major [SW|sigma factor] SigA	transcription
SigA Regulon	SigA	sigma factor	Map	BSU_01380	Equal	-0.136742	Equal	0.00550143	[SW|RNA polymerase] major [SW|sigma factor] SigA	transcription
SigA Regulon	SigA	sigma factor	Mbl	BSU_36410	Equal	0.134547	Equal	-0.20318	[SW|RNA polymerase] major [SW|sigma factor] SigA	transcription
SigA Regulon	SigA	sigma factor	MccB	BSU_27250	Equal	-0.0838343	Equal	-0.53799	[SW|RNA polymerase] major [SW|sigma factor] SigA	transcription
SigA Regulon	SigA	sigma factor	McsA	BSU_00840			OFF		[SW|RNA polymerase] major [SW|sigma factor] SigA	transcription
SigA Regulon	SigA	sigma factor	McsB	BSU_00850	ON		OFF		[SW|RNA polymerase] major [SW|sigma factor] SigA	transcription
SigA Regulon	SigA	sigma factor	Mdh	BSU_29120	Equal	-0.174458	Equal	-0.0621204	[SW|RNA polymerase] major [SW|sigma factor] SigA	transcription
SigA Regulon	SigA	sigma factor	Mdh	BSU_29120	Equal	-0.174458	Equal	-0.0621204	[SW|RNA polymerase] major [SW|sigma factor] SigA	transcription
SigA Regulon	SigA	sigma factor	MecA	BSU_11520	OFF		Not identified		[SW|RNA polymerase] major [SW|sigma factor] SigA	transcription
SigA Regulon	SigA	sigma factor	MelA	BSU_30300	Equal	-1.17822	Not identified		[SW|RNA polymerase] major [SW|sigma factor] SigA	transcription
SigA Regulon	SigA	sigma factor	MenB	BSU_30800	Equal	-0.0534534	Equal	0.0578613	[SW|RNA polymerase] major [SW|sigma factor] SigA	transcription
SigA Regulon	SigA	sigma factor	MenB	BSU_30800	Equal	-0.0534534	Equal	0.0578613	[SW|RNA polymerase] major [SW|sigma factor] SigA	transcription
SigA Regulon	SigA	sigma factor	MenD	BSU_30820			OFF		[SW|RNA polymerase] major [SW|sigma factor] SigA	transcription
SigA Regulon	SigA	sigma factor	MenF	BSU_30830			Equal	0.316132	[SW|RNA polymerase] major [SW|sigma factor] SigA	transcription
SigA Regulon	SigA	sigma factor	MetC	BSU_11880	Equal	-0.14864	Less abundant	-0.907583	[SW|RNA polymerase] major [SW|sigma factor] SigA	transcription
SigA Regulon	SigA	sigma factor	MetI	BSU_11870	Equal	-0.0496203	OFF		[SW|RNA polymerase] major [SW|sigma factor] SigA	transcription
SigA Regulon	SigA	sigma factor	MgsA	BSU_22480			Less abundant	-0.908235	[SW|RNA polymerase] major [SW|sigma factor] SigA	transcription
SigA Regulon	SigA	sigma factor	MhqA	BSU_12870			Less abundant	-0.646527	[SW|RNA polymerase] major [SW|sigma factor] SigA	transcription
SigA Regulon	SigA	sigma factor	MhqN	BSU_05480			Less abundant	-0.861609	[SW|RNA polymerase] major [SW|sigma factor] SigA	transcription
SigA Regulon	SigA	sigma factor	MhqO	BSU_05490			Less abundant	-0.457284	[SW|RNA polymerase] major [SW|sigma factor] SigA	transcription
SigA Regulon	SigA	sigma factor	MhqO	BSU_05490			Less abundant	-0.457284	[SW|RNA polymerase] major [SW|sigma factor] SigA	transcription
SigA Regulon	SigA	sigma factor	MinD	BSU_27990	Equal	0.0747903	Less abundant	-0.372187	[SW|RNA polymerase] major [SW|sigma factor] SigA	transcription
SigA Regulon	SigA	sigma factor	MinD	BSU_27990	Equal	0.0747903	Less abundant	-0.372187	[SW|RNA polymerase] major [SW|sigma factor] SigA	transcription
SigA Regulon	SigA	sigma factor	MinJ	BSU_35220	Equal	-0.0910791	Less abundant	-0.616983	[SW|RNA polymerase] major [SW|sigma factor] SigA	transcription
SigA Regulon	SigA	sigma factor	MleA	BSU_23550	Equal	0.0777709	More abundant	0.469379	[SW|RNA polymerase] major [SW|sigma factor] SigA	transcription
SigA Regulon	SigA	sigma factor	MleN	BSU_23560	Equal	0.0691236	Equal	0.284201	[SW|RNA polymerase] major [SW|sigma factor] SigA	transcription
SigA Regulon	SigA	sigma factor	MreB	BSU_28030	Equal	0.218105	Less abundant	-0.426302	[SW|RNA polymerase] major [SW|sigma factor] SigA	transcription
SigA Regulon	SigA	sigma factor	MreB	BSU_28030	Equal	0.218105	Less abundant	-0.426302	[SW|RNA polymerase] major [SW|sigma factor] SigA	transcription
SigA Regulon	SigA	sigma factor	MrgA	BSU_32990	Equal	-0.468091	Less abundant	-1.92074	[SW|RNA polymerase] major [SW|sigma factor] SigA	transcription
SigA Regulon	SigA	sigma factor	MrnC	BSU_00950	Equal	-0.127745	OFF		[SW|RNA polymerase] major [SW|sigma factor] SigA	transcription
SigA Regulon	SigA	sigma factor	MsrA	BSU_21690	Equal	0.261365	Deleted		[SW|RNA polymerase] major [SW|sigma factor] SigA	transcription
SigA Regulon	SigA	sigma factor	MsrB	BSU_21680	ON		Deleted		[SW|RNA polymerase] major [SW|sigma factor] SigA	transcription
SigA Regulon	SigA	sigma factor	MtlA	BSU_03981			Equal	-0.472249	[SW|RNA polymerase] major [SW|sigma factor] SigA	transcription
SigA Regulon	SigA	sigma factor	MtlF	BSU_03982	Equal	-0.0141118	Equal	0.273	[SW|RNA polymerase] major [SW|sigma factor] SigA	transcription
SigA Regulon	SigA	sigma factor	MtnA	BSU_13550	Equal	-0.174461	Less abundant	-1.10717	[SW|RNA polymerase] major [SW|sigma factor] SigA	transcription
SigA Regulon	SigA	sigma factor	MtnD	BSU_13620	Equal	0.0507285	Less abundant	-1.47111	[SW|RNA polymerase] major [SW|sigma factor] SigA	transcription
SigA Regulon	SigA	sigma factor	MtnE	BSU_13580	Equal	0.0906525	OFF		[SW|RNA polymerase] major [SW|sigma factor] SigA	transcription
SigA Regulon	SigA	sigma factor	MtnK	BSU_13560	Equal	-0.066129	Less abundant	-1.27613	[SW|RNA polymerase] major [SW|sigma factor] SigA	transcription
SigA Regulon	SigA	sigma factor	MtnN	BSU_27270	Equal	-0.165993	Equal	-0.442613	[SW|RNA polymerase] major [SW|sigma factor] SigA	transcription
SigA Regulon	SigA	sigma factor	MtnU	BSU_13570	Equal	0.131861	OFF		[SW|RNA polymerase] major [SW|sigma factor] SigA	transcription
SigA Regulon	SigA	sigma factor	MtrB	BSU_22770			More abundant	0.431774	[SW|RNA polymerase] major [SW|sigma factor] SigA	transcription
SigA Regulon	SigA	sigma factor	MurAA	BSU_36760	Equal	0.192937	Equal	-0.211297	[SW|RNA polymerase] major [SW|sigma factor] SigA	transcription
SigA Regulon	SigA	sigma factor	MurB	BSU_15230	Equal	0.0698547	Equal	0.110602	[SW|RNA polymerase] major [SW|sigma factor] SigA	transcription
SigA Regulon	SigA	sigma factor	MurG	BSU_15220	Equal	0.110418	Equal	0.0713755	[SW|RNA polymerase] major [SW|sigma factor] SigA	transcription
SigA Regulon	SigA	sigma factor	NadE	BSU_03130	Equal	-0.0994027	Less abundant	-0.448645	[SW|RNA polymerase] major [SW|sigma factor] SigA	transcription
SigA Regulon	SigA	sigma factor	NagA	BSU_35010	Equal	-0.240463	Deleted		[SW|RNA polymerase] major [SW|sigma factor] SigA	transcription
SigA Regulon	SigA	sigma factor	NagP	BSU_07700	Equal	-0.0696252	Less abundant	-0.630103	[SW|RNA polymerase] major [SW|sigma factor] SigA	transcription
SigA Regulon	SigA	sigma factor	NahA	BSU_34780	Equal	0.436122	OFF		[SW|RNA polymerase] major [SW|sigma factor] SigA	transcription
SigA Regulon	SigA	sigma factor	NfrA	BSU_38110	Equal	0.140902	Less abundant	-0.762824	[SW|RNA polymerase] major [SW|sigma factor] SigA	transcription
SigA Regulon	SigA	sigma factor	NrdE	BSU_17380	Equal	-0.0180747	Equal	0.0645123	[SW|RNA polymerase] major [SW|sigma factor] SigA	transcription
SigA Regulon	SigA	sigma factor	NrdF	BSU_17390	ON		Less abundant	-0.451134	[SW|RNA polymerase] major [SW|sigma factor] SigA	transcription
SigA Regulon	SigA	sigma factor	NrgB	BSU_36520	ON		OFF		[SW|RNA polymerase] major [SW|sigma factor] SigA	transcription
SigA Regulon	SigA	sigma factor	NupC	BSU_39410			Equal	-0.270594	[SW|RNA polymerase] major [SW|sigma factor] SigA	transcription
SigA Regulon	SigA	sigma factor	NupN	BSU_31540	OFF		Not identified		[SW|RNA polymerase] major [SW|sigma factor] SigA	transcription
SigA Regulon	SigA	sigma factor	NusA	BSU_16600	Equal	0.0661596	More abundant	0.439698	[SW|RNA polymerase] major [SW|sigma factor] SigA	transcription
SigA Regulon	SigA	sigma factor	Obg	BSU_27920	Equal	0.106471	Less abundant	-0.421866	[SW|RNA polymerase] major [SW|sigma factor] SigA	transcription
SigA Regulon	SigA	sigma factor	OdhA	BSU_19370	Equal	-0.241072	Equal	0.105558	[SW|RNA polymerase] major [SW|sigma factor] SigA	transcription
SigA Regulon	SigA	sigma factor	OdhB	BSU_19360	Equal	-0.210342	Equal	-0.0631409	[SW|RNA polymerase] major [SW|sigma factor] SigA	transcription
SigA Regulon	SigA	sigma factor	OpuAA	BSU_02980	Equal	0.241701	Equal	0.0292683	[SW|RNA polymerase] major [SW|sigma factor] SigA	transcription
SigA Regulon	SigA	sigma factor	OpuAB	BSU_02990	ON		Not identified		[SW|RNA polymerase] major [SW|sigma factor] SigA	transcription
SigA Regulon	SigA	sigma factor	OpuAC	BSU_03000	Equal	0.14905	Equal	-0.0354443	[SW|RNA polymerase] major [SW|sigma factor] SigA	transcription
SigA Regulon	SigA	sigma factor	PabA	BSU_00750	Equal	0.0108643	Less abundant	-0.461167	[SW|RNA polymerase] major [SW|sigma factor] SigA	transcription
SigA Regulon	SigA	sigma factor	PabB	BSU_00740	Equal	-0.133687	OFF		[SW|RNA polymerase] major [SW|sigma factor] SigA	transcription
SigA Regulon	SigA	sigma factor	ParC	BSU_18100	OFF		Equal	0.268248	[SW|RNA polymerase] major [SW|sigma factor] SigA	transcription
SigA Regulon	SigA	sigma factor	PbpD	BSU_31490	Equal	0.111429	More abundant	0.439695	[SW|RNA polymerase] major [SW|sigma factor] SigA	transcription
SigA Regulon	SigA	sigma factor	PckA	BSU_30560	Equal	-0.100389	Less abundant	-0.604328	[SW|RNA polymerase] major [SW|sigma factor] SigA	transcription
SigA Regulon	SigA	sigma factor	PdhA	BSU_14580	Equal	0.758415	More abundant	0.625514	[SW|RNA polymerase] major [SW|sigma factor] SigA	transcription
SigA Regulon	SigA	sigma factor	PdhB	BSU_14590	Equal	0.242018	Equal	0.618411	[SW|RNA polymerase] major [SW|sigma factor] SigA	transcription
SigA Regulon	SigA	sigma factor	PdhC	BSU_14600	Equal	0.305518	More abundant	0.761644	[SW|RNA polymerase] major [SW|sigma factor] SigA	transcription
SigA Regulon	SigA	sigma factor	PdhD	BSU_14610	Equal	-0.00597636	More abundant	0.589716	[SW|RNA polymerase] major [SW|sigma factor] SigA	transcription
SigA Regulon	SigA	sigma factor	Pdp	BSU_39400	Equal	-0.0438773	Less abundant	-0.61005	[SW|RNA polymerase] major [SW|sigma factor] SigA	transcription
SigA Regulon	SigA	sigma factor	PerR	BSU_08730	ON		OFF		[SW|RNA polymerase] major [SW|sigma factor] SigA	transcription
SigA Regulon	SigA	sigma factor	PfeT	BSU_13850	Equal	-0.373235	Less abundant	-2.12664	[SW|RNA polymerase] major [SW|sigma factor] SigA	transcription
SigA Regulon	SigA	sigma factor	Pgk	BSU_33930	Equal	0.257103	Less abundant	-0.605522	[SW|RNA polymerase] major [SW|sigma factor] SigA	transcription
SigA Regulon	SigA	sigma factor	Pgm	BSU_33910	Equal	0.313576	Equal	-0.195367	[SW|RNA polymerase] major [SW|sigma factor] SigA	transcription
SigA Regulon	SigA	sigma factor	PheS	BSU_28640	Equal	-0.0362104	Equal	0.0583769	[SW|RNA polymerase] major [SW|sigma factor] SigA	transcription
SigA Regulon	SigA	sigma factor	PheT	BSU_28630	Equal	-0.0632064	Equal	-0.138641	[SW|RNA polymerase] major [SW|sigma factor] SigA	transcription
SigA Regulon	SigA	sigma factor	PhoA	BSU_09410	Equal	-0.624928	Less abundant	-1.58088	[SW|RNA polymerase] major [SW|sigma factor] SigA	transcription
SigA Regulon	SigA	sigma factor	PhoP	BSU_29110	Equal	0.047418	OFF		[SW|RNA polymerase] major [SW|sigma factor] SigA	transcription
SigA Regulon	SigA	sigma factor	PhoR	BSU_29100	Equal	0.123276	Less abundant	-0.44367	[SW|RNA polymerase] major [SW|sigma factor] SigA	transcription
SigA Regulon	SigA	sigma factor	PlsX	BSU_15890	Equal	0.120349	Equal	-0.459883	[SW|RNA polymerase] major [SW|sigma factor] SigA	transcription
SigA Regulon	SigA	sigma factor	Pmi	BSU_35790	OFF		Deleted		[SW|RNA polymerase] major [SW|sigma factor] SigA	transcription
SigA Regulon	SigA	sigma factor	PonA	BSU_22320	Equal	-0.13873	More abundant	0.704829	[SW|RNA polymerase] major [SW|sigma factor] SigA	transcription
SigA Regulon	SigA	sigma factor	PpiB	BSU_23360	Equal	0.0162754	Equal	-0.196471	[SW|RNA polymerase] major [SW|sigma factor] SigA	transcription
SigA Regulon	SigA	sigma factor	PrfB	BSU_35290	Equal	-0.0594552	Equal	0.0159346	[SW|RNA polymerase] major [SW|sigma factor] SigA	transcription
SigA Regulon	SigA	sigma factor	ProA	BSU_13130	Equal	-0.0579548	Less abundant	-3.05221	[SW|RNA polymerase] major [SW|sigma factor] SigA	transcription
SigA Regulon	SigA	sigma factor	ProB	BSU_13120			OFF		[SW|RNA polymerase] major [SW|sigma factor] SigA	transcription
SigA Regulon	SigA	sigma factor	Prs	BSU_00510	Equal	-0.135611	Equal	-0.138	[SW|RNA polymerase] major [SW|sigma factor] SigA	transcription
SigA Regulon	SigA	sigma factor	PsdA	BSU_34700	ON		Deleted		[SW|RNA polymerase] major [SW|sigma factor] SigA	transcription
SigA Regulon	SigA	sigma factor	PsdB	BSU_34690	ON		Deleted		[SW|RNA polymerase] major [SW|sigma factor] SigA	transcription
SigA Regulon	SigA	sigma factor	PstA	BSU_24970			More abundant	1.01845	[SW|RNA polymerase] major [SW|sigma factor] SigA	transcription
SigA Regulon	SigA	sigma factor	PstBA	BSU_24960			ON		[SW|RNA polymerase] major [SW|sigma factor] SigA	transcription
SigA Regulon	SigA	sigma factor	PstBB	BSU_24950			ON		[SW|RNA polymerase] major [SW|sigma factor] SigA	transcription
SigA Regulon	SigA	sigma factor	PstC	BSU_24980			ON		[SW|RNA polymerase] major [SW|sigma factor] SigA	transcription
SigA Regulon	SigA	sigma factor	PstS	BSU_24990			Equal	0.396956	[SW|RNA polymerase] major [SW|sigma factor] SigA	transcription
SigA Regulon	SigA	sigma factor	Pta	BSU_37660	Equal	0.0304445	Equal	-0.258224	[SW|RNA polymerase] major [SW|sigma factor] SigA	transcription
SigA Regulon	SigA	sigma factor	PtsA	BSU_22230	Equal	0.251712	Deleted		[SW|RNA polymerase] major [SW|sigma factor] SigA	transcription
SigA Regulon	SigA	sigma factor	PtsG	BSU_13890	Equal	0.292218	Equal	-0.0524336	[SW|RNA polymerase] major [SW|sigma factor] SigA	transcription
SigA Regulon	SigA	sigma factor	PtsH	BSU_13900	Equal	-0.0317529	Less abundant	-1.05431	[SW|RNA polymerase] major [SW|sigma factor] SigA	transcription
SigA Regulon	SigA	sigma factor	PtsH	BSU_13900	Equal	-0.0317529	Less abundant	-1.05431	[SW|RNA polymerase] major [SW|sigma factor] SigA	transcription
SigA Regulon	SigA	sigma factor	PtsI	BSU_13910	Equal	0.203342	Equal	0.177341	[SW|RNA polymerase] major [SW|sigma factor] SigA	transcription
SigA Regulon	SigA	sigma factor	PtsI	BSU_13910	Equal	0.203342	Equal	0.177341	[SW|RNA polymerase] major [SW|sigma factor] SigA	transcription
SigA Regulon	SigA	sigma factor	PurA	BSU_40420	Equal	-0.113324	More abundant	0.578712	[SW|RNA polymerase] major [SW|sigma factor] SigA	transcription
SigA Regulon	SigA	sigma factor	PurB	BSU_06440	Equal	-0.2125	More abundant	1.0074	[SW|RNA polymerase] major [SW|sigma factor] SigA	transcription
SigA Regulon	SigA	sigma factor	PurH	BSU_06520	Equal	-0.0107021	Not identified		[SW|RNA polymerase] major [SW|sigma factor] SigA	transcription
SigA Regulon	SigA	sigma factor	PurK	BSU_06430	Equal	-0.293026	Equal	0.0126019	[SW|RNA polymerase] major [SW|sigma factor] SigA	transcription
SigA Regulon	SigA	sigma factor	PurL	BSU_06480	OFF		Not identified		[SW|RNA polymerase] major [SW|sigma factor] SigA	transcription
SigA Regulon	SigA	sigma factor	PurM	BSU_06500	OFF		Not identified		[SW|RNA polymerase] major [SW|sigma factor] SigA	transcription
SigA Regulon	SigA	sigma factor	PurS	BSU_06460	OFF		ON		[SW|RNA polymerase] major [SW|sigma factor] SigA	transcription
SigA Regulon	SigA	sigma factor	PurT	BSU_02230			Equal	0.376968	[SW|RNA polymerase] major [SW|sigma factor] SigA	transcription
SigA Regulon	SigA	sigma factor	PutB	BSU_03200	Equal	-0.209724	Equal	-0.0124353	[SW|RNA polymerase] major [SW|sigma factor] SigA	transcription
SigA Regulon	SigA	sigma factor	PutC	BSU_03210	Equal	-0.289396	Equal	0.187155	[SW|RNA polymerase] major [SW|sigma factor] SigA	transcription
SigA Regulon	SigA	sigma factor	PutP	BSU_03220	Equal	-0.239611	More abundant	0.725775	[SW|RNA polymerase] major [SW|sigma factor] SigA	transcription
SigA Regulon	SigA	sigma factor	PutP	BSU_03220	Equal	-0.239611	More abundant	0.725775	[SW|RNA polymerase] major [SW|sigma factor] SigA	transcription
SigA Regulon	SigA	sigma factor	PutR	BSU_03230			Equal	-0.409642	[SW|RNA polymerase] major [SW|sigma factor] SigA	transcription
SigA Regulon	SigA	sigma factor	PycA	BSU_14860	Equal	-0.285782	Less abundant	-1.12654	[SW|RNA polymerase] major [SW|sigma factor] SigA	transcription
SigA Regulon	SigA	sigma factor	PyrAA	BSU_15510	Equal	0.0992839	More abundant	0.474034	[SW|RNA polymerase] major [SW|sigma factor] SigA	transcription
SigA Regulon	SigA	sigma factor	PyrAB	BSU_15520	Equal	0.541889	Equal	0.205097	[SW|RNA polymerase] major [SW|sigma factor] SigA	transcription
SigA Regulon	SigA	sigma factor	PyrB	BSU_15490	Equal	-0.045173	More abundant	0.886068	[SW|RNA polymerase] major [SW|sigma factor] SigA	transcription
SigA Regulon	SigA	sigma factor	PyrC	BSU_15500	Equal	0.0753085	More abundant	0.776855	[SW|RNA polymerase] major [SW|sigma factor] SigA	transcription
SigA Regulon	SigA	sigma factor	PyrD	BSU_15540	Equal	-0.0219345	More abundant	0.951099	[SW|RNA polymerase] major [SW|sigma factor] SigA	transcription
SigA Regulon	SigA	sigma factor	PyrE	BSU_15560	Equal	-0.0242278	More abundant	0.71697	[SW|RNA polymerase] major [SW|sigma factor] SigA	transcription
SigA Regulon	SigA	sigma factor	PyrF	BSU_15550	Equal	0.202447	More abundant	0.538205	[SW|RNA polymerase] major [SW|sigma factor] SigA	transcription
SigA Regulon	SigA	sigma factor	PyrG	BSU_37150	Equal	0.335847	More abundant	0.651401	[SW|RNA polymerase] major [SW|sigma factor] SigA	transcription
SigA Regulon	SigA	sigma factor	PyrK	BSU_15530	Equal	-0.0848026	More abundant	0.712896	[SW|RNA polymerase] major [SW|sigma factor] SigA	transcription
SigA Regulon	SigA	sigma factor	PyrP	BSU_15480	Equal	0.0188389	Equal	-0.0619138	[SW|RNA polymerase] major [SW|sigma factor] SigA	transcription
SigA Regulon	SigA	sigma factor	PyrR	BSU_15470	Equal	-0.0624193	Equal	-0.164104	[SW|RNA polymerase] major [SW|sigma factor] SigA	transcription
SigA Regulon	SigA	sigma factor	QcrA	BSU_22560	Equal	0.0965474	Less abundant	-0.339589	[SW|RNA polymerase] major [SW|sigma factor] SigA	transcription
SigA Regulon	SigA	sigma factor	QcrB	BSU_22550	Equal	-0.0915108	Less abundant	-0.720677	[SW|RNA polymerase] major [SW|sigma factor] SigA	transcription
SigA Regulon	SigA	sigma factor	QcrC	BSU_22540	Equal	-0.119008	ON		[SW|RNA polymerase] major [SW|sigma factor] SigA	transcription
SigA Regulon	SigA	sigma factor	RapB	BSU_36690	Equal	-0.160356	OFF		[SW|RNA polymerase] major [SW|sigma factor] SigA	transcription
SigA Regulon	SigA	sigma factor	RapG	BSU_40300	Equal	-0.00629234	Deleted		[SW|RNA polymerase] major [SW|sigma factor] SigA	transcription
SigA Regulon	SigA	sigma factor	RbfA	BSU_16650	Equal	-0.0570463	Equal	-0.0820243	[SW|RNA polymerase] major [SW|sigma factor] SigA	transcription
SigA Regulon	SigA	sigma factor	RbsA	BSU_35940	Equal	0.306246	Deleted		[SW|RNA polymerase] major [SW|sigma factor] SigA	transcription
SigA Regulon	SigA	sigma factor	RbsB	BSU_35960	Equal	0.369177	Deleted		[SW|RNA polymerase] major [SW|sigma factor] SigA	transcription
SigA Regulon	SigA	sigma factor	RbsC	BSU_35950	Equal	0.185378	Deleted		[SW|RNA polymerase] major [SW|sigma factor] SigA	transcription
SigA Regulon	SigA	sigma factor	RbsK	BSU_35920	Equal	0.036974	Deleted		[SW|RNA polymerase] major [SW|sigma factor] SigA	transcription
SigA Regulon	SigA	sigma factor	RecA	BSU_16940	Equal	-0.045255	Less abundant	-0.891801	[SW|RNA polymerase] major [SW|sigma factor] SigA	transcription
SigA Regulon	SigA	sigma factor	ResA	BSU_23150	OFF		Equal	-0.325593	[SW|RNA polymerase] major [SW|sigma factor] SigA	transcription
SigA Regulon	SigA	sigma factor	ResB	BSU_23140			Equal	-0.141176	[SW|RNA polymerase] major [SW|sigma factor] SigA	transcription
SigA Regulon	SigA	sigma factor	ResC	BSU_23130			Equal	0.266272	[SW|RNA polymerase] major [SW|sigma factor] SigA	transcription
SigA Regulon	SigA	sigma factor	ResD	BSU_23120	Equal	-0.270748	More abundant	0.65001	[SW|RNA polymerase] major [SW|sigma factor] SigA	transcription
SigA Regulon	SigA	sigma factor	ResE	BSU_23110	Equal	0.0681203	Equal	0.148365	[SW|RNA polymerase] major [SW|sigma factor] SigA	transcription
SigA Regulon	SigA	sigma factor	RibA	BSU_23260	Equal	0.170247	Less abundant	-1.32388	[SW|RNA polymerase] major [SW|sigma factor] SigA	transcription
SigA Regulon	SigA	sigma factor	RibD	BSU_23280			OFF		[SW|RNA polymerase] major [SW|sigma factor] SigA	transcription
SigA Regulon	SigA	sigma factor	RibH	BSU_23250	Equal	0.276258	Equal	-0.148387	[SW|RNA polymerase] major [SW|sigma factor] SigA	transcription
SigA Regulon	SigA	sigma factor	RimM	BSU_16020	Equal	0.272882	More abundant	0.755713	[SW|RNA polymerase] major [SW|sigma factor] SigA	transcription
SigA Regulon	SigA	sigma factor	Rnc	BSU_15930	Equal	-0.0207971	More abundant	0.820487	[SW|RNA polymerase] major [SW|sigma factor] SigA	transcription
SigA Regulon	SigA	sigma factor	RnjA	BSU_14530	Equal	-0.145618	More abundant	0.524985	[SW|RNA polymerase] major [SW|sigma factor] SigA	transcription
SigA Regulon	SigA	sigma factor	RnjB	BSU_16780	Equal	-0.172731	More abundant	0.32447	[SW|RNA polymerase] major [SW|sigma factor] SigA	transcription
SigA Regulon	SigA	sigma factor	RplB	BSU_01190	Equal	-0.0976086	More abundant	1.20321	[SW|RNA polymerase] major [SW|sigma factor] SigA	transcription
SigA Regulon	SigA	sigma factor	RplC	BSU_01160	Equal	0.147648	More abundant	0.994089	[SW|RNA polymerase] major [SW|sigma factor] SigA	transcription
SigA Regulon	SigA	sigma factor	RplD	BSU_01170	Equal	0.174131	More abundant	0.896573	[SW|RNA polymerase] major [SW|sigma factor] SigA	transcription
SigA Regulon	SigA	sigma factor	RplE	BSU_01280	Equal	0.0469596	More abundant	0.61329	[SW|RNA polymerase] major [SW|sigma factor] SigA	transcription
SigA Regulon	SigA	sigma factor	RplF	BSU_01310	Equal	0.0849247	More abundant	0.356688	[SW|RNA polymerase] major [SW|sigma factor] SigA	transcription
SigA Regulon	SigA	sigma factor	RplN	BSU_01260	Equal	-0.00520643	More abundant	0.975218	[SW|RNA polymerase] major [SW|sigma factor] SigA	transcription
SigA Regulon	SigA	sigma factor	RplO	BSU_01350	Equal	0.135633	More abundant	1.14241	[SW|RNA polymerase] major [SW|sigma factor] SigA	transcription
SigA Regulon	SigA	sigma factor	RplO	BSU_01350	Equal	0.135633	More abundant	1.14241	[SW|RNA polymerase] major [SW|sigma factor] SigA	transcription
SigA Regulon	SigA	sigma factor	RplP	BSU_01230	Equal	-0.0198943	More abundant	0.961102	[SW|RNA polymerase] major [SW|sigma factor] SigA	transcription
SigA Regulon	SigA	sigma factor	RplQ	BSU_01440	Equal	0.0505931	More abundant	0.988949	[SW|RNA polymerase] major [SW|sigma factor] SigA	transcription
SigA Regulon	SigA	sigma factor	RplR	BSU_01320	Equal	0.0747426	More abundant	1.02966	[SW|RNA polymerase] major [SW|sigma factor] SigA	transcription
SigA Regulon	SigA	sigma factor	RplS	BSU_16040	Equal	0.00142415	More abundant	0.986416	[SW|RNA polymerase] major [SW|sigma factor] SigA	transcription
SigA Regulon	SigA	sigma factor	RplV	BSU_01210	Equal	-0.0652453	More abundant	0.550751	[SW|RNA polymerase] major [SW|sigma factor] SigA	transcription
SigA Regulon	SigA	sigma factor	RplW	BSU_01180	Equal	0.0477797	More abundant	1.00681	[SW|RNA polymerase] major [SW|sigma factor] SigA	transcription
SigA Regulon	SigA	sigma factor	RplX	BSU_01270	Equal	0.130845	More abundant	1.13559	[SW|RNA polymerase] major [SW|sigma factor] SigA	transcription
SigA Regulon	SigA	sigma factor	RpmC	BSU_01240	Equal	0.0991141	More abundant	0.388395	[SW|RNA polymerase] major [SW|sigma factor] SigA	transcription
SigA Regulon	SigA	sigma factor	RpmD	BSU_01340	Equal	0.246827	More abundant	0.50915	[SW|RNA polymerase] major [SW|sigma factor] SigA	transcription
SigA Regulon	SigA	sigma factor	RpmJ	BSU_01400	Equal	0.102911	OFF		[SW|RNA polymerase] major [SW|sigma factor] SigA	transcription
SigA Regulon	SigA	sigma factor	RpoA	BSU_01430	Equal	-0.0398502	More abundant	0.679822	[SW|RNA polymerase] major [SW|sigma factor] SigA	transcription
SigA Regulon	SigA	sigma factor	RpoB	BSU_01070	Equal	-0.068395	More abundant	0.634827	[SW|RNA polymerase] major [SW|sigma factor] SigA	transcription
SigA Regulon	SigA	sigma factor	RpoC	BSU_01080	Equal	-0.0385876	More abundant	0.521351	[SW|RNA polymerase] major [SW|sigma factor] SigA	transcription
SigA Regulon	SigA	sigma factor	RpoE	BSU_37160	Equal	-0.128376	More abundant	0.584962	[SW|RNA polymerase] major [SW|sigma factor] SigA	transcription
SigA Regulon	SigA	sigma factor	RpoE	BSU_37160	Equal	-0.128376	More abundant	0.584962	[SW|RNA polymerase] major [SW|sigma factor] SigA	transcription
SigA Regulon	SigA	sigma factor	RpoY	BSU_14540	Equal	-0.0614154	More abundant	0.558929	[SW|RNA polymerase] major [SW|sigma factor] SigA	transcription
SigA Regulon	SigA	sigma factor	RpsC	BSU_01220	Equal	0.138128	More abundant	0.900922	[SW|RNA polymerase] major [SW|sigma factor] SigA	transcription
SigA Regulon	SigA	sigma factor	RpsD	BSU_29660	Equal	0.17291	More abundant	1.08807	[SW|RNA polymerase] major [SW|sigma factor] SigA	transcription
SigA Regulon	SigA	sigma factor	RpsE	BSU_01330	Equal	0.121144	More abundant	0.464745	[SW|RNA polymerase] major [SW|sigma factor] SigA	transcription
SigA Regulon	SigA	sigma factor	RpsF	BSU_40910	Equal	0.0973949	More abundant	0.338132	[SW|RNA polymerase] major [SW|sigma factor] SigA	transcription
SigA Regulon	SigA	sigma factor	RpsH	BSU_01300	Equal	-0.0503426	More abundant	0.522106	[SW|RNA polymerase] major [SW|sigma factor] SigA	transcription
SigA Regulon	SigA	sigma factor	RpsJ	BSU_01150	Equal	-0.0125167	More abundant	0.305469	[SW|RNA polymerase] major [SW|sigma factor] SigA	transcription
SigA Regulon	SigA	sigma factor	RpsK	BSU_01420	Equal	-0.012043	More abundant	0.885463	[SW|RNA polymerase] major [SW|sigma factor] SigA	transcription
SigA Regulon	SigA	sigma factor	RpsM	BSU_01410	Equal	0.113792	More abundant	1.12494	[SW|RNA polymerase] major [SW|sigma factor] SigA	transcription
SigA Regulon	SigA	sigma factor	RpsN	BSU_01290	OFF		More abundant	0.827769	[SW|RNA polymerase] major [SW|sigma factor] SigA	transcription
SigA Regulon	SigA	sigma factor	RpsP	BSU_15990	Equal	0.163847	More abundant	0.88501	[SW|RNA polymerase] major [SW|sigma factor] SigA	transcription
SigA Regulon	SigA	sigma factor	RpsQ	BSU_01250	Equal	0.0332165	More abundant	0.945739	[SW|RNA polymerase] major [SW|sigma factor] SigA	transcription
SigA Regulon	SigA	sigma factor	RpsR	BSU_40890	Equal	0.0395056	More abundant	0.558007	[SW|RNA polymerase] major [SW|sigma factor] SigA	transcription
SigA Regulon	SigA	sigma factor	RpsS	BSU_01200	Equal	-0.078111	More abundant	0.643276	[SW|RNA polymerase] major [SW|sigma factor] SigA	transcription
SigA Regulon	SigA	sigma factor	RsbR	BSU_04670	OFF		Equal	0.245244	[SW|RNA polymerase] major [SW|sigma factor] SigA	transcription
SigA Regulon	SigA	sigma factor	RsbV	BSU_04710	Equal	0.175072	Less abundant	-1.02326	[SW|RNA polymerase] major [SW|sigma factor] SigA	transcription
SigA Regulon	SigA	sigma factor	RsbW	BSU_04720	Equal	-0.0336138	Equal	-0.120846	[SW|RNA polymerase] major [SW|sigma factor] SigA	transcription
SigA Regulon	SigA	sigma factor	RsiX	BSU_23090	OFF		Equal	-0.109369	[SW|RNA polymerase] major [SW|sigma factor] SigA	transcription
SigA Regulon	SigA	sigma factor	SacB	BSU_34450	Equal	-0.646582	Deleted		[SW|RNA polymerase] major [SW|sigma factor] SigA	transcription
SigA Regulon	SigA	sigma factor	SacP	BSU_38050	Equal	0.31827	Equal	-0.22713	[SW|RNA polymerase] major [SW|sigma factor] SigA	transcription
SigA Regulon	SigA	sigma factor	Sat	BSU_15590	Equal	-0.285121	Less abundant	-1.11447	[SW|RNA polymerase] major [SW|sigma factor] SigA	transcription
SigA Regulon	SigA	sigma factor	ScoC	BSU_09990	OFF		OFF		[SW|RNA polymerase] major [SW|sigma factor] SigA	transcription
SigA Regulon	SigA	sigma factor	SdhA	BSU_28440	Equal	-0.22198	Less abundant	-0.649719	[SW|RNA polymerase] major [SW|sigma factor] SigA	transcription
SigA Regulon	SigA	sigma factor	SdhB	BSU_28430	Equal	-0.0990575	Less abundant	-0.662584	[SW|RNA polymerase] major [SW|sigma factor] SigA	transcription
SigA Regulon	SigA	sigma factor	SdhC	BSU_28450	Equal	0.061594	Equal	-0.299099	[SW|RNA polymerase] major [SW|sigma factor] SigA	transcription
SigA Regulon	SigA	sigma factor	SecA	BSU_35300	Equal	-0.10558	Equal	-0.115007	[SW|RNA polymerase] major [SW|sigma factor] SigA	transcription
SigA Regulon	SigA	sigma factor	SecY	BSU_01360	Equal	0.0570723	Equal	0.102585	[SW|RNA polymerase] major [SW|sigma factor] SigA	transcription
SigA Regulon	SigA	sigma factor	SecY	BSU_01360	Equal	0.0570723	Equal	0.102585	[SW|RNA polymerase] major [SW|sigma factor] SigA	transcription
SigA Regulon	SigA	sigma factor	SigA	BSU_25200	Equal	-0.137865	Equal	-0.104921	[SW|RNA polymerase] major [SW|sigma factor] SigA	transcription
SigA Regulon	SigA	sigma factor	SigA	BSU_25200	Equal	-0.137865	Equal	-0.104921	[SW|RNA polymerase] major [SW|sigma factor] SigA	transcription
SigA Regulon	SigA	sigma factor	SigB	BSU_04730			OFF		[SW|RNA polymerase] major [SW|sigma factor] SigA	transcription
SigA Regulon	SigA	sigma factor	SigH	BSU_00980	OFF		OFF		[SW|RNA polymerase] major [SW|sigma factor] SigA	transcription
SigA Regulon	SigA	sigma factor	SigX	BSU_23100	ON		Equal	0.0188408	[SW|RNA polymerase] major [SW|sigma factor] SigA	transcription
SigA Regulon	SigA	sigma factor	SinR	BSU_24610	Equal	-0.21409	Less abundant	-0.481039	[SW|RNA polymerase] major [SW|sigma factor] SigA	transcription
SigA Regulon	SigA	sigma factor	SipS	BSU_23310	Equal	0.147331	Equal	-0.372323	[SW|RNA polymerase] major [SW|sigma factor] SigA	transcription
SigA Regulon	SigA	sigma factor	SipW	BSU_24630	OFF		Deleted		[SW|RNA polymerase] major [SW|sigma factor] SigA	transcription
SigA Regulon	SigA	sigma factor	SirB	BSU_15620	Equal	-1.04247	Less abundant	-1.71106	[SW|RNA polymerase] major [SW|sigma factor] SigA	transcription
SigA Regulon	SigA	sigma factor	Smc	BSU_15940	Equal	0.0578823	Not identified		[SW|RNA polymerase] major [SW|sigma factor] SigA	transcription
SigA Regulon	SigA	sigma factor	SnaA	BSU_29390			OFF		[SW|RNA polymerase] major [SW|sigma factor] SigA	transcription
SigA Regulon	SigA	sigma factor	SpeB	BSU_37490	Equal	0.0754789	More abundant	0.260429	[SW|RNA polymerase] major [SW|sigma factor] SigA	transcription
SigA Regulon	SigA	sigma factor	SpeD	BSU_29010			ON		[SW|RNA polymerase] major [SW|sigma factor] SigA	transcription
SigA Regulon	SigA	sigma factor	SpeE	BSU_37500	Equal	-0.0151412	More abundant	0.290579	[SW|RNA polymerase] major [SW|sigma factor] SigA	transcription
SigA Regulon	SigA	sigma factor	Spo0A	BSU_24220	Equal	-0.199933	Equal	0.100184	[SW|RNA polymerase] major [SW|sigma factor] SigA	transcription
SigA Regulon	SigA	sigma factor	Spo0F	BSU_37130	Equal	-0.358118	Less abundant	-0.924882	[SW|RNA polymerase] major [SW|sigma factor] SigA	transcription
SigA Regulon	SigA	sigma factor	SpoIIIE	BSU_16800			OFF		[SW|RNA polymerase] major [SW|sigma factor] SigA	transcription
SigA Regulon	SigA	sigma factor	SrfAA	BSU_03480	Equal	-0.0133489	Not identified		[SW|RNA polymerase] major [SW|sigma factor] SigA	transcription
SigA Regulon	SigA	sigma factor	SrfAB	BSU_03490	Equal	-0.165474	Not identified		[SW|RNA polymerase] major [SW|sigma factor] SigA	transcription
SigA Regulon	SigA	sigma factor	SrfAC	BSU_03510	Equal	-0.157759	Not identified		[SW|RNA polymerase] major [SW|sigma factor] SigA	transcription
SigA Regulon	SigA	sigma factor	SrfAD	BSU_03520	Equal	-0.100865	Not identified		[SW|RNA polymerase] major [SW|sigma factor] SigA	transcription
SigA Regulon	SigA	sigma factor	SsbA	BSU_40900	Equal	-0.00567245	More abundant	1.23246	[SW|RNA polymerase] major [SW|sigma factor] SigA	transcription
SigA Regulon	SigA	sigma factor	SufB	BSU_32670	Equal	0.0270335	Equal	-0.255726	[SW|RNA polymerase] major [SW|sigma factor] SigA	transcription
SigA Regulon	SigA	sigma factor	SufC	BSU_32710	Equal	0.0624205	Less abundant	-0.530958	[SW|RNA polymerase] major [SW|sigma factor] SigA	transcription
SigA Regulon	SigA	sigma factor	SufD	BSU_32700	Equal	0.062479	Less abundant	-0.282062	[SW|RNA polymerase] major [SW|sigma factor] SigA	transcription
SigA Regulon	SigA	sigma factor	SufS	BSU_32690	Equal	-0.0418549	Less abundant	-0.413155	[SW|RNA polymerase] major [SW|sigma factor] SigA	transcription
SigA Regulon	SigA	sigma factor	SufU	BSU_32680	Equal	-0.00671069	Less abundant	-0.352009	[SW|RNA polymerase] major [SW|sigma factor] SigA	transcription
SigA Regulon	SigA	sigma factor	Sul	BSU_00770			ON		[SW|RNA polymerase] major [SW|sigma factor] SigA	transcription
SigA Regulon	SigA	sigma factor	SwrB	BSU_16480	Equal	-0.205364	Not identified		[SW|RNA polymerase] major [SW|sigma factor] SigA	transcription
SigA Regulon	SigA	sigma factor	SwrB	BSU_16480	Equal	-0.205364	Not identified		[SW|RNA polymerase] major [SW|sigma factor] SigA	transcription
SigA Regulon	SigA	sigma factor	TagB	BSU_35760	ON		Equal	0.0688032	[SW|RNA polymerase] major [SW|sigma factor] SigA	transcription
SigA Regulon	SigA	sigma factor	TagD	BSU_35740	Equal	0.0163676	Equal	-0.261561	[SW|RNA polymerase] major [SW|sigma factor] SigA	transcription
SigA Regulon	SigA	sigma factor	TagE	BSU_35730	Equal	0.0256837	More abundant	1.80018	[SW|RNA polymerase] major [SW|sigma factor] SigA	transcription
SigA Regulon	SigA	sigma factor	TagF	BSU_35720	Equal	0.263545	Equal	0.180969	[SW|RNA polymerase] major [SW|sigma factor] SigA	transcription
SigA Regulon	SigA	sigma factor	TagG	BSU_35710			Equal	0.167048	[SW|RNA polymerase] major [SW|sigma factor] SigA	transcription
SigA Regulon	SigA	sigma factor	TagH	BSU_35700	Equal	0.283422	Equal	0.101956	[SW|RNA polymerase] major [SW|sigma factor] SigA	transcription
SigA Regulon	SigA	sigma factor	TagU	BSU_35650	Equal	-0.00111198	Equal	-0.374899	[SW|RNA polymerase] major [SW|sigma factor] SigA	transcription
SigA Regulon	SigA	sigma factor	TapA	BSU_24640	Equal	-0.436436	Deleted		[SW|RNA polymerase] major [SW|sigma factor] SigA	transcription
SigA Regulon	SigA	sigma factor	TasA	BSU_24620	Equal	-0.286872	Deleted		[SW|RNA polymerase] major [SW|sigma factor] SigA	transcription
SigA Regulon	SigA	sigma factor	TcyK	BSU_29370			OFF		[SW|RNA polymerase] major [SW|sigma factor] SigA	transcription
SigA Regulon	SigA	sigma factor	TcyN	BSU_29340			OFF		[SW|RNA polymerase] major [SW|sigma factor] SigA	transcription
SigA Regulon	SigA	sigma factor	ThiE	BSU_38290	Equal	0.0651557	OFF		[SW|RNA polymerase] major [SW|sigma factor] SigA	transcription
SigA Regulon	SigA	sigma factor	ThrS	BSU_28950	Equal	-0.0695171	Less abundant	-0.357599	[SW|RNA polymerase] major [SW|sigma factor] SigA	transcription
SigA Regulon	SigA	sigma factor	TopB	BSU_04260	Equal	0.12369	More abundant	0.384022	[SW|RNA polymerase] major [SW|sigma factor] SigA	transcription
SigA Regulon	SigA	sigma factor	Tpi	BSU_33920	Equal	0.222214	Equal	-0.1709	[SW|RNA polymerase] major [SW|sigma factor] SigA	transcription
SigA Regulon	SigA	sigma factor	TreA	BSU_07810	Equal	0.0711199	More abundant	0.35167	[SW|RNA polymerase] major [SW|sigma factor] SigA	transcription
SigA Regulon	SigA	sigma factor	TreP	BSU_07800	Equal	0.215586	Equal	0.106539	[SW|RNA polymerase] major [SW|sigma factor] SigA	transcription
SigA Regulon	SigA	sigma factor	TrmFO	BSU_16130	Equal	0.0635853	Equal	0.17527	[SW|RNA polymerase] major [SW|sigma factor] SigA	transcription
SigA Regulon	SigA	sigma factor	TrmU	BSU_27500	Equal	-0.0218277	More abundant	0.62002	[SW|RNA polymerase] major [SW|sigma factor] SigA	transcription
SigA Regulon	SigA	sigma factor	TrxA	BSU_28500	Equal	-0.175788	Less abundant	-1.19381	[SW|RNA polymerase] major [SW|sigma factor] SigA	transcription
SigA Regulon	SigA	sigma factor	TyrS	BSU_29670	Equal	-0.0368322	Equal	-0.233131	[SW|RNA polymerase] major [SW|sigma factor] SigA	transcription
SigA Regulon	SigA	sigma factor	TyrS	BSU_29670	Equal	-0.0368322	Equal	-0.233131	[SW|RNA polymerase] major [SW|sigma factor] SigA	transcription
SigA Regulon	SigA	sigma factor	UreC	BSU_36640			OFF		[SW|RNA polymerase] major [SW|sigma factor] SigA	transcription
SigA Regulon	SigA	sigma factor	ValS	BSU_28090	Equal	-0.052913	Equal	0.150386	[SW|RNA polymerase] major [SW|sigma factor] SigA	transcription
SigA Regulon	SigA	sigma factor	WapA	BSU_39230	Equal	-0.634164	Less abundant	-0.990358	[SW|RNA polymerase] major [SW|sigma factor] SigA	transcription
SigA Regulon	SigA	sigma factor	WapI	BSU_39220	Equal	-0.0431805	More abundant	1.60334	[SW|RNA polymerase] major [SW|sigma factor] SigA	transcription
SigA Regulon	SigA	sigma factor	WhiA	BSU_34750	OFF		Not identified		[SW|RNA polymerase] major [SW|sigma factor] SigA	transcription
SigA Regulon	SigA	sigma factor	WprA	BSU_10770	Less abundant	-1.896	Deleted		[SW|RNA polymerase] major [SW|sigma factor] SigA	transcription
SigA Regulon	SigA	sigma factor	Xpt	BSU_22070	Equal	0.222141	Not identified		[SW|RNA polymerase] major [SW|sigma factor] SigA	transcription
SigA Regulon	SigA	sigma factor	XynA	BSU_18840	Equal	-0.149652	OFF		[SW|RNA polymerase] major [SW|sigma factor] SigA	transcription
SigA Regulon	SigA	sigma factor	YacO	BSU_00960	Equal	-0.117568	Equal	0.00726255	[SW|RNA polymerase] major [SW|sigma factor] SigA	transcription
SigA Regulon	SigA	sigma factor	YcnI	BSU_03940	Equal	0.0376097	Equal	0.13694	[SW|RNA polymerase] major [SW|sigma factor] SigA	transcription
SigA Regulon	SigA	sigma factor	YcnJ	BSU_03950			OFF		[SW|RNA polymerase] major [SW|sigma factor] SigA	transcription
SigA Regulon	SigA	sigma factor	YflG	BSU_07690	Equal	-0.208644	Less abundant	-0.691758	[SW|RNA polymerase] major [SW|sigma factor] SigA	transcription
SigA Regulon	SigA	sigma factor	YhdA	BSU_09340	Equal	-0.209637	Less abundant	-0.744883	[SW|RNA polymerase] major [SW|sigma factor] SigA	transcription
SigA Regulon	SigA	sigma factor	YhdL	BSU_09510	Equal	0.147968	Equal	-0.0292015	[SW|RNA polymerase] major [SW|sigma factor] SigA	transcription
SigA Regulon	SigA	sigma factor	YhxA	BSU_09260	Equal	-0.769616	Less abundant	-2.1032	[SW|RNA polymerase] major [SW|sigma factor] SigA	transcription
SigA Regulon	SigA	sigma factor	YidC1	BSU_41040	Equal	0.211626	Equal	0.0539157	[SW|RNA polymerase] major [SW|sigma factor] SigA	transcription
SigA Regulon	SigA	sigma factor	YkuN	BSU_14150	ON		Not identified		[SW|RNA polymerase] major [SW|sigma factor] SigA	transcription
SigA Regulon	SigA	sigma factor	YkuP	BSU_14170	OFF		Not identified		[SW|RNA polymerase] major [SW|sigma factor] SigA	transcription
SigA Regulon	SigA	sigma factor	YlbP	BSU_15100	Equal	-0.119435	Less abundant	-1.18011	[SW|RNA polymerase] major [SW|sigma factor] SigA	transcription
SigA Regulon	SigA	sigma factor	YlnD	BSU_15610			OFF		[SW|RNA polymerase] major [SW|sigma factor] SigA	transcription
SigA Regulon	SigA	sigma factor	YloM	BSU_15740	Equal	0.00865555	Equal	0.120594	[SW|RNA polymerase] major [SW|sigma factor] SigA	transcription
SigA Regulon	SigA	sigma factor	YloN	BSU_15750			More abundant	0.822693	[SW|RNA polymerase] major [SW|sigma factor] SigA	transcription
SigA Regulon	SigA	sigma factor	YlqC	BSU_16000			ON		[SW|RNA polymerase] major [SW|sigma factor] SigA	transcription
SigA Regulon	SigA	sigma factor	YlxF	BSU_16260	Equal	-0.179249	Deleted		[SW|RNA polymerase] major [SW|sigma factor] SigA	transcription
SigA Regulon	SigA	sigma factor	YlxF	BSU_16260	Equal	-0.179249	Deleted		[SW|RNA polymerase] major [SW|sigma factor] SigA	transcription
SigA Regulon	SigA	sigma factor	YlxR	BSU_16610			More abundant	0.53071	[SW|RNA polymerase] major [SW|sigma factor] SigA	transcription
SigA Regulon	SigA	sigma factor	YlxS	BSU_16590	Equal	0.00129318	More abundant	0.83975	[SW|RNA polymerase] major [SW|sigma factor] SigA	transcription
SigA Regulon	SigA	sigma factor	YojF	BSU_19470	Equal	0.134693	Deleted		[SW|RNA polymerase] major [SW|sigma factor] SigA	transcription
SigA Regulon	SigA	sigma factor	YojF	BSU_19470	Equal	0.134693	Deleted		[SW|RNA polymerase] major [SW|sigma factor] SigA	transcription
SigA Regulon	SigA	sigma factor	YpbS	BSU_22020	OFF		Not identified		[SW|RNA polymerase] major [SW|sigma factor] SigA	transcription
SigA Regulon	SigA	sigma factor	YqeT	BSU_25450	Equal	0.375675	Less abundant	-0.384267	[SW|RNA polymerase] major [SW|sigma factor] SigA	transcription
SigA Regulon	SigA	sigma factor	YqeU	BSU_25440			ON		[SW|RNA polymerase] major [SW|sigma factor] SigA	transcription
SigA Regulon	SigA	sigma factor	YqeV	BSU_25430			ON		[SW|RNA polymerase] major [SW|sigma factor] SigA	transcription
SigA Regulon	SigA	sigma factor	YqiK	BSU_24180			OFF		[SW|RNA polymerase] major [SW|sigma factor] SigA	transcription
SigA Regulon	SigA	sigma factor	YrvO	BSU_27510	Equal	0.163435	OFF		[SW|RNA polymerase] major [SW|sigma factor] SigA	transcription
SigA Regulon	SigA	sigma factor	YsxC	BSU_28190	Equal	0.00241979	Equal	0.147387	[SW|RNA polymerase] major [SW|sigma factor] SigA	transcription
SigA Regulon	SigA	sigma factor	YtfP	BSU_30060			ON		[SW|RNA polymerase] major [SW|sigma factor] SigA	transcription
SigA Regulon	SigA	sigma factor	YtpP	BSU_29840	Equal	-0.151416	Less abundant	-0.850545	[SW|RNA polymerase] major [SW|sigma factor] SigA	transcription
SigA Regulon	SigA	sigma factor	YtpQ	BSU_29830	Equal	0.0977809	OFF		[SW|RNA polymerase] major [SW|sigma factor] SigA	transcription
SigA Regulon	SigA	sigma factor	YtpR	BSU_29820	Equal	0.057284	Equal	0.15513	[SW|RNA polymerase] major [SW|sigma factor] SigA	transcription
SigA Regulon	SigA	sigma factor	YtrB	BSU_30450	ON		Deleted		[SW|RNA polymerase] major [SW|sigma factor] SigA	transcription
SigA Regulon	SigA	sigma factor	YtrE	BSU_30420	OFF		Deleted		[SW|RNA polymerase] major [SW|sigma factor] SigA	transcription
SigA Regulon	SigA	sigma factor	YtrF	BSU_30410	Equal	-0.286812	Deleted		[SW|RNA polymerase] major [SW|sigma factor] SigA	transcription
SigA Regulon	SigA	sigma factor	YutE	BSU_32300	Equal	-0.294373	Less abundant	-0.726921	[SW|RNA polymerase] major [SW|sigma factor] SigA	transcription
SigA Regulon	SigA	sigma factor	YutF	BSU_32290	Equal	-0.321877	Equal	-0.321808	[SW|RNA polymerase] major [SW|sigma factor] SigA	transcription
SigA Regulon	SigA	sigma factor	YuxK	BSU_31500			Equal	-0.357727	[SW|RNA polymerase] major [SW|sigma factor] SigA	transcription
SigA Regulon	SigA	sigma factor	YuxO	BSU_31670			Equal	0.391703	[SW|RNA polymerase] major [SW|sigma factor] SigA	transcription
SigA Regulon	SigA	sigma factor	YvcJ	BSU_34770	Equal	-0.170786	Less abundant	-0.742282	[SW|RNA polymerase] major [SW|sigma factor] SigA	transcription
SigA Regulon	SigA	sigma factor	YvoE	BSU_34970			Equal	-0.110252	[SW|RNA polymerase] major [SW|sigma factor] SigA	transcription
SigA Regulon	SigA	sigma factor	YvyF	BSU_35440	Equal	-0.109175	Not identified		[SW|RNA polymerase] major [SW|sigma factor] SigA	transcription
SigA Regulon	SigA	sigma factor	YwkB	BSU_37040			Equal	-0.200694	[SW|RNA polymerase] major [SW|sigma factor] SigA	transcription
SigA Regulon	SigA	sigma factor	YwoC	BSU_36490			Less abundant	-0.583433	[SW|RNA polymerase] major [SW|sigma factor] SigA	transcription
SigA Regulon	SigA	sigma factor	YxbA	BSU_39900	OFF		Not identified		[SW|RNA polymerase] major [SW|sigma factor] SigA	transcription
SigA Regulon	SigA	sigma factor	YxbA	BSU_39900	OFF		Not identified		[SW|RNA polymerase] major [SW|sigma factor] SigA	transcription
SigA Regulon	SigA	sigma factor	YxeK	BSU_39520	Equal	-0.121318	Deleted		[SW|RNA polymerase] major [SW|sigma factor] SigA	transcription
SigA Regulon	SigA	sigma factor	YxeM	BSU_39500	Equal	-0.168605	Deleted		[SW|RNA polymerase] major [SW|sigma factor] SigA	transcription
SigA Regulon	SigA	sigma factor	YxiE	BSU_39250	Equal	-0.136864	Not identified		[SW|RNA polymerase] major [SW|sigma factor] SigA	transcription
SigA Regulon	SigA	sigma factor	YyaF	BSU_40920	Equal	-0.120907	Equal	-0.322159	[SW|RNA polymerase] major [SW|sigma factor] SigA	transcription
SigA Regulon	SigA	sigma factor	YydI	BSU_40150	Equal	-0.103591	Not identified		[SW|RNA polymerase] major [SW|sigma factor] SigA	transcription
SigB Regulon	SigB	sigma factor	Cdd	BSU_25300	Equal	0.0782738	Equal	-0.122355	[SW|RNA polymerase] [SW|sigma factor] [[protein|580011DE5DC40EC9E7E0512791D328FAA010DCB8]]	general stress response, biocontrol of fungal growth
SigB Regulon	SigB	sigma factor	ClpC	BSU_00860	Equal	0.536962	Less abundant	-0.973869	[SW|RNA polymerase] [SW|sigma factor] [[protein|580011DE5DC40EC9E7E0512791D328FAA010DCB8]]	general stress response, biocontrol of fungal growth
SigB Regulon	SigB	sigma factor	ClpP	BSU_34540	Equal	0.271751	Less abundant	-0.652685	[SW|RNA polymerase] [SW|sigma factor] [[protein|580011DE5DC40EC9E7E0512791D328FAA010DCB8]]	general stress response, biocontrol of fungal growth
SigB Regulon	SigB	sigma factor	CsbB	BSU_08600	ON		Deleted		[SW|RNA polymerase] [SW|sigma factor] [[protein|580011DE5DC40EC9E7E0512791D328FAA010DCB8]]	general stress response, biocontrol of fungal growth
SigB Regulon	SigB	sigma factor	Ctc	BSU_00520			Less abundant	-0.418248	[SW|RNA polymerase] [SW|sigma factor] [[protein|580011DE5DC40EC9E7E0512791D328FAA010DCB8]]	general stress response, biocontrol of fungal growth
SigB Regulon	SigB	sigma factor	Ctc	BSU_00520			Less abundant	-0.418248	[SW|RNA polymerase] [SW|sigma factor] [[protein|580011DE5DC40EC9E7E0512791D328FAA010DCB8]]	general stress response, biocontrol of fungal growth
SigB Regulon	SigB	sigma factor	DacC	BSU_18350			Less abundant	-2.19088	[SW|RNA polymerase] [SW|sigma factor] [[protein|580011DE5DC40EC9E7E0512791D328FAA010DCB8]]	general stress response, biocontrol of fungal growth
SigB Regulon	SigB	sigma factor	DisA	BSU_00880	Equal	0.0233889	Not identified		[SW|RNA polymerase] [SW|sigma factor] [[protein|580011DE5DC40EC9E7E0512791D328FAA010DCB8]]	general stress response, biocontrol of fungal growth
SigB Regulon	SigB	sigma factor	Dps	BSU_30650	Equal	-0.348926	Equal	-0.0543798	[SW|RNA polymerase] [SW|sigma factor] [[protein|580011DE5DC40EC9E7E0512791D328FAA010DCB8]]	general stress response, biocontrol of fungal growth
SigB Regulon	SigB	sigma factor	Era	BSU_25290	Equal	0.83669	Equal	-0.283854	[SW|RNA polymerase] [SW|sigma factor] [[protein|580011DE5DC40EC9E7E0512791D328FAA010DCB8]]	general stress response, biocontrol of fungal growth
SigB Regulon	SigB	sigma factor	GabD	BSU_03910	Equal	-0.00926971	Less abundant	-0.639984	[SW|RNA polymerase] [SW|sigma factor] [[protein|580011DE5DC40EC9E7E0512791D328FAA010DCB8]]	general stress response, biocontrol of fungal growth
SigB Regulon	SigB	sigma factor	GalM	BSU_18360	Equal	-0.100241	Not identified		[SW|RNA polymerase] [SW|sigma factor] [[protein|580011DE5DC40EC9E7E0512791D328FAA010DCB8]]	general stress response, biocontrol of fungal growth
SigB Regulon	SigB	sigma factor	GtaB	BSU_35670	Equal	0.169195	Less abundant	-0.767469	[SW|RNA polymerase] [SW|sigma factor] [[protein|580011DE5DC40EC9E7E0512791D328FAA010DCB8]]	general stress response, biocontrol of fungal growth
SigB Regulon	SigB	sigma factor	Hpf	BSU_35310	Equal	-0.519709	Less abundant	-0.955664	[SW|RNA polymerase] [SW|sigma factor] [[protein|580011DE5DC40EC9E7E0512791D328FAA010DCB8]]	general stress response, biocontrol of fungal growth
SigB Regulon	SigB	sigma factor	InfB	BSU_16630	Equal	-0.168997	Equal	0.260434	[SW|RNA polymerase] [SW|sigma factor] [[protein|580011DE5DC40EC9E7E0512791D328FAA010DCB8]]	general stress response, biocontrol of fungal growth
SigB Regulon	SigB	sigma factor	IolW	BSU_33530	Equal	-0.137026	Equal	0.0686169	[SW|RNA polymerase] [SW|sigma factor] [[protein|580011DE5DC40EC9E7E0512791D328FAA010DCB8]]	general stress response, biocontrol of fungal growth
SigB Regulon	SigB	sigma factor	LuxS	BSU_30670	Equal	0.0630207	Less abundant	-1.58729	[SW|RNA polymerase] [SW|sigma factor] [[protein|580011DE5DC40EC9E7E0512791D328FAA010DCB8]]	general stress response, biocontrol of fungal growth
SigB Regulon	SigB	sigma factor	McsA	BSU_00840			OFF		[SW|RNA polymerase] [SW|sigma factor] [[protein|580011DE5DC40EC9E7E0512791D328FAA010DCB8]]	general stress response, biocontrol of fungal growth
SigB Regulon	SigB	sigma factor	McsB	BSU_00850	ON		OFF		[SW|RNA polymerase] [SW|sigma factor] [[protein|580011DE5DC40EC9E7E0512791D328FAA010DCB8]]	general stress response, biocontrol of fungal growth
SigB Regulon	SigB	sigma factor	MhqO	BSU_05490			Less abundant	-0.457284	[SW|RNA polymerase] [SW|sigma factor] [[protein|580011DE5DC40EC9E7E0512791D328FAA010DCB8]]	general stress response, biocontrol of fungal growth
SigB Regulon	SigB	sigma factor	NadE	BSU_03130	Equal	-0.0994027	Less abundant	-0.448645	[SW|RNA polymerase] [SW|sigma factor] [[protein|580011DE5DC40EC9E7E0512791D328FAA010DCB8]]	general stress response, biocontrol of fungal growth
SigB Regulon	SigB	sigma factor	NusA	BSU_16600	Equal	0.0661596	More abundant	0.439698	[SW|RNA polymerase] [SW|sigma factor] [[protein|580011DE5DC40EC9E7E0512791D328FAA010DCB8]]	general stress response, biocontrol of fungal growth
SigB Regulon	SigB	sigma factor	PhoP	BSU_29110	Equal	0.047418	OFF		[SW|RNA polymerase] [SW|sigma factor] [[protein|580011DE5DC40EC9E7E0512791D328FAA010DCB8]]	general stress response, biocontrol of fungal growth
SigB Regulon	SigB	sigma factor	PhoR	BSU_29100	Equal	0.123276	Less abundant	-0.44367	[SW|RNA polymerase] [SW|sigma factor] [[protein|580011DE5DC40EC9E7E0512791D328FAA010DCB8]]	general stress response, biocontrol of fungal growth
SigB Regulon	SigB	sigma factor	RbfA	BSU_16650	Equal	-0.0570463	Equal	-0.0820243	[SW|RNA polymerase] [SW|sigma factor] [[protein|580011DE5DC40EC9E7E0512791D328FAA010DCB8]]	general stress response, biocontrol of fungal growth
SigB Regulon	SigB	sigma factor	Rnr	BSU_33610	Equal	0.00903765	More abundant	1.04724	[SW|RNA polymerase] [SW|sigma factor] [[protein|580011DE5DC40EC9E7E0512791D328FAA010DCB8]]	general stress response, biocontrol of fungal growth
SigB Regulon	SigB	sigma factor	RsbR	BSU_04670	OFF		Equal	0.245244	[SW|RNA polymerase] [SW|sigma factor] [[protein|580011DE5DC40EC9E7E0512791D328FAA010DCB8]]	general stress response, biocontrol of fungal growth
SigB Regulon	SigB	sigma factor	RsbV	BSU_04710	Equal	0.175072	Less abundant	-1.02326	[SW|RNA polymerase] [SW|sigma factor] [[protein|580011DE5DC40EC9E7E0512791D328FAA010DCB8]]	general stress response, biocontrol of fungal growth
SigB Regulon	SigB	sigma factor	RsbW	BSU_04720	Equal	-0.0336138	Equal	-0.120846	[SW|RNA polymerase] [SW|sigma factor] [[protein|580011DE5DC40EC9E7E0512791D328FAA010DCB8]]	general stress response, biocontrol of fungal growth
SigB Regulon	SigB	sigma factor	SecG	BSU_33630			Equal	-0.168872	[SW|RNA polymerase] [SW|sigma factor] [[protein|580011DE5DC40EC9E7E0512791D328FAA010DCB8]]	general stress response, biocontrol of fungal growth
SigB Regulon	SigB	sigma factor	SigB	BSU_04730			OFF		[SW|RNA polymerase] [SW|sigma factor] [[protein|580011DE5DC40EC9E7E0512791D328FAA010DCB8]]	general stress response, biocontrol of fungal growth
SigB Regulon	SigB	sigma factor	SodA	BSU_25020			Equal	-0.422845	[SW|RNA polymerase] [SW|sigma factor] [[protein|580011DE5DC40EC9E7E0512791D328FAA010DCB8]]	general stress response, biocontrol of fungal growth
SigB Regulon	SigB	sigma factor	SpoVC	BSU_00530	OFF		Equal	-0.187911	[SW|RNA polymerase] [SW|sigma factor] [[protein|580011DE5DC40EC9E7E0512791D328FAA010DCB8]]	general stress response, biocontrol of fungal growth
SigB Regulon	SigB	sigma factor	TrxA	BSU_28500	Equal	-0.175788	Less abundant	-1.19381	[SW|RNA polymerase] [SW|sigma factor] [[protein|580011DE5DC40EC9E7E0512791D328FAA010DCB8]]	general stress response, biocontrol of fungal growth
SigB Regulon	SigB	sigma factor	YacL	BSU_00890	Equal	0.0315278	Equal	-0.472002	[SW|RNA polymerase] [SW|sigma factor] [[protein|580011DE5DC40EC9E7E0512791D328FAA010DCB8]]	general stress response, biocontrol of fungal growth
SigB Regulon	SigB	sigma factor	YceC	BSU_02890	Equal	0.218107	Equal	0.183646	[SW|RNA polymerase] [SW|sigma factor] [[protein|580011DE5DC40EC9E7E0512791D328FAA010DCB8]]	general stress response, biocontrol of fungal growth
SigB Regulon	SigB	sigma factor	YceC	BSU_02890	Equal	0.218107	Equal	0.183646	[SW|RNA polymerase] [SW|sigma factor] [[protein|580011DE5DC40EC9E7E0512791D328FAA010DCB8]]	general stress response, biocontrol of fungal growth
SigB Regulon	SigB	sigma factor	YceD	BSU_02900	Equal	0.169933	Equal	0.104984	[SW|RNA polymerase] [SW|sigma factor] [[protein|580011DE5DC40EC9E7E0512791D328FAA010DCB8]]	general stress response, biocontrol of fungal growth
SigB Regulon	SigB	sigma factor	YceD	BSU_02900	Equal	0.169933	Equal	0.104984	[SW|RNA polymerase] [SW|sigma factor] [[protein|580011DE5DC40EC9E7E0512791D328FAA010DCB8]]	general stress response, biocontrol of fungal growth
SigB Regulon	SigB	sigma factor	YceE	BSU_02910	Equal	0.0600325	Equal	0.11238	[SW|RNA polymerase] [SW|sigma factor] [[protein|580011DE5DC40EC9E7E0512791D328FAA010DCB8]]	general stress response, biocontrol of fungal growth
SigB Regulon	SigB	sigma factor	YceE	BSU_02910	Equal	0.0600325	Equal	0.11238	[SW|RNA polymerase] [SW|sigma factor] [[protein|580011DE5DC40EC9E7E0512791D328FAA010DCB8]]	general stress response, biocontrol of fungal growth
SigB Regulon	SigB	sigma factor	YceF	BSU_02920			Equal	-0.17721	[SW|RNA polymerase] [SW|sigma factor] [[protein|580011DE5DC40EC9E7E0512791D328FAA010DCB8]]	general stress response, biocontrol of fungal growth
SigB Regulon	SigB	sigma factor	YceF	BSU_02920			Equal	-0.17721	[SW|RNA polymerase] [SW|sigma factor] [[protein|580011DE5DC40EC9E7E0512791D328FAA010DCB8]]	general stress response, biocontrol of fungal growth
SigB Regulon	SigB	sigma factor	YceH	BSU_02940	Equal	0.0357545	More abundant	0.554914	[SW|RNA polymerase] [SW|sigma factor] [[protein|580011DE5DC40EC9E7E0512791D328FAA010DCB8]]	general stress response, biocontrol of fungal growth
SigB Regulon	SigB	sigma factor	YdaF	BSU_04210	ON		Not identified		[SW|RNA polymerase] [SW|sigma factor] [[protein|580011DE5DC40EC9E7E0512791D328FAA010DCB8]]	general stress response, biocontrol of fungal growth
SigB Regulon	SigB	sigma factor	YflG	BSU_07690	Equal	-0.208644	Less abundant	-0.691758	[SW|RNA polymerase] [SW|sigma factor] [[protein|580011DE5DC40EC9E7E0512791D328FAA010DCB8]]	general stress response, biocontrol of fungal growth
SigB Regulon	SigB	sigma factor	YkgB	BSU_13010	Equal	0.211089	Less abundant	-0.34632	[SW|RNA polymerase] [SW|sigma factor] [[protein|580011DE5DC40EC9E7E0512791D328FAA010DCB8]]	general stress response, biocontrol of fungal growth
SigB Regulon	SigB	sigma factor	YktC	BSU_14670	Equal	-0.34233	Deleted		[SW|RNA polymerase] [SW|sigma factor] [[protein|580011DE5DC40EC9E7E0512791D328FAA010DCB8]]	general stress response, biocontrol of fungal growth
SigB Regulon	SigB	sigma factor	YlxR	BSU_16610			More abundant	0.53071	[SW|RNA polymerase] [SW|sigma factor] [[protein|580011DE5DC40EC9E7E0512791D328FAA010DCB8]]	general stress response, biocontrol of fungal growth
SigB Regulon	SigB	sigma factor	YlxS	BSU_16590	Equal	0.00129318	More abundant	0.83975	[SW|RNA polymerase] [SW|sigma factor] [[protein|580011DE5DC40EC9E7E0512791D328FAA010DCB8]]	general stress response, biocontrol of fungal growth
SigB Regulon	SigB	sigma factor	YqhP	BSU_24500			OFF		[SW|RNA polymerase] [SW|sigma factor] [[protein|580011DE5DC40EC9E7E0512791D328FAA010DCB8]]	general stress response, biocontrol of fungal growth
SigB Regulon	SigB	sigma factor	YqhQ	BSU_24490	Equal	0.0873706	Equal	-0.325622	[SW|RNA polymerase] [SW|sigma factor] [[protein|580011DE5DC40EC9E7E0512791D328FAA010DCB8]]	general stress response, biocontrol of fungal growth
SigB Regulon	SigB	sigma factor	YraA	BSU_27020	Equal	0.508162	Deleted		[SW|RNA polymerase] [SW|sigma factor] [[protein|580011DE5DC40EC9E7E0512791D328FAA010DCB8]]	general stress response, biocontrol of fungal growth
SigB Regulon	SigB	sigma factor	YsdB	BSU_28830	Equal	0.0992699	Deleted		[SW|RNA polymerase] [SW|sigma factor] [[protein|580011DE5DC40EC9E7E0512791D328FAA010DCB8]]	general stress response, biocontrol of fungal growth
SigB Regulon	SigB	sigma factor	YtfP	BSU_30060			ON		[SW|RNA polymerase] [SW|sigma factor] [[protein|580011DE5DC40EC9E7E0512791D328FAA010DCB8]]	general stress response, biocontrol of fungal growth
SigB Regulon	SigB	sigma factor	YtiB	BSU_30690	Equal	0.121794	Equal	-0.55045	[SW|RNA polymerase] [SW|sigma factor] [[protein|580011DE5DC40EC9E7E0512791D328FAA010DCB8]]	general stress response, biocontrol of fungal growth
SigB Regulon	SigB	sigma factor	YtkK	BSU_29420			OFF		[SW|RNA polymerase] [SW|sigma factor] [[protein|580011DE5DC40EC9E7E0512791D328FAA010DCB8]]	general stress response, biocontrol of fungal growth
SigB Regulon	SigB	sigma factor	YtkL	BSU_29410	Equal	-0.00986417	Less abundant	-1.06745	[SW|RNA polymerase] [SW|sigma factor] [[protein|580011DE5DC40EC9E7E0512791D328FAA010DCB8]]	general stress response, biocontrol of fungal growth
SigB Regulon	SigB	sigma factor	YtxG	BSU_29780	Equal	-0.0233301	Less abundant	-0.724705	[SW|RNA polymerase] [SW|sigma factor] [[protein|580011DE5DC40EC9E7E0512791D328FAA010DCB8]]	general stress response, biocontrol of fungal growth
SigB Regulon	SigB	sigma factor	YtxH	BSU_29770	Equal	-0.429436	Less abundant	-0.618535	[SW|RNA polymerase] [SW|sigma factor] [[protein|580011DE5DC40EC9E7E0512791D328FAA010DCB8]]	general stress response, biocontrol of fungal growth
SigB Regulon	SigB	sigma factor	YtxJ	BSU_29760			OFF		[SW|RNA polymerase] [SW|sigma factor] [[protein|580011DE5DC40EC9E7E0512791D328FAA010DCB8]]	general stress response, biocontrol of fungal growth
SigB Regulon	SigB	sigma factor	YvaK	BSU_33620	Equal	0.0874653	Less abundant	-0.637233	[SW|RNA polymerase] [SW|sigma factor] [[protein|580011DE5DC40EC9E7E0512791D328FAA010DCB8]]	general stress response, biocontrol of fungal growth
SigB Regulon	SigB	sigma factor	YvgN	BSU_33400	Equal	0.210704	Less abundant	-0.377359	[SW|RNA polymerase] [SW|sigma factor] [[protein|580011DE5DC40EC9E7E0512791D328FAA010DCB8]]	general stress response, biocontrol of fungal growth
SigB Regulon	SigB	sigma factor	YwjA	BSU_37230	Equal	0.01533	Equal	-0.112513	[SW|RNA polymerase] [SW|sigma factor] [[protein|580011DE5DC40EC9E7E0512791D328FAA010DCB8]]	general stress response, biocontrol of fungal growth
SigB Regulon	SigB	sigma factor	YxjI	BSU_38940	Equal	0.291208	ON		[SW|RNA polymerase] [SW|sigma factor] [[protein|580011DE5DC40EC9E7E0512791D328FAA010DCB8]]	general stress response, biocontrol of fungal growth
SigD Regulon	SigD	sigma factor	CheA	BSU_16430	Equal	-0.337889	Deleted		[SW|RNA polymerase] [SW|sigma factor] SigD	regulation of flagella, motility, chemotaxis and autolysis
SigD Regulon	SigD	sigma factor	CheA	BSU_16430	Equal	-0.337889	Deleted		[SW|RNA polymerase] [SW|sigma factor] SigD	regulation of flagella, motility, chemotaxis and autolysis
SigD Regulon	SigD	sigma factor	CheV	BSU_14010	Equal	-0.415238	Deleted		[SW|RNA polymerase] [SW|sigma factor] SigD	regulation of flagella, motility, chemotaxis and autolysis
SigD Regulon	SigD	sigma factor	CheW	BSU_16440	Equal	-0.276054	Deleted		[SW|RNA polymerase] [SW|sigma factor] SigD	regulation of flagella, motility, chemotaxis and autolysis
SigD Regulon	SigD	sigma factor	CheW	BSU_16440	Equal	-0.276054	Deleted		[SW|RNA polymerase] [SW|sigma factor] SigD	regulation of flagella, motility, chemotaxis and autolysis
SigD Regulon	SigD	sigma factor	CheY	BSU_16330	Equal	-0.430546	Deleted		[SW|RNA polymerase] [SW|sigma factor] SigD	regulation of flagella, motility, chemotaxis and autolysis
SigD Regulon	SigD	sigma factor	CheY	BSU_16330	Equal	-0.430546	Deleted		[SW|RNA polymerase] [SW|sigma factor] SigD	regulation of flagella, motility, chemotaxis and autolysis
SigD Regulon	SigD	sigma factor	DltA	BSU_38500	Equal	0.0247218	More abundant	1.96705	[SW|RNA polymerase] [SW|sigma factor] SigD	regulation of flagella, motility, chemotaxis and autolysis
SigD Regulon	SigD	sigma factor	DltB	BSU_38510	ON		ON		[SW|RNA polymerase] [SW|sigma factor] SigD	regulation of flagella, motility, chemotaxis and autolysis
SigD Regulon	SigD	sigma factor	DltC	BSU_38520	Equal	-0.183772	Not identified		[SW|RNA polymerase] [SW|sigma factor] SigD	regulation of flagella, motility, chemotaxis and autolysis
SigD Regulon	SigD	sigma factor	DltD	BSU_38530	Equal	0.269108	More abundant	0.541102	[SW|RNA polymerase] [SW|sigma factor] SigD	regulation of flagella, motility, chemotaxis and autolysis
SigD Regulon	SigD	sigma factor	Epr	BSU_38400	Equal	-1.03324	Deleted		[SW|RNA polymerase] [SW|sigma factor] SigD	regulation of flagella, motility, chemotaxis and autolysis
SigD Regulon	SigD	sigma factor	FlgE	BSU_16290	ON		Deleted		[SW|RNA polymerase] [SW|sigma factor] SigD	regulation of flagella, motility, chemotaxis and autolysis
SigD Regulon	SigD	sigma factor	FlgE	BSU_16290	ON		Deleted		[SW|RNA polymerase] [SW|sigma factor] SigD	regulation of flagella, motility, chemotaxis and autolysis
SigD Regulon	SigD	sigma factor	FlgK	BSU_35410	ON		Deleted		[SW|RNA polymerase] [SW|sigma factor] SigD	regulation of flagella, motility, chemotaxis and autolysis
SigD Regulon	SigD	sigma factor	FlhA	BSU_16390	Equal	-0.162094	Deleted		[SW|RNA polymerase] [SW|sigma factor] SigD	regulation of flagella, motility, chemotaxis and autolysis
SigD Regulon	SigD	sigma factor	FlhA	BSU_16390	Equal	-0.162094	Deleted		[SW|RNA polymerase] [SW|sigma factor] SigD	regulation of flagella, motility, chemotaxis and autolysis
SigD Regulon	SigD	sigma factor	FlhF	BSU_16400	Equal	-0.221048	Deleted		[SW|RNA polymerase] [SW|sigma factor] SigD	regulation of flagella, motility, chemotaxis and autolysis
SigD Regulon	SigD	sigma factor	FlhF	BSU_16400	Equal	-0.221048	Deleted		[SW|RNA polymerase] [SW|sigma factor] SigD	regulation of flagella, motility, chemotaxis and autolysis
SigD Regulon	SigD	sigma factor	FliD	BSU_35340	Equal	0.282498	Deleted		[SW|RNA polymerase] [SW|sigma factor] SigD	regulation of flagella, motility, chemotaxis and autolysis
SigD Regulon	SigD	sigma factor	FliD	BSU_35340	Equal	0.282498	Deleted		[SW|RNA polymerase] [SW|sigma factor] SigD	regulation of flagella, motility, chemotaxis and autolysis
SigD Regulon	SigD	sigma factor	FliF	BSU_16210	Equal	-0.0466983	Deleted		[SW|RNA polymerase] [SW|sigma factor] SigD	regulation of flagella, motility, chemotaxis and autolysis
SigD Regulon	SigD	sigma factor	FliG	BSU_16220	OFF		Deleted		[SW|RNA polymerase] [SW|sigma factor] SigD	regulation of flagella, motility, chemotaxis and autolysis
SigD Regulon	SigD	sigma factor	FliI	BSU_16240	OFF		Deleted		[SW|RNA polymerase] [SW|sigma factor] SigD	regulation of flagella, motility, chemotaxis and autolysis
SigD Regulon	SigD	sigma factor	FliL	BSU_16300	Equal	-0.119797	Deleted		[SW|RNA polymerase] [SW|sigma factor] SigD	regulation of flagella, motility, chemotaxis and autolysis
SigD Regulon	SigD	sigma factor	FliL	BSU_16300	Equal	-0.119797	Deleted		[SW|RNA polymerase] [SW|sigma factor] SigD	regulation of flagella, motility, chemotaxis and autolysis
SigD Regulon	SigD	sigma factor	FliM	BSU_16310	Equal	-0.402102	Deleted		[SW|RNA polymerase] [SW|sigma factor] SigD	regulation of flagella, motility, chemotaxis and autolysis
SigD Regulon	SigD	sigma factor	FliM	BSU_16310	Equal	-0.402102	Deleted		[SW|RNA polymerase] [SW|sigma factor] SigD	regulation of flagella, motility, chemotaxis and autolysis
SigD Regulon	SigD	sigma factor	FliY	BSU_16320	Equal	-0.156304	Deleted		[SW|RNA polymerase] [SW|sigma factor] SigD	regulation of flagella, motility, chemotaxis and autolysis
SigD Regulon	SigD	sigma factor	FliY	BSU_16320	Equal	-0.156304	Deleted		[SW|RNA polymerase] [SW|sigma factor] SigD	regulation of flagella, motility, chemotaxis and autolysis
SigD Regulon	SigD	sigma factor	Hag	BSU_35360	Equal	-0.129245	Deleted		[SW|RNA polymerase] [SW|sigma factor] SigD	regulation of flagella, motility, chemotaxis and autolysis
SigD Regulon	SigD	sigma factor	HemAT	BSU_10380	Equal	-0.257815	Not identified		[SW|RNA polymerase] [SW|sigma factor] SigD	regulation of flagella, motility, chemotaxis and autolysis
SigD Regulon	SigD	sigma factor	Hpf	BSU_35310	Equal	-0.519709	Less abundant	-0.955664	[SW|RNA polymerase] [SW|sigma factor] SigD	regulation of flagella, motility, chemotaxis and autolysis
SigD Regulon	SigD	sigma factor	LytA	BSU_35640	Equal	-0.126832	ON		[SW|RNA polymerase] [SW|sigma factor] SigD	regulation of flagella, motility, chemotaxis and autolysis
SigD Regulon	SigD	sigma factor	LytC	BSU_35620	Equal	-0.309422	Not identified		[SW|RNA polymerase] [SW|sigma factor] SigD	regulation of flagella, motility, chemotaxis and autolysis
SigD Regulon	SigD	sigma factor	LytD	BSU_35780	Equal	-0.157692	Deleted		[SW|RNA polymerase] [SW|sigma factor] SigD	regulation of flagella, motility, chemotaxis and autolysis
SigD Regulon	SigD	sigma factor	LytF	BSU_09370	Equal	-1.23376	Not identified		[SW|RNA polymerase] [SW|sigma factor] SigD	regulation of flagella, motility, chemotaxis and autolysis
SigD Regulon	SigD	sigma factor	McpA	BSU_31240	Equal	-0.0607395	Deleted		[SW|RNA polymerase] [SW|sigma factor] SigD	regulation of flagella, motility, chemotaxis and autolysis
SigD Regulon	SigD	sigma factor	McpB	BSU_31260	Equal	-0.143031	Deleted		[SW|RNA polymerase] [SW|sigma factor] SigD	regulation of flagella, motility, chemotaxis and autolysis
SigD Regulon	SigD	sigma factor	McpC	BSU_13950	Equal	-0.379299	Not identified		[SW|RNA polymerase] [SW|sigma factor] SigD	regulation of flagella, motility, chemotaxis and autolysis
SigD Regulon	SigD	sigma factor	MinJ	BSU_35220	Equal	-0.0910791	Less abundant	-0.616983	[SW|RNA polymerase] [SW|sigma factor] SigD	regulation of flagella, motility, chemotaxis and autolysis
SigD Regulon	SigD	sigma factor	MotA	BSU_13690	Equal	-0.174754	Deleted		[SW|RNA polymerase] [SW|sigma factor] SigD	regulation of flagella, motility, chemotaxis and autolysis
SigD Regulon	SigD	sigma factor	MotB	BSU_13680	Equal	-0.135976	Deleted		[SW|RNA polymerase] [SW|sigma factor] SigD	regulation of flagella, motility, chemotaxis and autolysis
SigD Regulon	SigD	sigma factor	NfrA	BSU_38110	Equal	0.140902	Less abundant	-0.762824	[SW|RNA polymerase] [SW|sigma factor] SigD	regulation of flagella, motility, chemotaxis and autolysis
SigD Regulon	SigD	sigma factor	PgdS	BSU_35860	Equal	0.259173	Deleted		[SW|RNA polymerase] [SW|sigma factor] SigD	regulation of flagella, motility, chemotaxis and autolysis
SigD Regulon	SigD	sigma factor	SigA	BSU_25200	Equal	-0.137865	Equal	-0.104921	[SW|RNA polymerase] [SW|sigma factor] SigD	regulation of flagella, motility, chemotaxis and autolysis
SigD Regulon	SigD	sigma factor	SivC	BSU_15960	Equal	-0.877802	Not identified		[SW|RNA polymerase] [SW|sigma factor] SigD	regulation of flagella, motility, chemotaxis and autolysis
SigD Regulon	SigD	sigma factor	SwrB	BSU_16480	Equal	-0.205364	Not identified		[SW|RNA polymerase] [SW|sigma factor] SigD	regulation of flagella, motility, chemotaxis and autolysis
SigD Regulon	SigD	sigma factor	SwrB	BSU_16480	Equal	-0.205364	Not identified		[SW|RNA polymerase] [SW|sigma factor] SigD	regulation of flagella, motility, chemotaxis and autolysis
SigD Regulon	SigD	sigma factor	TlpA	BSU_31250	Equal	-0.0251344	Deleted		[SW|RNA polymerase] [SW|sigma factor] SigD	regulation of flagella, motility, chemotaxis and autolysis
SigD Regulon	SigD	sigma factor	TlpB	BSU_31230	Equal	0.021246	Deleted		[SW|RNA polymerase] [SW|sigma factor] SigD	regulation of flagella, motility, chemotaxis and autolysis
SigD Regulon	SigD	sigma factor	TlpC	BSU_03440	Equal	-0.362845	Not identified		[SW|RNA polymerase] [SW|sigma factor] SigD	regulation of flagella, motility, chemotaxis and autolysis
SigD Regulon	SigD	sigma factor	YabO	BSU_00590	Equal	-0.157758	Equal	-0.00296148	[SW|RNA polymerase] [SW|sigma factor] SigD	regulation of flagella, motility, chemotaxis and autolysis
SigD Regulon	SigD	sigma factor	YabR	BSU_00630	Equal	-0.0709807	More abundant	0.593178	[SW|RNA polymerase] [SW|sigma factor] SigD	regulation of flagella, motility, chemotaxis and autolysis
SigD Regulon	SigD	sigma factor	YbdO	BSU_02050	Equal	0.0634549	Deleted		[SW|RNA polymerase] [SW|sigma factor] SigD	regulation of flagella, motility, chemotaxis and autolysis
SigD Regulon	SigD	sigma factor	YfmS	BSU_07360	Equal	-0.148904	Not identified		[SW|RNA polymerase] [SW|sigma factor] SigD	regulation of flagella, motility, chemotaxis and autolysis
SigD Regulon	SigD	sigma factor	YfmT	BSU_07350	Equal	-0.0702724	Not identified		[SW|RNA polymerase] [SW|sigma factor] SigD	regulation of flagella, motility, chemotaxis and autolysis
SigD Regulon	SigD	sigma factor	YjcM	BSU_11910	Equal	-1.41977	Less abundant	-0.84589	[SW|RNA polymerase] [SW|sigma factor] SigD	regulation of flagella, motility, chemotaxis and autolysis
SigD Regulon	SigD	sigma factor	YjcP	BSU_11940	Equal	0.0764383	Not identified		[SW|RNA polymerase] [SW|sigma factor] SigD	regulation of flagella, motility, chemotaxis and autolysis
SigD Regulon	SigD	sigma factor	YjcQ	BSU_11950	Equal	-0.328616	Not identified		[SW|RNA polymerase] [SW|sigma factor] SigD	regulation of flagella, motility, chemotaxis and autolysis
SigD Regulon	SigD	sigma factor	YlqG	BSU_16070	OFF		Not identified		[SW|RNA polymerase] [SW|sigma factor] SigD	regulation of flagella, motility, chemotaxis and autolysis
SigD Regulon	SigD	sigma factor	YlxF	BSU_16260	Equal	-0.179249	Deleted		[SW|RNA polymerase] [SW|sigma factor] SigD	regulation of flagella, motility, chemotaxis and autolysis
SigD Regulon	SigD	sigma factor	YlxF	BSU_16260	Equal	-0.179249	Deleted		[SW|RNA polymerase] [SW|sigma factor] SigD	regulation of flagella, motility, chemotaxis and autolysis
SigD Regulon	SigD	sigma factor	YoaH	BSU_18610	ON		Deleted		[SW|RNA polymerase] [SW|sigma factor] SigD	regulation of flagella, motility, chemotaxis and autolysis
SigD Regulon	SigD	sigma factor	YqaR	BSU_26210	Equal	-0.398108	Deleted		[SW|RNA polymerase] [SW|sigma factor] SigD	regulation of flagella, motility, chemotaxis and autolysis
SigD Regulon	SigD	sigma factor	YvaQ	BSU_33690	Equal	0.00263023	Not identified		[SW|RNA polymerase] [SW|sigma factor] SigD	regulation of flagella, motility, chemotaxis and autolysis
SigD Regulon	SigD	sigma factor	YvyF	BSU_35440	Equal	-0.109175	Not identified		[SW|RNA polymerase] [SW|sigma factor] SigD	regulation of flagella, motility, chemotaxis and autolysis
SigD Regulon	SigD	sigma factor	YxkC	BSU_38850	Equal	0.638403	Deleted		[SW|RNA polymerase] [SW|sigma factor] SigD	regulation of flagella, motility, chemotaxis and autolysis
SigE Regulon	SigE	sigma factor	BdbD	BSU_33480	Equal	0.0493221	Equal	0.168016	[SW|RNA polymerase ][SW|sporulation ]mother cell-specific (early) [SW|sigma factor ]SigE	transcription of [SW|sporulation ]genes (early mother cell)
SigE Regulon	SigE	sigma factor	CspR	BSU_08930	Equal	-0.151051	Equal	-0.0351143	[SW|RNA polymerase ][SW|sporulation ]mother cell-specific (early) [SW|sigma factor ]SigE	transcription of [SW|sporulation ]genes (early mother cell)
SigE Regulon	SigE	sigma factor	CtaA	BSU_14870			Equal	0.374086	[SW|RNA polymerase ][SW|sporulation ]mother cell-specific (early) [SW|sigma factor ]SigE	transcription of [SW|sporulation ]genes (early mother cell)
SigE Regulon	SigE	sigma factor	DivIB	BSU_15240			Equal	-0.386761	[SW|RNA polymerase ][SW|sporulation ]mother cell-specific (early) [SW|sigma factor ]SigE	transcription of [SW|sporulation ]genes (early mother cell)
SigE Regulon	SigE	sigma factor	DivIB	BSU_15240			Equal	-0.386761	[SW|RNA polymerase ][SW|sporulation ]mother cell-specific (early) [SW|sigma factor ]SigE	transcription of [SW|sporulation ]genes (early mother cell)
SigE Regulon	SigE	sigma factor	ExuR	BSU_12370	ON		Deleted		[SW|RNA polymerase ][SW|sporulation ]mother cell-specific (early) [SW|sigma factor ]SigE	transcription of [SW|sporulation ]genes (early mother cell)
SigE Regulon	SigE	sigma factor	IspG	BSU_25070	Equal	0.20595	Equal	0.0451927	[SW|RNA polymerase ][SW|sporulation ]mother cell-specific (early) [SW|sigma factor ]SigE	transcription of [SW|sporulation ]genes (early mother cell)
SigE Regulon	SigE	sigma factor	Mbl	BSU_36410	Equal	0.134547	Equal	-0.20318	[SW|RNA polymerase ][SW|sporulation ]mother cell-specific (early) [SW|sigma factor ]SigE	transcription of [SW|sporulation ]genes (early mother cell)
SigE Regulon	SigE	sigma factor	Mbl	BSU_36410	Equal	0.134547	Equal	-0.20318	[SW|RNA polymerase ][SW|sporulation ]mother cell-specific (early) [SW|sigma factor ]SigE	transcription of [SW|sporulation ]genes (early mother cell)
SigE Regulon	SigE	sigma factor	MurB	BSU_15230	Equal	0.0698547	Equal	0.110602	[SW|RNA polymerase ][SW|sporulation ]mother cell-specific (early) [SW|sigma factor ]SigE	transcription of [SW|sporulation ]genes (early mother cell)
SigE Regulon	SigE	sigma factor	MurB	BSU_15230	Equal	0.0698547	Equal	0.110602	[SW|RNA polymerase ][SW|sporulation ]mother cell-specific (early) [SW|sigma factor ]SigE	transcription of [SW|sporulation ]genes (early mother cell)
SigE Regulon	SigE	sigma factor	MurD	BSU_15200	Equal	-0.0273628	More abundant	0.554101	[SW|RNA polymerase ][SW|sporulation ]mother cell-specific (early) [SW|sigma factor ]SigE	transcription of [SW|sporulation ]genes (early mother cell)
SigE Regulon	SigE	sigma factor	MurE	BSU_15180	Equal	-0.0552406	Equal	0.175962	[SW|RNA polymerase ][SW|sporulation ]mother cell-specific (early) [SW|sigma factor ]SigE	transcription of [SW|sporulation ]genes (early mother cell)
SigE Regulon	SigE	sigma factor	MurG	BSU_15220	Equal	0.110418	Equal	0.0713755	[SW|RNA polymerase ][SW|sporulation ]mother cell-specific (early) [SW|sigma factor ]SigE	transcription of [SW|sporulation ]genes (early mother cell)
SigE Regulon	SigE	sigma factor	MurG	BSU_15220	Equal	0.110418	Equal	0.0713755	[SW|RNA polymerase ][SW|sporulation ]mother cell-specific (early) [SW|sigma factor ]SigE	transcription of [SW|sporulation ]genes (early mother cell)
SigE Regulon	SigE	sigma factor	PhoP	BSU_29110	Equal	0.047418	OFF		[SW|RNA polymerase ][SW|sporulation ]mother cell-specific (early) [SW|sigma factor ]SigE	transcription of [SW|sporulation ]genes (early mother cell)
SigE Regulon	SigE	sigma factor	PhoR	BSU_29100	Equal	0.123276	Less abundant	-0.44367	[SW|RNA polymerase ][SW|sporulation ]mother cell-specific (early) [SW|sigma factor ]SigE	transcription of [SW|sporulation ]genes (early mother cell)
SigE Regulon	SigE	sigma factor	PolA	BSU_29090	Equal	0.0246518	More abundant	0.212578	[SW|RNA polymerase ][SW|sporulation ]mother cell-specific (early) [SW|sigma factor ]SigE	transcription of [SW|sporulation ]genes (early mother cell)
SigE Regulon	SigE	sigma factor	YabO	BSU_00590	Equal	-0.157758	Equal	-0.00296148	[SW|RNA polymerase ][SW|sporulation ]mother cell-specific (early) [SW|sigma factor ]SigE	transcription of [SW|sporulation ]genes (early mother cell)
SigE Regulon	SigE	sigma factor	YabR	BSU_00630	Equal	-0.0709807	More abundant	0.593178	[SW|RNA polymerase ][SW|sporulation ]mother cell-specific (early) [SW|sigma factor ]SigE	transcription of [SW|sporulation ]genes (early mother cell)
SigE Regulon	SigE	sigma factor	YdjP	BSU_06280	Equal	0.0301622	Deleted		[SW|RNA polymerase ][SW|sporulation ]mother cell-specific (early) [SW|sigma factor ]SigE	transcription of [SW|sporulation ]genes (early mother cell)
SigE Regulon	SigE	sigma factor	YqkF	BSU_23620	Equal	0.144505	Less abundant	-0.396307	[SW|RNA polymerase ][SW|sporulation ]mother cell-specific (early) [SW|sigma factor ]SigE	transcription of [SW|sporulation ]genes (early mother cell)
SigE Regulon	SigE	sigma factor	YrrS	BSU_27300	Equal	0.206274	Equal	-0.21656	[SW|RNA polymerase ][SW|sporulation ]mother cell-specific (early) [SW|sigma factor ]SigE	transcription of [SW|sporulation ]genes (early mother cell)
SigF Regulon	SigF	sigma factor	ClpC	BSU_00860	Equal	0.536962	Less abundant	-0.973869	[SW|RNA polymerase] forespore-specific (early) [SW|sigma factor] SigF	transcription of [SW|sporulation] genes (early forespore)
SigF Regulon	SigF	sigma factor	ComGA	BSU_24730	Equal	-0.861065	Equal	-0.57486	[SW|RNA polymerase] forespore-specific (early) [SW|sigma factor] SigF	transcription of [SW|sporulation] genes (early forespore)
SigF Regulon	SigF	sigma factor	ComGC	BSU_24710			Equal	0.468149	[SW|RNA polymerase] forespore-specific (early) [SW|sigma factor] SigF	transcription of [SW|sporulation] genes (early forespore)
SigF Regulon	SigF	sigma factor	CydB	BSU_38750			ON		[SW|RNA polymerase] forespore-specific (early) [SW|sigma factor] SigF	transcription of [SW|sporulation] genes (early forespore)
SigF Regulon	SigF	sigma factor	CydC	BSU_38740			Equal	0.0901092	[SW|RNA polymerase] forespore-specific (early) [SW|sigma factor] SigF	transcription of [SW|sporulation] genes (early forespore)
SigF Regulon	SigF	sigma factor	DisA	BSU_00880	Equal	0.0233889	Not identified		[SW|RNA polymerase] forespore-specific (early) [SW|sigma factor] SigF	transcription of [SW|sporulation] genes (early forespore)
SigF Regulon	SigF	sigma factor	FtsH	BSU_00690	Equal	0.143741	Less abundant	-0.710035	[SW|RNA polymerase] forespore-specific (early) [SW|sigma factor] SigF	transcription of [SW|sporulation] genes (early forespore)
SigF Regulon	SigF	sigma factor	Gmk	BSU_15680	Equal	0.0899957	Less abundant	-0.302074	[SW|RNA polymerase] forespore-specific (early) [SW|sigma factor] SigF	transcription of [SW|sporulation] genes (early forespore)
SigF Regulon	SigF	sigma factor	HprT	BSU_00680	Equal	0.089042	Less abundant	-0.232097	[SW|RNA polymerase] forespore-specific (early) [SW|sigma factor] SigF	transcription of [SW|sporulation] genes (early forespore)
SigF Regulon	SigF	sigma factor	McsA	BSU_00840			OFF		[SW|RNA polymerase] forespore-specific (early) [SW|sigma factor] SigF	transcription of [SW|sporulation] genes (early forespore)
SigF Regulon	SigF	sigma factor	McsB	BSU_00850	ON		OFF		[SW|RNA polymerase] forespore-specific (early) [SW|sigma factor] SigF	transcription of [SW|sporulation] genes (early forespore)
SigF Regulon	SigF	sigma factor	MurAA	BSU_36760	Equal	0.192937	Equal	-0.211297	[SW|RNA polymerase] forespore-specific (early) [SW|sigma factor] SigF	transcription of [SW|sporulation] genes (early forespore)
SigF Regulon	SigF	sigma factor	RemA	BSU_15670			Equal	-0.0326926	[SW|RNA polymerase] forespore-specific (early) [SW|sigma factor] SigF	transcription of [SW|sporulation] genes (early forespore)
SigF Regulon	SigF	sigma factor	YloC	BSU_15660	Equal	-0.0130908	More abundant	0.816253	[SW|RNA polymerase] forespore-specific (early) [SW|sigma factor] SigF	transcription of [SW|sporulation] genes (early forespore)
SigF Regulon	SigF	sigma factor	YloH	BSU_15690	Equal	-0.280259	Equal	0.146598	[SW|RNA polymerase] forespore-specific (early) [SW|sigma factor] SigF	transcription of [SW|sporulation] genes (early forespore)
SigF Regulon	SigF	sigma factor	YqhP	BSU_24500			OFF		[SW|RNA polymerase] forespore-specific (early) [SW|sigma factor] SigF	transcription of [SW|sporulation] genes (early forespore)
SigF Regulon	SigF	sigma factor	YqhQ	BSU_24490	Equal	0.0873706	Equal	-0.325622	[SW|RNA polymerase] forespore-specific (early) [SW|sigma factor] SigF	transcription of [SW|sporulation] genes (early forespore)
SigF Regulon	SigF	sigma factor	YrrS	BSU_27300	Equal	0.206274	Equal	-0.21656	[SW|RNA polymerase] forespore-specific (early) [SW|sigma factor] SigF	transcription of [SW|sporulation] genes (early forespore)
SigG Regulon	SigG	sigma factor	AzoR2	BSU_33540	Equal	0.0649452	Less abundant	-0.397484	[SW|RNA polymerase] [SW|sporulation] forespore-specific (late) [SW|sigma factor] SigG	transcription of [SW|sporulation] genes (late forespore)
SigG Regulon	SigG	sigma factor	FabL	BSU_08650	Equal	0.116105	Equal	0.0574926	[SW|RNA polymerase] [SW|sporulation] forespore-specific (late) [SW|sigma factor] SigG	transcription of [SW|sporulation] genes (late forespore)
SigG Regulon	SigG	sigma factor	FabL	BSU_08650	Equal	0.116105	Equal	0.0574926	[SW|RNA polymerase] [SW|sporulation] forespore-specific (late) [SW|sigma factor] SigG	transcription of [SW|sporulation] genes (late forespore)
SigG Regulon	SigG	sigma factor	LysA	BSU_23380	Equal	-0.208251	Equal	-0.199713	[SW|RNA polymerase] [SW|sporulation] forespore-specific (late) [SW|sigma factor] SigG	transcription of [SW|sporulation] genes (late forespore)
SigG Regulon	SigG	sigma factor	PhoA	BSU_09410	Equal	-0.624928	Less abundant	-1.58088	[SW|RNA polymerase] [SW|sporulation] forespore-specific (late) [SW|sigma factor] SigG	transcription of [SW|sporulation] genes (late forespore)
SigG Regulon	SigG	sigma factor	YitU	BSU_11140			OFF		[SW|RNA polymerase] [SW|sporulation] forespore-specific (late) [SW|sigma factor] SigG	transcription of [SW|sporulation] genes (late forespore)
SigG Regulon	SigG	sigma factor	YpeB	BSU_22920			OFF		[SW|RNA polymerase] [SW|sporulation] forespore-specific (late) [SW|sigma factor] SigG	transcription of [SW|sporulation] genes (late forespore)
SigH Regulon	SigH	sigma factor	Abn2	BSU_39330	Equal	-1.65078	Less abundant	-3.01148	[SW|RNA polymerase] [SW|sigma factor] SigH, not fully active in laboratory strains due to a mutation (V117A)	transcription of early stationary phase genes ([SW|sporulation], competence)
SigH Regulon	SigH	sigma factor	CitG	BSU_33040	Equal	-0.0223815	Equal	0.150777	[SW|RNA polymerase] [SW|sigma factor] SigH, not fully active in laboratory strains due to a mutation (V117A)	transcription of early stationary phase genes ([SW|sporulation], competence)
SigH Regulon	SigH	sigma factor	DacC	BSU_18350			Less abundant	-2.19088	[SW|RNA polymerase] [SW|sigma factor] SigH, not fully active in laboratory strains due to a mutation (V117A)	transcription of early stationary phase genes ([SW|sporulation], competence)
SigH Regulon	SigH	sigma factor	FtsA	BSU_15280	Equal	-0.0450694	OFF		[SW|RNA polymerase] [SW|sigma factor] SigH, not fully active in laboratory strains due to a mutation (V117A)	transcription of early stationary phase genes ([SW|sporulation], competence)
SigH Regulon	SigH	sigma factor	FtsZ	BSU_15290	Equal	-0.112604	Less abundant	-0.31388	[SW|RNA polymerase] [SW|sigma factor] SigH, not fully active in laboratory strains due to a mutation (V117A)	transcription of early stationary phase genes ([SW|sporulation], competence)
SigH Regulon	SigH	sigma factor	GalM	BSU_18360	Equal	-0.100241	Not identified		[SW|RNA polymerase] [SW|sigma factor] SigH, not fully active in laboratory strains due to a mutation (V117A)	transcription of early stationary phase genes ([SW|sporulation], competence)
SigH Regulon	SigH	sigma factor	Hbs	BSU_22790	Equal	0.0074145	Equal	-0.0378977	[SW|RNA polymerase] [SW|sigma factor] SigH, not fully active in laboratory strains due to a mutation (V117A)	transcription of early stationary phase genes ([SW|sporulation], competence)
SigH Regulon	SigH	sigma factor	Hpf	BSU_35310	Equal	-0.519709	Less abundant	-0.955664	[SW|RNA polymerase] [SW|sigma factor] SigH, not fully active in laboratory strains due to a mutation (V117A)	transcription of early stationary phase genes ([SW|sporulation], competence)
SigH Regulon	SigH	sigma factor	LytE	BSU_09420			Less abundant	-2.67579	[SW|RNA polymerase] [SW|sigma factor] SigH, not fully active in laboratory strains due to a mutation (V117A)	transcription of early stationary phase genes ([SW|sporulation], competence)
SigH Regulon	SigH	sigma factor	MinD	BSU_27990	Equal	0.0747903	Less abundant	-0.372187	[SW|RNA polymerase] [SW|sigma factor] SigH, not fully active in laboratory strains due to a mutation (V117A)	transcription of early stationary phase genes ([SW|sporulation], competence)
SigH Regulon	SigH	sigma factor	MreB	BSU_28030	Equal	0.218105	Less abundant	-0.426302	[SW|RNA polymerase] [SW|sigma factor] SigH, not fully active in laboratory strains due to a mutation (V117A)	transcription of early stationary phase genes ([SW|sporulation], competence)
SigH Regulon	SigH	sigma factor	RapG	BSU_40300	Equal	-0.00629234	Deleted		[SW|RNA polymerase] [SW|sigma factor] SigH, not fully active in laboratory strains due to a mutation (V117A)	transcription of early stationary phase genes ([SW|sporulation], competence)
SigH Regulon	SigH	sigma factor	SigA	BSU_25200	Equal	-0.137865	Equal	-0.104921	[SW|RNA polymerase] [SW|sigma factor] SigH, not fully active in laboratory strains due to a mutation (V117A)	transcription of early stationary phase genes ([SW|sporulation], competence)
SigH Regulon	SigH	sigma factor	SigA	BSU_25200	Equal	-0.137865	Equal	-0.104921	[SW|RNA polymerase] [SW|sigma factor] SigH, not fully active in laboratory strains due to a mutation (V117A)	transcription of early stationary phase genes ([SW|sporulation], competence)
SigH Regulon	SigH	sigma factor	Spo0A	BSU_24220	Equal	-0.199933	Equal	0.100184	[SW|RNA polymerase] [SW|sigma factor] SigH, not fully active in laboratory strains due to a mutation (V117A)	transcription of early stationary phase genes ([SW|sporulation], competence)
SigH Regulon	SigH	sigma factor	Spo0F	BSU_37130	Equal	-0.358118	Less abundant	-0.924882	[SW|RNA polymerase] [SW|sigma factor] SigH, not fully active in laboratory strains due to a mutation (V117A)	transcription of early stationary phase genes ([SW|sporulation], competence)
SigH Regulon	SigH	sigma factor	Spo0M	BSU_08760	Equal	0.262648	More abundant	0.781484	[SW|RNA polymerase] [SW|sigma factor] SigH, not fully active in laboratory strains due to a mutation (V117A)	transcription of early stationary phase genes ([SW|sporulation], competence)
SigH Regulon	SigH	sigma factor	SpoVG	BSU_00490	Equal	-0.135593	More abundant	0.293187	[SW|RNA polymerase] [SW|sigma factor] SigH, not fully active in laboratory strains due to a mutation (V117A)	transcription of early stationary phase genes ([SW|sporulation], competence)
SigH Regulon	SigH	sigma factor	SpoVS	BSU_16980	Equal	-0.17663	Equal	-0.192966	[SW|RNA polymerase] [SW|sigma factor] SigH, not fully active in laboratory strains due to a mutation (V117A)	transcription of early stationary phase genes ([SW|sporulation], competence)
SigH Regulon	SigH	sigma factor	UreC	BSU_36640			OFF		[SW|RNA polymerase] [SW|sigma factor] SigH, not fully active in laboratory strains due to a mutation (V117A)	transcription of early stationary phase genes ([SW|sporulation], competence)
SigH Regulon	SigH	sigma factor	Vpr	BSU_38090	Less abundant	-3.9857	Deleted		[SW|RNA polymerase] [SW|sigma factor] SigH, not fully active in laboratory strains due to a mutation (V117A)	transcription of early stationary phase genes ([SW|sporulation], competence)
SigH Regulon	SigH	sigma factor	YisK	BSU_10750	Equal	-0.183755	Deleted		[SW|RNA polymerase] [SW|sigma factor] SigH, not fully active in laboratory strains due to a mutation (V117A)	transcription of early stationary phase genes ([SW|sporulation], competence)
SigH Regulon	SigH	sigma factor	YtxG	BSU_29780	Equal	-0.0233301	Less abundant	-0.724705	[SW|RNA polymerase] [SW|sigma factor] SigH, not fully active in laboratory strains due to a mutation (V117A)	transcription of early stationary phase genes ([SW|sporulation], competence)
SigH Regulon	SigH	sigma factor	YtxH	BSU_29770	Equal	-0.429436	Less abundant	-0.618535	[SW|RNA polymerase] [SW|sigma factor] SigH, not fully active in laboratory strains due to a mutation (V117A)	transcription of early stationary phase genes ([SW|sporulation], competence)
SigH Regulon	SigH	sigma factor	YtxJ	BSU_29760			OFF		[SW|RNA polymerase] [SW|sigma factor] SigH, not fully active in laboratory strains due to a mutation (V117A)	transcription of early stationary phase genes ([SW|sporulation], competence)
SigI Regulon	SigI	sigma factor	DhbA	BSU_32000	Equal	0.0620416	Not identified		[SW|RNA polymerase ][SW|sigma factor ]SigI	control of a class of heat shock genes
SigI Regulon	SigI	sigma factor	DhbB	BSU_31970	Equal	0.0220051	Equal	0.371408	[SW|RNA polymerase ][SW|sigma factor ]SigI	control of a class of heat shock genes
SigI Regulon	SigI	sigma factor	DhbC	BSU_31990	Equal	0.0217387	Equal	0.375952	[SW|RNA polymerase ][SW|sigma factor ]SigI	control of a class of heat shock genes
SigI Regulon	SigI	sigma factor	DhbE	BSU_31980	Equal	0.215485	Not identified		[SW|RNA polymerase ][SW|sigma factor ]SigI	control of a class of heat shock genes
SigI Regulon	SigI	sigma factor	DhbF	BSU_31960	Equal	-0.150386	Not identified		[SW|RNA polymerase ][SW|sigma factor ]SigI	control of a class of heat shock genes
SigI Regulon	SigI	sigma factor	FabI	BSU_11720	Equal	0.674204	Equal	0.391581	[SW|RNA polymerase ][SW|sigma factor ]SigI	control of a class of heat shock genes
SigI Regulon	SigI	sigma factor	LytE	BSU_09420			Less abundant	-2.67579	[SW|RNA polymerase ][SW|sigma factor ]SigI	control of a class of heat shock genes
SigI Regulon	SigI	sigma factor	YkuN	BSU_14150	ON		Not identified		[SW|RNA polymerase ][SW|sigma factor ]SigI	control of a class of heat shock genes
SigI Regulon	SigI	sigma factor	YkuP	BSU_14170	OFF		Not identified		[SW|RNA polymerase ][SW|sigma factor ]SigI	control of a class of heat shock genes
SigK Regulon	SigK	sigma factor	Asd	BSU_16750	Equal	-0.0347926	Equal	0.0639483	[SW|RNA polymerase ][SW|sporulation]-specific [SW|sigma factor ](sigma-K) (5' part of the interrupted [[gene|24F7FD5C7C3A68BB2760ABB8CBD8FBD65E5FF7D4]] gene), with [[gene|6FAD8804AA32B84819DDE57C0AF63F208FB9FFD1]]	late mother cell-specific gene expression
SigK Regulon	SigK	sigma factor	Asd	BSU_16750	Equal	-0.0347926	Equal	0.0639483	[SW|RNA polymerase ][SW|sporulation]-specific [SW|sigma factor ](sigma-K) (5' part of the interrupted [[gene|24F7FD5C7C3A68BB2760ABB8CBD8FBD65E5FF7D4]] gene), with [[gene|6FAD8804AA32B84819DDE57C0AF63F208FB9FFD1]]	late mother cell-specific gene expression
SigK Regulon	SigK	sigma factor	DapA	BSU_16770	Equal	-0.0108337	Equal	0.0665493	[SW|RNA polymerase ][SW|sporulation]-specific [SW|sigma factor ](sigma-K) (5' part of the interrupted [[gene|24F7FD5C7C3A68BB2760ABB8CBD8FBD65E5FF7D4]] gene), with [[gene|6FAD8804AA32B84819DDE57C0AF63F208FB9FFD1]]	late mother cell-specific gene expression
SigK Regulon	SigK	sigma factor	DapA	BSU_16770	Equal	-0.0108337	Equal	0.0665493	[SW|RNA polymerase ][SW|sporulation]-specific [SW|sigma factor ](sigma-K) (5' part of the interrupted [[gene|24F7FD5C7C3A68BB2760ABB8CBD8FBD65E5FF7D4]] gene), with [[gene|6FAD8804AA32B84819DDE57C0AF63F208FB9FFD1]]	late mother cell-specific gene expression
SigK Regulon	SigK	sigma factor	DapG	BSU_16760	Equal	0.104018	Equal	-0.0894941	[SW|RNA polymerase ][SW|sporulation]-specific [SW|sigma factor ](sigma-K) (5' part of the interrupted [[gene|24F7FD5C7C3A68BB2760ABB8CBD8FBD65E5FF7D4]] gene), with [[gene|6FAD8804AA32B84819DDE57C0AF63F208FB9FFD1]]	late mother cell-specific gene expression
SigK Regulon	SigK	sigma factor	DapG	BSU_16760	Equal	0.104018	Equal	-0.0894941	[SW|RNA polymerase ][SW|sporulation]-specific [SW|sigma factor ](sigma-K) (5' part of the interrupted [[gene|24F7FD5C7C3A68BB2760ABB8CBD8FBD65E5FF7D4]] gene), with [[gene|6FAD8804AA32B84819DDE57C0AF63F208FB9FFD1]]	late mother cell-specific gene expression
SigK Regulon	SigK	sigma factor	FtsY	BSU_15950	Equal	0.0100568	Less abundant	-0.394498	[SW|RNA polymerase ][SW|sporulation]-specific [SW|sigma factor ](sigma-K) (5' part of the interrupted [[gene|24F7FD5C7C3A68BB2760ABB8CBD8FBD65E5FF7D4]] gene), with [[gene|6FAD8804AA32B84819DDE57C0AF63F208FB9FFD1]]	late mother cell-specific gene expression
SigL Regulon	SigL	sigma factor	AcoA	BSU_08060	Equal	-0.734072	Less abundant	-0.934096	[SW|sigma factor ]of the [SW|RNA polymerase], Sigma-54, Sigma L	utilization of arginin, acetoin and fructose, required for cold adaptation
SigL Regulon	SigL	sigma factor	AcoB	BSU_08070	Equal	-0.658013	Equal	-0.680888	[SW|sigma factor ]of the [SW|RNA polymerase], Sigma-54, Sigma L	utilization of arginin, acetoin and fructose, required for cold adaptation
SigL Regulon	SigL	sigma factor	AcoC	BSU_08080	Equal	-0.881547	Less abundant	-0.46166	[SW|sigma factor ]of the [SW|RNA polymerase], Sigma-54, Sigma L	utilization of arginin, acetoin and fructose, required for cold adaptation
SigL Regulon	SigL	sigma factor	Bcd	BSU_24080	Equal	-0.0244338	More abundant	0.373935	[SW|sigma factor ]of the [SW|RNA polymerase], Sigma-54, Sigma L	utilization of arginin, acetoin and fructose, required for cold adaptation
SigL Regulon	SigL	sigma factor	BkdAA	BSU_24050	Equal	-0.232353	Equal	0.228051	[SW|sigma factor ]of the [SW|RNA polymerase], Sigma-54, Sigma L	utilization of arginin, acetoin and fructose, required for cold adaptation
SigL Regulon	SigL	sigma factor	BkdAB	BSU_24040	Equal	-0.181274	Equal	-0.0218054	[SW|sigma factor ]of the [SW|RNA polymerase], Sigma-54, Sigma L	utilization of arginin, acetoin and fructose, required for cold adaptation
SigL Regulon	SigL	sigma factor	BkdB	BSU_24030	Equal	-0.320861	Equal	0.0891374	[SW|sigma factor ]of the [SW|RNA polymerase], Sigma-54, Sigma L	utilization of arginin, acetoin and fructose, required for cold adaptation
SigL Regulon	SigL	sigma factor	Buk	BSU_24070	Equal	0.118166	Equal	-0.572887	[SW|sigma factor ]of the [SW|RNA polymerase], Sigma-54, Sigma L	utilization of arginin, acetoin and fructose, required for cold adaptation
SigL Regulon	SigL	sigma factor	LpdV	BSU_24060	Equal	-0.140167	Equal	0.195677	[SW|sigma factor ]of the [SW|RNA polymerase], Sigma-54, Sigma L	utilization of arginin, acetoin and fructose, required for cold adaptation
SigL Regulon	SigL	sigma factor	Ptb	BSU_24090	Equal	-0.0763391	More abundant	0.725931	[SW|sigma factor ]of the [SW|RNA polymerase], Sigma-54, Sigma L	utilization of arginin, acetoin and fructose, required for cold adaptation
SigL Regulon	SigL	sigma factor	RocA	BSU_37780	Equal	-0.063029	More abundant	0.26403	[SW|sigma factor ]of the [SW|RNA polymerase], Sigma-54, Sigma L	utilization of arginin, acetoin and fructose, required for cold adaptation
SigL Regulon	SigL	sigma factor	RocB	BSU_37770	Equal	-0.637383	Less abundant	-0.507947	[SW|sigma factor ]of the [SW|RNA polymerase], Sigma-54, Sigma L	utilization of arginin, acetoin and fructose, required for cold adaptation
SigL Regulon	SigL	sigma factor	RocC	BSU_37760	Equal	-0.275972	OFF		[SW|sigma factor ]of the [SW|RNA polymerase], Sigma-54, Sigma L	utilization of arginin, acetoin and fructose, required for cold adaptation
SigL Regulon	SigL	sigma factor	RocD	BSU_40340	Equal	0.217915	Equal	-0.109233	[SW|sigma factor ]of the [SW|RNA polymerase], Sigma-54, Sigma L	utilization of arginin, acetoin and fructose, required for cold adaptation
SigL Regulon	SigL	sigma factor	RocE	BSU_40330	Equal	-0.0205504	Less abundant	-0.640165	[SW|sigma factor ]of the [SW|RNA polymerase], Sigma-54, Sigma L	utilization of arginin, acetoin and fructose, required for cold adaptation
SigL Regulon	SigL	sigma factor	RocF	BSU_40320	Equal	-0.182419	Equal	0.14227	[SW|sigma factor ]of the [SW|RNA polymerase], Sigma-54, Sigma L	utilization of arginin, acetoin and fructose, required for cold adaptation
SigL Regulon	SigL	sigma factor	RocG	BSU_37790	Equal	-0.0927455	More abundant	0.340675	[SW|sigma factor ]of the [SW|RNA polymerase], Sigma-54, Sigma L	utilization of arginin, acetoin and fructose, required for cold adaptation
SigL Regulon	SigL	sigma factor	SacC	BSU_27030	Equal	-1.39061	Deleted		[SW|sigma factor ]of the [SW|RNA polymerase], Sigma-54, Sigma L	utilization of arginin, acetoin and fructose, required for cold adaptation
SigM Regulon	SigM	sigma factor	Abh	BSU_14480	Equal	-0.110269	ON		[SW|RNA polymerase] ECF-type [SW|sigma factor] [[protein|081DF3EE9FA56209D648C7677188C61CE3AA8E41]], required for adaptation to inhibitors of peptidoglycan synthesis	adaptation to inhibitors of peptidoglycan synthesis
SigM Regulon	SigM	sigma factor	ClpC	BSU_00860	Equal	0.536962	Less abundant	-0.973869	[SW|RNA polymerase] ECF-type [SW|sigma factor] [[protein|081DF3EE9FA56209D648C7677188C61CE3AA8E41]], required for adaptation to inhibitors of peptidoglycan synthesis	adaptation to inhibitors of peptidoglycan synthesis
SigM Regulon	SigM	sigma factor	CysK	BSU_00730	Equal	-0.172898	Less abundant	-1.27961	[SW|RNA polymerase] ECF-type [SW|sigma factor] [[protein|081DF3EE9FA56209D648C7677188C61CE3AA8E41]], required for adaptation to inhibitors of peptidoglycan synthesis	adaptation to inhibitors of peptidoglycan synthesis
SigM Regulon	SigM	sigma factor	Ddl	BSU_04560	Equal	0.143004	Equal	-0.258203	[SW|RNA polymerase] ECF-type [SW|sigma factor] [[protein|081DF3EE9FA56209D648C7677188C61CE3AA8E41]], required for adaptation to inhibitors of peptidoglycan synthesis	adaptation to inhibitors of peptidoglycan synthesis
SigM Regulon	SigM	sigma factor	DisA	BSU_00880	Equal	0.0233889	Not identified		[SW|RNA polymerase] ECF-type [SW|sigma factor] [[protein|081DF3EE9FA56209D648C7677188C61CE3AA8E41]], required for adaptation to inhibitors of peptidoglycan synthesis	adaptation to inhibitors of peptidoglycan synthesis
SigM Regulon	SigM	sigma factor	DivIB	BSU_15240			Equal	-0.386761	[SW|RNA polymerase] ECF-type [SW|sigma factor] [[protein|081DF3EE9FA56209D648C7677188C61CE3AA8E41]], required for adaptation to inhibitors of peptidoglycan synthesis	adaptation to inhibitors of peptidoglycan synthesis
SigM Regulon	SigM	sigma factor	DltA	BSU_38500	Equal	0.0247218	More abundant	1.96705	[SW|RNA polymerase] ECF-type [SW|sigma factor] [[protein|081DF3EE9FA56209D648C7677188C61CE3AA8E41]], required for adaptation to inhibitors of peptidoglycan synthesis	adaptation to inhibitors of peptidoglycan synthesis
SigM Regulon	SigM	sigma factor	DltB	BSU_38510	ON		ON		[SW|RNA polymerase] ECF-type [SW|sigma factor] [[protein|081DF3EE9FA56209D648C7677188C61CE3AA8E41]], required for adaptation to inhibitors of peptidoglycan synthesis	adaptation to inhibitors of peptidoglycan synthesis
SigM Regulon	SigM	sigma factor	DltC	BSU_38520	Equal	-0.183772	Not identified		[SW|RNA polymerase] ECF-type [SW|sigma factor] [[protein|081DF3EE9FA56209D648C7677188C61CE3AA8E41]], required for adaptation to inhibitors of peptidoglycan synthesis	adaptation to inhibitors of peptidoglycan synthesis
SigM Regulon	SigM	sigma factor	DltD	BSU_38530	Equal	0.269108	More abundant	0.541102	[SW|RNA polymerase] ECF-type [SW|sigma factor] [[protein|081DF3EE9FA56209D648C7677188C61CE3AA8E41]], required for adaptation to inhibitors of peptidoglycan synthesis	adaptation to inhibitors of peptidoglycan synthesis
SigM Regulon	SigM	sigma factor	EfeB	BSU_38260	Equal	-0.166145	Less abundant	-1.60584	[SW|RNA polymerase] ECF-type [SW|sigma factor] [[protein|081DF3EE9FA56209D648C7677188C61CE3AA8E41]], required for adaptation to inhibitors of peptidoglycan synthesis	adaptation to inhibitors of peptidoglycan synthesis
SigM Regulon	SigM	sigma factor	EfeB	BSU_38260	Equal	-0.166145	Less abundant	-1.60584	[SW|RNA polymerase] ECF-type [SW|sigma factor] [[protein|081DF3EE9FA56209D648C7677188C61CE3AA8E41]], required for adaptation to inhibitors of peptidoglycan synthesis	adaptation to inhibitors of peptidoglycan synthesis
SigM Regulon	SigM	sigma factor	EfeO	BSU_38270	Equal	-0.0718575	Equal	0.159163	[SW|RNA polymerase] ECF-type [SW|sigma factor] [[protein|081DF3EE9FA56209D648C7677188C61CE3AA8E41]], required for adaptation to inhibitors of peptidoglycan synthesis	adaptation to inhibitors of peptidoglycan synthesis
SigM Regulon	SigM	sigma factor	EfeU	BSU_38280	OFF		Equal	-0.456161	[SW|RNA polymerase] ECF-type [SW|sigma factor] [[protein|081DF3EE9FA56209D648C7677188C61CE3AA8E41]], required for adaptation to inhibitors of peptidoglycan synthesis	adaptation to inhibitors of peptidoglycan synthesis
SigM Regulon	SigM	sigma factor	FtsH	BSU_00690	Equal	0.143741	Less abundant	-0.710035	[SW|RNA polymerase] ECF-type [SW|sigma factor] [[protein|081DF3EE9FA56209D648C7677188C61CE3AA8E41]], required for adaptation to inhibitors of peptidoglycan synthesis	adaptation to inhibitors of peptidoglycan synthesis
SigM Regulon	SigM	sigma factor	HprT	BSU_00680	Equal	0.089042	Less abundant	-0.232097	[SW|RNA polymerase] ECF-type [SW|sigma factor] [[protein|081DF3EE9FA56209D648C7677188C61CE3AA8E41]], required for adaptation to inhibitors of peptidoglycan synthesis	adaptation to inhibitors of peptidoglycan synthesis
SigM Regulon	SigM	sigma factor	Maf	BSU_28050			Less abundant	-0.557685	[SW|RNA polymerase] ECF-type [SW|sigma factor] [[protein|081DF3EE9FA56209D648C7677188C61CE3AA8E41]], required for adaptation to inhibitors of peptidoglycan synthesis	adaptation to inhibitors of peptidoglycan synthesis
SigM Regulon	SigM	sigma factor	McsA	BSU_00840			OFF		[SW|RNA polymerase] ECF-type [SW|sigma factor] [[protein|081DF3EE9FA56209D648C7677188C61CE3AA8E41]], required for adaptation to inhibitors of peptidoglycan synthesis	adaptation to inhibitors of peptidoglycan synthesis
SigM Regulon	SigM	sigma factor	McsB	BSU_00850	ON		OFF		[SW|RNA polymerase] ECF-type [SW|sigma factor] [[protein|081DF3EE9FA56209D648C7677188C61CE3AA8E41]], required for adaptation to inhibitors of peptidoglycan synthesis	adaptation to inhibitors of peptidoglycan synthesis
SigM Regulon	SigM	sigma factor	MetA	BSU_21910			OFF		[SW|RNA polymerase] ECF-type [SW|sigma factor] [[protein|081DF3EE9FA56209D648C7677188C61CE3AA8E41]], required for adaptation to inhibitors of peptidoglycan synthesis	adaptation to inhibitors of peptidoglycan synthesis
SigM Regulon	SigM	sigma factor	MinD	BSU_27990	Equal	0.0747903	Less abundant	-0.372187	[SW|RNA polymerase] ECF-type [SW|sigma factor] [[protein|081DF3EE9FA56209D648C7677188C61CE3AA8E41]], required for adaptation to inhibitors of peptidoglycan synthesis	adaptation to inhibitors of peptidoglycan synthesis
SigM Regulon	SigM	sigma factor	MinD	BSU_27990	Equal	0.0747903	Less abundant	-0.372187	[SW|RNA polymerase] ECF-type [SW|sigma factor] [[protein|081DF3EE9FA56209D648C7677188C61CE3AA8E41]], required for adaptation to inhibitors of peptidoglycan synthesis	adaptation to inhibitors of peptidoglycan synthesis
SigM Regulon	SigM	sigma factor	MreB	BSU_28030	Equal	0.218105	Less abundant	-0.426302	[SW|RNA polymerase] ECF-type [SW|sigma factor] [[protein|081DF3EE9FA56209D648C7677188C61CE3AA8E41]], required for adaptation to inhibitors of peptidoglycan synthesis	adaptation to inhibitors of peptidoglycan synthesis
SigM Regulon	SigM	sigma factor	MreB	BSU_28030	Equal	0.218105	Less abundant	-0.426302	[SW|RNA polymerase] ECF-type [SW|sigma factor] [[protein|081DF3EE9FA56209D648C7677188C61CE3AA8E41]], required for adaptation to inhibitors of peptidoglycan synthesis	adaptation to inhibitors of peptidoglycan synthesis
SigM Regulon	SigM	sigma factor	MurB	BSU_15230	Equal	0.0698547	Equal	0.110602	[SW|RNA polymerase] ECF-type [SW|sigma factor] [[protein|081DF3EE9FA56209D648C7677188C61CE3AA8E41]], required for adaptation to inhibitors of peptidoglycan synthesis	adaptation to inhibitors of peptidoglycan synthesis
SigM Regulon	SigM	sigma factor	MurF	BSU_04570	Equal	0.125898	Less abundant	-0.421442	[SW|RNA polymerase] ECF-type [SW|sigma factor] [[protein|081DF3EE9FA56209D648C7677188C61CE3AA8E41]], required for adaptation to inhibitors of peptidoglycan synthesis	adaptation to inhibitors of peptidoglycan synthesis
SigM Regulon	SigM	sigma factor	MurG	BSU_15220	Equal	0.110418	Equal	0.0713755	[SW|RNA polymerase] ECF-type [SW|sigma factor] [[protein|081DF3EE9FA56209D648C7677188C61CE3AA8E41]], required for adaptation to inhibitors of peptidoglycan synthesis	adaptation to inhibitors of peptidoglycan synthesis
SigM Regulon	SigM	sigma factor	PbpX	BSU_16950	ON		Equal	0.42367	[SW|RNA polymerase] ECF-type [SW|sigma factor] [[protein|081DF3EE9FA56209D648C7677188C61CE3AA8E41]], required for adaptation to inhibitors of peptidoglycan synthesis	adaptation to inhibitors of peptidoglycan synthesis
SigM Regulon	SigM	sigma factor	PonA	BSU_22320	Equal	-0.13873	More abundant	0.704829	[SW|RNA polymerase] ECF-type [SW|sigma factor] [[protein|081DF3EE9FA56209D648C7677188C61CE3AA8E41]], required for adaptation to inhibitors of peptidoglycan synthesis	adaptation to inhibitors of peptidoglycan synthesis
SigM Regulon	SigM	sigma factor	RodA	BSU_38120	ON		Not identified		[SW|RNA polymerase] ECF-type [SW|sigma factor] [[protein|081DF3EE9FA56209D648C7677188C61CE3AA8E41]], required for adaptation to inhibitors of peptidoglycan synthesis	adaptation to inhibitors of peptidoglycan synthesis
SigM Regulon	SigM	sigma factor	SecDF	BSU_27650	Equal	-0.0445601	Equal	-0.108639	[SW|RNA polymerase] ECF-type [SW|sigma factor] [[protein|081DF3EE9FA56209D648C7677188C61CE3AA8E41]], required for adaptation to inhibitors of peptidoglycan synthesis	adaptation to inhibitors of peptidoglycan synthesis
SigM Regulon	SigM	sigma factor	TagT	BSU_35840	Equal	0.00572586	Deleted		[SW|RNA polymerase] ECF-type [SW|sigma factor] [[protein|081DF3EE9FA56209D648C7677188C61CE3AA8E41]], required for adaptation to inhibitors of peptidoglycan synthesis	adaptation to inhibitors of peptidoglycan synthesis
SigM Regulon	SigM	sigma factor	TagT	BSU_35840	Equal	0.00572586	Deleted		[SW|RNA polymerase] ECF-type [SW|sigma factor] [[protein|081DF3EE9FA56209D648C7677188C61CE3AA8E41]], required for adaptation to inhibitors of peptidoglycan synthesis	adaptation to inhibitors of peptidoglycan synthesis
SigM Regulon	SigM	sigma factor	TagU	BSU_35650	Equal	-0.00111198	Equal	-0.374899	[SW|RNA polymerase] ECF-type [SW|sigma factor] [[protein|081DF3EE9FA56209D648C7677188C61CE3AA8E41]], required for adaptation to inhibitors of peptidoglycan synthesis	adaptation to inhibitors of peptidoglycan synthesis
SigM Regulon	SigM	sigma factor	UgtP	BSU_21920			Equal	-0.166783	[SW|RNA polymerase] ECF-type [SW|sigma factor] [[protein|081DF3EE9FA56209D648C7677188C61CE3AA8E41]], required for adaptation to inhibitors of peptidoglycan synthesis	adaptation to inhibitors of peptidoglycan synthesis
SigM Regulon	SigM	sigma factor	UgtP	BSU_21920			Equal	-0.166783	[SW|RNA polymerase] ECF-type [SW|sigma factor] [[protein|081DF3EE9FA56209D648C7677188C61CE3AA8E41]], required for adaptation to inhibitors of peptidoglycan synthesis	adaptation to inhibitors of peptidoglycan synthesis
SigM Regulon	SigM	sigma factor	YabO	BSU_00590	Equal	-0.157758	Equal	-0.00296148	[SW|RNA polymerase] ECF-type [SW|sigma factor] [[protein|081DF3EE9FA56209D648C7677188C61CE3AA8E41]], required for adaptation to inhibitors of peptidoglycan synthesis	adaptation to inhibitors of peptidoglycan synthesis
SigM Regulon	SigM	sigma factor	YabR	BSU_00630	Equal	-0.0709807	More abundant	0.593178	[SW|RNA polymerase] ECF-type [SW|sigma factor] [[protein|081DF3EE9FA56209D648C7677188C61CE3AA8E41]], required for adaptation to inhibitors of peptidoglycan synthesis	adaptation to inhibitors of peptidoglycan synthesis
SigM Regulon	SigM	sigma factor	YacC	BSU_00710	Equal	-0.0148385	Equal	0.0941525	[SW|RNA polymerase] ECF-type [SW|sigma factor] [[protein|081DF3EE9FA56209D648C7677188C61CE3AA8E41]], required for adaptation to inhibitors of peptidoglycan synthesis	adaptation to inhibitors of peptidoglycan synthesis
SigM Regulon	SigM	sigma factor	YacC	BSU_00710	Equal	-0.0148385	Equal	0.0941525	[SW|RNA polymerase] ECF-type [SW|sigma factor] [[protein|081DF3EE9FA56209D648C7677188C61CE3AA8E41]], required for adaptation to inhibitors of peptidoglycan synthesis	adaptation to inhibitors of peptidoglycan synthesis
SigM Regulon	SigM	sigma factor	YacD	BSU_00720	Equal	-0.0114193	Equal	0.163855	[SW|RNA polymerase] ECF-type [SW|sigma factor] [[protein|081DF3EE9FA56209D648C7677188C61CE3AA8E41]], required for adaptation to inhibitors of peptidoglycan synthesis	adaptation to inhibitors of peptidoglycan synthesis
SigM Regulon	SigM	sigma factor	YacL	BSU_00890	Equal	0.0315278	Equal	-0.472002	[SW|RNA polymerase] ECF-type [SW|sigma factor] [[protein|081DF3EE9FA56209D648C7677188C61CE3AA8E41]], required for adaptation to inhibitors of peptidoglycan synthesis	adaptation to inhibitors of peptidoglycan synthesis
SigM Regulon	SigM	sigma factor	YceC	BSU_02890	Equal	0.218107	Equal	0.183646	[SW|RNA polymerase] ECF-type [SW|sigma factor] [[protein|081DF3EE9FA56209D648C7677188C61CE3AA8E41]], required for adaptation to inhibitors of peptidoglycan synthesis	adaptation to inhibitors of peptidoglycan synthesis
SigM Regulon	SigM	sigma factor	YceC	BSU_02890	Equal	0.218107	Equal	0.183646	[SW|RNA polymerase] ECF-type [SW|sigma factor] [[protein|081DF3EE9FA56209D648C7677188C61CE3AA8E41]], required for adaptation to inhibitors of peptidoglycan synthesis	adaptation to inhibitors of peptidoglycan synthesis
SigM Regulon	SigM	sigma factor	YceD	BSU_02900	Equal	0.169933	Equal	0.104984	[SW|RNA polymerase] ECF-type [SW|sigma factor] [[protein|081DF3EE9FA56209D648C7677188C61CE3AA8E41]], required for adaptation to inhibitors of peptidoglycan synthesis	adaptation to inhibitors of peptidoglycan synthesis
SigM Regulon	SigM	sigma factor	YceD	BSU_02900	Equal	0.169933	Equal	0.104984	[SW|RNA polymerase] ECF-type [SW|sigma factor] [[protein|081DF3EE9FA56209D648C7677188C61CE3AA8E41]], required for adaptation to inhibitors of peptidoglycan synthesis	adaptation to inhibitors of peptidoglycan synthesis
SigM Regulon	SigM	sigma factor	YceE	BSU_02910	Equal	0.0600325	Equal	0.11238	[SW|RNA polymerase] ECF-type [SW|sigma factor] [[protein|081DF3EE9FA56209D648C7677188C61CE3AA8E41]], required for adaptation to inhibitors of peptidoglycan synthesis	adaptation to inhibitors of peptidoglycan synthesis
SigM Regulon	SigM	sigma factor	YceE	BSU_02910	Equal	0.0600325	Equal	0.11238	[SW|RNA polymerase] ECF-type [SW|sigma factor] [[protein|081DF3EE9FA56209D648C7677188C61CE3AA8E41]], required for adaptation to inhibitors of peptidoglycan synthesis	adaptation to inhibitors of peptidoglycan synthesis
SigM Regulon	SigM	sigma factor	YceF	BSU_02920			Equal	-0.17721	[SW|RNA polymerase] ECF-type [SW|sigma factor] [[protein|081DF3EE9FA56209D648C7677188C61CE3AA8E41]], required for adaptation to inhibitors of peptidoglycan synthesis	adaptation to inhibitors of peptidoglycan synthesis
SigM Regulon	SigM	sigma factor	YceF	BSU_02920			Equal	-0.17721	[SW|RNA polymerase] ECF-type [SW|sigma factor] [[protein|081DF3EE9FA56209D648C7677188C61CE3AA8E41]], required for adaptation to inhibitors of peptidoglycan synthesis	adaptation to inhibitors of peptidoglycan synthesis
SigM Regulon	SigM	sigma factor	YceH	BSU_02940	Equal	0.0357545	More abundant	0.554914	[SW|RNA polymerase] ECF-type [SW|sigma factor] [[protein|081DF3EE9FA56209D648C7677188C61CE3AA8E41]], required for adaptation to inhibitors of peptidoglycan synthesis	adaptation to inhibitors of peptidoglycan synthesis
SigM Regulon	SigM	sigma factor	YebC	BSU_06380	Equal	0.318677	Equal	0.132145	[SW|RNA polymerase] ECF-type [SW|sigma factor] [[protein|081DF3EE9FA56209D648C7677188C61CE3AA8E41]], required for adaptation to inhibitors of peptidoglycan synthesis	adaptation to inhibitors of peptidoglycan synthesis
SigM Regulon	SigM	sigma factor	YfnI	BSU_07260			ON		[SW|RNA polymerase] ECF-type [SW|sigma factor] [[protein|081DF3EE9FA56209D648C7677188C61CE3AA8E41]], required for adaptation to inhibitors of peptidoglycan synthesis	adaptation to inhibitors of peptidoglycan synthesis
SigM Regulon	SigM	sigma factor	YhdL	BSU_09510	Equal	0.147968	Equal	-0.0292015	[SW|RNA polymerase] ECF-type [SW|sigma factor] [[protein|081DF3EE9FA56209D648C7677188C61CE3AA8E41]], required for adaptation to inhibitors of peptidoglycan synthesis	adaptation to inhibitors of peptidoglycan synthesis
SigM Regulon	SigM	sigma factor	YngC	BSU_18190			OFF		[SW|RNA polymerase] ECF-type [SW|sigma factor] [[protein|081DF3EE9FA56209D648C7677188C61CE3AA8E41]], required for adaptation to inhibitors of peptidoglycan synthesis	adaptation to inhibitors of peptidoglycan synthesis
SigM Regulon	SigM	sigma factor	YpuA	BSU_23370	OFF		More abundant	1.53212	[SW|RNA polymerase] ECF-type [SW|sigma factor] [[protein|081DF3EE9FA56209D648C7677188C61CE3AA8E41]], required for adaptation to inhibitors of peptidoglycan synthesis	adaptation to inhibitors of peptidoglycan synthesis
SigM Regulon	SigM	sigma factor	YraA	BSU_27020	Equal	0.508162	Deleted		[SW|RNA polymerase] ECF-type [SW|sigma factor] [[protein|081DF3EE9FA56209D648C7677188C61CE3AA8E41]], required for adaptation to inhibitors of peptidoglycan synthesis	adaptation to inhibitors of peptidoglycan synthesis
SigM Regulon	SigM	sigma factor	YwbO	BSU_38250			Equal	-0.334162	[SW|RNA polymerase] ECF-type [SW|sigma factor] [[protein|081DF3EE9FA56209D648C7677188C61CE3AA8E41]], required for adaptation to inhibitors of peptidoglycan synthesis	adaptation to inhibitors of peptidoglycan synthesis
SigM Regulon	SigM	sigma factor	YwtE	BSU_35850	Equal	0.199806	Deleted		[SW|RNA polymerase] ECF-type [SW|sigma factor] [[protein|081DF3EE9FA56209D648C7677188C61CE3AA8E41]], required for adaptation to inhibitors of peptidoglycan synthesis	adaptation to inhibitors of peptidoglycan synthesis
SigO Regulon	SigO	sigma factor	OxdC	BSU_33240			More abundant	0.755739	[SW|RNA polymerase] [SW|sigma factor] SigO (with [[protein|AE8D4F07EFB17DA727D80229C3E72075928AA352]])	[SW|RNA polymerase] [SW|sigma factor]
SigV Regulon	SigV	sigma factor	Abh	BSU_14480	Equal	-0.110269	ON		[SW|RNA polymerase] ECF-type [SW|sigma factor] SigV, required for resistance to lytic enzymes	resistance to lytic enzymes
SigV Regulon	SigV	sigma factor	Ddl	BSU_04560	Equal	0.143004	Equal	-0.258203	[SW|RNA polymerase] ECF-type [SW|sigma factor] SigV, required for resistance to lytic enzymes	resistance to lytic enzymes
SigV Regulon	SigV	sigma factor	DltA	BSU_38500	Equal	0.0247218	More abundant	1.96705	[SW|RNA polymerase] ECF-type [SW|sigma factor] SigV, required for resistance to lytic enzymes	resistance to lytic enzymes
SigV Regulon	SigV	sigma factor	DltB	BSU_38510	ON		ON		[SW|RNA polymerase] ECF-type [SW|sigma factor] SigV, required for resistance to lytic enzymes	resistance to lytic enzymes
SigV Regulon	SigV	sigma factor	DltC	BSU_38520	Equal	-0.183772	Not identified		[SW|RNA polymerase] ECF-type [SW|sigma factor] SigV, required for resistance to lytic enzymes	resistance to lytic enzymes
SigV Regulon	SigV	sigma factor	DltD	BSU_38530	Equal	0.269108	More abundant	0.541102	[SW|RNA polymerase] ECF-type [SW|sigma factor] SigV, required for resistance to lytic enzymes	resistance to lytic enzymes
SigV Regulon	SigV	sigma factor	MurF	BSU_04570	Equal	0.125898	Less abundant	-0.421442	[SW|RNA polymerase] ECF-type [SW|sigma factor] SigV, required for resistance to lytic enzymes	resistance to lytic enzymes
SigV Regulon	SigV	sigma factor	PbpX	BSU_16950	ON		Equal	0.42367	[SW|RNA polymerase] ECF-type [SW|sigma factor] SigV, required for resistance to lytic enzymes	resistance to lytic enzymes
SigV Regulon	SigV	sigma factor	YebC	BSU_06380	Equal	0.318677	Equal	0.132145	[SW|RNA polymerase] ECF-type [SW|sigma factor] SigV, required for resistance to lytic enzymes	resistance to lytic enzymes
SigW Regulon	SigW	sigma factor	EfeB	BSU_38260	Equal	-0.166145	Less abundant	-1.60584	[SW|RNA polymerase] ECF-type [SW|sigma factor] SigW, required for the adaptation to membrane active agents, activated by alkaline shock and by polymyxin B, vancomycin, cephalosporin C, D-cycloserine, and triton X-100	adaptation to membrane-active compounds
SigW Regulon	SigW	sigma factor	EfeB	BSU_38260	Equal	-0.166145	Less abundant	-1.60584	[SW|RNA polymerase] ECF-type [SW|sigma factor] SigW, required for the adaptation to membrane active agents, activated by alkaline shock and by polymyxin B, vancomycin, cephalosporin C, D-cycloserine, and triton X-100	adaptation to membrane-active compounds
SigW Regulon	SigW	sigma factor	EfeO	BSU_38270	Equal	-0.0718575	Equal	0.159163	[SW|RNA polymerase] ECF-type [SW|sigma factor] SigW, required for the adaptation to membrane active agents, activated by alkaline shock and by polymyxin B, vancomycin, cephalosporin C, D-cycloserine, and triton X-100	adaptation to membrane-active compounds
SigW Regulon	SigW	sigma factor	EfeU	BSU_38280	OFF		Equal	-0.456161	[SW|RNA polymerase] ECF-type [SW|sigma factor] SigW, required for the adaptation to membrane active agents, activated by alkaline shock and by polymyxin B, vancomycin, cephalosporin C, D-cycloserine, and triton X-100	adaptation to membrane-active compounds
SigW Regulon	SigW	sigma factor	FabF	BSU_11340	Equal	-0.283564	Equal	0.443797	[SW|RNA polymerase] ECF-type [SW|sigma factor] SigW, required for the adaptation to membrane active agents, activated by alkaline shock and by polymyxin B, vancomycin, cephalosporin C, D-cycloserine, and triton X-100	adaptation to membrane-active compounds
SigW Regulon	SigW	sigma factor	FabHA	BSU_11330	Equal	0.191449	Equal	-0.195164	[SW|RNA polymerase] ECF-type [SW|sigma factor] SigW, required for the adaptation to membrane active agents, activated by alkaline shock and by polymyxin B, vancomycin, cephalosporin C, D-cycloserine, and triton X-100	adaptation to membrane-active compounds
SigW Regulon	SigW	sigma factor	FloA	BSU_25380	Equal	0.417227	More abundant	1.12102	[SW|RNA polymerase] ECF-type [SW|sigma factor] SigW, required for the adaptation to membrane active agents, activated by alkaline shock and by polymyxin B, vancomycin, cephalosporin C, D-cycloserine, and triton X-100	adaptation to membrane-active compounds
SigW Regulon	SigW	sigma factor	FloT	BSU_31010	Equal	-0.0357126	More abundant	0.744068	[SW|RNA polymerase] ECF-type [SW|sigma factor] SigW, required for the adaptation to membrane active agents, activated by alkaline shock and by polymyxin B, vancomycin, cephalosporin C, D-cycloserine, and triton X-100	adaptation to membrane-active compounds
SigW Regulon	SigW	sigma factor	PspA	BSU_06180	Equal	0.260834	Deleted		[SW|RNA polymerase] ECF-type [SW|sigma factor] SigW, required for the adaptation to membrane active agents, activated by alkaline shock and by polymyxin B, vancomycin, cephalosporin C, D-cycloserine, and triton X-100	adaptation to membrane-active compounds
SigW Regulon	SigW	sigma factor	Spo0M	BSU_08760	Equal	0.262648	More abundant	0.781484	[SW|RNA polymerase] ECF-type [SW|sigma factor] SigW, required for the adaptation to membrane active agents, activated by alkaline shock and by polymyxin B, vancomycin, cephalosporin C, D-cycloserine, and triton X-100	adaptation to membrane-active compounds
SigW Regulon	SigW	sigma factor	SppA	BSU_29530	Equal	0.103954	Equal	0.443017	[SW|RNA polymerase] ECF-type [SW|sigma factor] SigW, required for the adaptation to membrane active agents, activated by alkaline shock and by polymyxin B, vancomycin, cephalosporin C, D-cycloserine, and triton X-100	adaptation to membrane-active compounds
SigW Regulon	SigW	sigma factor	YabO	BSU_00590	Equal	-0.157758	Equal	-0.00296148	[SW|RNA polymerase] ECF-type [SW|sigma factor] SigW, required for the adaptation to membrane active agents, activated by alkaline shock and by polymyxin B, vancomycin, cephalosporin C, D-cycloserine, and triton X-100	adaptation to membrane-active compounds
SigW Regulon	SigW	sigma factor	YabR	BSU_00630	Equal	-0.0709807	More abundant	0.593178	[SW|RNA polymerase] ECF-type [SW|sigma factor] SigW, required for the adaptation to membrane active agents, activated by alkaline shock and by polymyxin B, vancomycin, cephalosporin C, D-cycloserine, and triton X-100	adaptation to membrane-active compounds
SigW Regulon	SigW	sigma factor	YbfO	BSU_02310	Equal	-1.62921	Equal	-0.291535	[SW|RNA polymerase] ECF-type [SW|sigma factor] SigW, required for the adaptation to membrane active agents, activated by alkaline shock and by polymyxin B, vancomycin, cephalosporin C, D-cycloserine, and triton X-100	adaptation to membrane-active compounds
SigW Regulon	SigW	sigma factor	YbfQ	BSU_02330	Equal	0.183147	More abundant	0.584993	[SW|RNA polymerase] ECF-type [SW|sigma factor] SigW, required for the adaptation to membrane active agents, activated by alkaline shock and by polymyxin B, vancomycin, cephalosporin C, D-cycloserine, and triton X-100	adaptation to membrane-active compounds
SigW Regulon	SigW	sigma factor	YceC	BSU_02890	Equal	0.218107	Equal	0.183646	[SW|RNA polymerase] ECF-type [SW|sigma factor] SigW, required for the adaptation to membrane active agents, activated by alkaline shock and by polymyxin B, vancomycin, cephalosporin C, D-cycloserine, and triton X-100	adaptation to membrane-active compounds
SigW Regulon	SigW	sigma factor	YceC	BSU_02890	Equal	0.218107	Equal	0.183646	[SW|RNA polymerase] ECF-type [SW|sigma factor] SigW, required for the adaptation to membrane active agents, activated by alkaline shock and by polymyxin B, vancomycin, cephalosporin C, D-cycloserine, and triton X-100	adaptation to membrane-active compounds
SigW Regulon	SigW	sigma factor	YceD	BSU_02900	Equal	0.169933	Equal	0.104984	[SW|RNA polymerase] ECF-type [SW|sigma factor] SigW, required for the adaptation to membrane active agents, activated by alkaline shock and by polymyxin B, vancomycin, cephalosporin C, D-cycloserine, and triton X-100	adaptation to membrane-active compounds
SigW Regulon	SigW	sigma factor	YceD	BSU_02900	Equal	0.169933	Equal	0.104984	[SW|RNA polymerase] ECF-type [SW|sigma factor] SigW, required for the adaptation to membrane active agents, activated by alkaline shock and by polymyxin B, vancomycin, cephalosporin C, D-cycloserine, and triton X-100	adaptation to membrane-active compounds
SigW Regulon	SigW	sigma factor	YceE	BSU_02910	Equal	0.0600325	Equal	0.11238	[SW|RNA polymerase] ECF-type [SW|sigma factor] SigW, required for the adaptation to membrane active agents, activated by alkaline shock and by polymyxin B, vancomycin, cephalosporin C, D-cycloserine, and triton X-100	adaptation to membrane-active compounds
SigW Regulon	SigW	sigma factor	YceE	BSU_02910	Equal	0.0600325	Equal	0.11238	[SW|RNA polymerase] ECF-type [SW|sigma factor] SigW, required for the adaptation to membrane active agents, activated by alkaline shock and by polymyxin B, vancomycin, cephalosporin C, D-cycloserine, and triton X-100	adaptation to membrane-active compounds
SigW Regulon	SigW	sigma factor	YceF	BSU_02920			Equal	-0.17721	[SW|RNA polymerase] ECF-type [SW|sigma factor] SigW, required for the adaptation to membrane active agents, activated by alkaline shock and by polymyxin B, vancomycin, cephalosporin C, D-cycloserine, and triton X-100	adaptation to membrane-active compounds
SigW Regulon	SigW	sigma factor	YceF	BSU_02920			Equal	-0.17721	[SW|RNA polymerase] ECF-type [SW|sigma factor] SigW, required for the adaptation to membrane active agents, activated by alkaline shock and by polymyxin B, vancomycin, cephalosporin C, D-cycloserine, and triton X-100	adaptation to membrane-active compounds
SigW Regulon	SigW	sigma factor	YceH	BSU_02940	Equal	0.0357545	More abundant	0.554914	[SW|RNA polymerase] ECF-type [SW|sigma factor] SigW, required for the adaptation to membrane active agents, activated by alkaline shock and by polymyxin B, vancomycin, cephalosporin C, D-cycloserine, and triton X-100	adaptation to membrane-active compounds
SigW Regulon	SigW	sigma factor	YdbS	BSU_04590	Equal	-0.11968	ON		[SW|RNA polymerase] ECF-type [SW|sigma factor] SigW, required for the adaptation to membrane active agents, activated by alkaline shock and by polymyxin B, vancomycin, cephalosporin C, D-cycloserine, and triton X-100	adaptation to membrane-active compounds
SigW Regulon	SigW	sigma factor	YdbT	BSU_04600	Equal	-0.075285	More abundant	0.510747	[SW|RNA polymerase] ECF-type [SW|sigma factor] SigW, required for the adaptation to membrane active agents, activated by alkaline shock and by polymyxin B, vancomycin, cephalosporin C, D-cycloserine, and triton X-100	adaptation to membrane-active compounds
SigW Regulon	SigW	sigma factor	YdjG	BSU_06190	Equal	0.0137119	Deleted		[SW|RNA polymerase] ECF-type [SW|sigma factor] SigW, required for the adaptation to membrane active agents, activated by alkaline shock and by polymyxin B, vancomycin, cephalosporin C, D-cycloserine, and triton X-100	adaptation to membrane-active compounds
SigW Regulon	SigW	sigma factor	YdjH	BSU_06200	Equal	0.125006	Deleted		[SW|RNA polymerase] ECF-type [SW|sigma factor] SigW, required for the adaptation to membrane active agents, activated by alkaline shock and by polymyxin B, vancomycin, cephalosporin C, D-cycloserine, and triton X-100	adaptation to membrane-active compounds
SigW Regulon	SigW	sigma factor	YdjI	BSU_06210	Equal	-0.18998	Deleted		[SW|RNA polymerase] ECF-type [SW|sigma factor] SigW, required for the adaptation to membrane active agents, activated by alkaline shock and by polymyxin B, vancomycin, cephalosporin C, D-cycloserine, and triton X-100	adaptation to membrane-active compounds
SigW Regulon	SigW	sigma factor	YdjP	BSU_06280	Equal	0.0301622	Deleted		[SW|RNA polymerase] ECF-type [SW|sigma factor] SigW, required for the adaptation to membrane active agents, activated by alkaline shock and by polymyxin B, vancomycin, cephalosporin C, D-cycloserine, and triton X-100	adaptation to membrane-active compounds
SigW Regulon	SigW	sigma factor	YjoB	BSU_12420	Equal	-0.236531	Deleted		[SW|RNA polymerase] ECF-type [SW|sigma factor] SigW, required for the adaptation to membrane active agents, activated by alkaline shock and by polymyxin B, vancomycin, cephalosporin C, D-cycloserine, and triton X-100	adaptation to membrane-active compounds
SigW Regulon	SigW	sigma factor	YknW	BSU_14340	Equal	0.00839424	Equal	0.672364	[SW|RNA polymerase] ECF-type [SW|sigma factor] SigW, required for the adaptation to membrane active agents, activated by alkaline shock and by polymyxin B, vancomycin, cephalosporin C, D-cycloserine, and triton X-100	adaptation to membrane-active compounds
SigW Regulon	SigW	sigma factor	YknX	BSU_14350	Equal	0.0822932	More abundant	1.07196	[SW|RNA polymerase] ECF-type [SW|sigma factor] SigW, required for the adaptation to membrane active agents, activated by alkaline shock and by polymyxin B, vancomycin, cephalosporin C, D-cycloserine, and triton X-100	adaptation to membrane-active compounds
SigW Regulon	SigW	sigma factor	YknY	BSU_14360	Equal	-0.105534	Not identified		[SW|RNA polymerase] ECF-type [SW|sigma factor] SigW, required for the adaptation to membrane active agents, activated by alkaline shock and by polymyxin B, vancomycin, cephalosporin C, D-cycloserine, and triton X-100	adaptation to membrane-active compounds
SigW Regulon	SigW	sigma factor	YknZ	BSU_14370	Equal	-0.0933323	ON		[SW|RNA polymerase] ECF-type [SW|sigma factor] SigW, required for the adaptation to membrane active agents, activated by alkaline shock and by polymyxin B, vancomycin, cephalosporin C, D-cycloserine, and triton X-100	adaptation to membrane-active compounds
SigW Regulon	SigW	sigma factor	YobJ	BSU_18980	Equal	0.0709635	Deleted		[SW|RNA polymerase] ECF-type [SW|sigma factor] SigW, required for the adaptation to membrane active agents, activated by alkaline shock and by polymyxin B, vancomycin, cephalosporin C, D-cycloserine, and triton X-100	adaptation to membrane-active compounds
SigW Regulon	SigW	sigma factor	YozO	BSU_19290	Equal	-0.26919	Deleted		[SW|RNA polymerase] ECF-type [SW|sigma factor] SigW, required for the adaptation to membrane active agents, activated by alkaline shock and by polymyxin B, vancomycin, cephalosporin C, D-cycloserine, and triton X-100	adaptation to membrane-active compounds
SigW Regulon	SigW	sigma factor	YqeZ	BSU_25390	OFF		ON		[SW|RNA polymerase] ECF-type [SW|sigma factor] SigW, required for the adaptation to membrane active agents, activated by alkaline shock and by polymyxin B, vancomycin, cephalosporin C, D-cycloserine, and triton X-100	adaptation to membrane-active compounds
SigW Regulon	SigW	sigma factor	YsdB	BSU_28830	Equal	0.0992699	Deleted		[SW|RNA polymerase] ECF-type [SW|sigma factor] SigW, required for the adaptation to membrane active agents, activated by alkaline shock and by polymyxin B, vancomycin, cephalosporin C, D-cycloserine, and triton X-100	adaptation to membrane-active compounds
SigW Regulon	SigW	sigma factor	YteJ	BSU_29520	Equal	0.0957864	Equal	0.269142	[SW|RNA polymerase] ECF-type [SW|sigma factor] SigW, required for the adaptation to membrane active agents, activated by alkaline shock and by polymyxin B, vancomycin, cephalosporin C, D-cycloserine, and triton X-100	adaptation to membrane-active compounds
SigW Regulon	SigW	sigma factor	YthP	BSU_30010			ON		[SW|RNA polymerase] ECF-type [SW|sigma factor] SigW, required for the adaptation to membrane active agents, activated by alkaline shock and by polymyxin B, vancomycin, cephalosporin C, D-cycloserine, and triton X-100	adaptation to membrane-active compounds
SigW Regulon	SigW	sigma factor	YvlB	BSU_35120	Equal	-0.0325025	Deleted		[SW|RNA polymerase] ECF-type [SW|sigma factor] SigW, required for the adaptation to membrane active agents, activated by alkaline shock and by polymyxin B, vancomycin, cephalosporin C, D-cycloserine, and triton X-100	adaptation to membrane-active compounds
SigW Regulon	SigW	sigma factor	YwbO	BSU_38250			Equal	-0.334162	[SW|RNA polymerase] ECF-type [SW|sigma factor] SigW, required for the adaptation to membrane active agents, activated by alkaline shock and by polymyxin B, vancomycin, cephalosporin C, D-cycloserine, and triton X-100	adaptation to membrane-active compounds
SigW Regulon	SigW	sigma factor	YxjI	BSU_38940	Equal	0.291208	ON		[SW|RNA polymerase] ECF-type [SW|sigma factor] SigW, required for the adaptation to membrane active agents, activated by alkaline shock and by polymyxin B, vancomycin, cephalosporin C, D-cycloserine, and triton X-100	adaptation to membrane-active compounds
SigX Regulon	SigX	sigma factor	Abh	BSU_14480	Equal	-0.110269	ON		[SW|RNA polymerase] ECF-type [SW|sigma factor] SigX, required for resistance against cationic antimicrobial peptides	resistance to cationic antimcrobial peptides
SigX Regulon	SigX	sigma factor	CsbB	BSU_08600	ON		Deleted		[SW|RNA polymerase] ECF-type [SW|sigma factor] SigX, required for resistance against cationic antimicrobial peptides	resistance to cationic antimcrobial peptides
SigX Regulon	SigX	sigma factor	DltA	BSU_38500	Equal	0.0247218	More abundant	1.96705	[SW|RNA polymerase] ECF-type [SW|sigma factor] SigX, required for resistance against cationic antimicrobial peptides	resistance to cationic antimcrobial peptides
SigX Regulon	SigX	sigma factor	DltB	BSU_38510	ON		ON		[SW|RNA polymerase] ECF-type [SW|sigma factor] SigX, required for resistance against cationic antimicrobial peptides	resistance to cationic antimcrobial peptides
SigX Regulon	SigX	sigma factor	DltC	BSU_38520	Equal	-0.183772	Not identified		[SW|RNA polymerase] ECF-type [SW|sigma factor] SigX, required for resistance against cationic antimicrobial peptides	resistance to cationic antimcrobial peptides
SigX Regulon	SigX	sigma factor	DltD	BSU_38530	Equal	0.269108	More abundant	0.541102	[SW|RNA polymerase] ECF-type [SW|sigma factor] SigX, required for resistance against cationic antimicrobial peptides	resistance to cationic antimcrobial peptides
SigX Regulon	SigX	sigma factor	EfeB	BSU_38260	Equal	-0.166145	Less abundant	-1.60584	[SW|RNA polymerase] ECF-type [SW|sigma factor] SigX, required for resistance against cationic antimicrobial peptides	resistance to cationic antimcrobial peptides
SigX Regulon	SigX	sigma factor	EfeB	BSU_38260	Equal	-0.166145	Less abundant	-1.60584	[SW|RNA polymerase] ECF-type [SW|sigma factor] SigX, required for resistance against cationic antimicrobial peptides	resistance to cationic antimcrobial peptides
SigX Regulon	SigX	sigma factor	EfeO	BSU_38270	Equal	-0.0718575	Equal	0.159163	[SW|RNA polymerase] ECF-type [SW|sigma factor] SigX, required for resistance against cationic antimicrobial peptides	resistance to cationic antimcrobial peptides
SigX Regulon	SigX	sigma factor	EfeU	BSU_38280	OFF		Equal	-0.456161	[SW|RNA polymerase] ECF-type [SW|sigma factor] SigX, required for resistance against cationic antimicrobial peptides	resistance to cationic antimcrobial peptides
SigX Regulon	SigX	sigma factor	PbpX	BSU_16950	ON		Equal	0.42367	[SW|RNA polymerase] ECF-type [SW|sigma factor] SigX, required for resistance against cationic antimicrobial peptides	resistance to cationic antimcrobial peptides
SigX Regulon	SigX	sigma factor	RsiX	BSU_23090	OFF		Equal	-0.109369	[SW|RNA polymerase] ECF-type [SW|sigma factor] SigX, required for resistance against cationic antimicrobial peptides	resistance to cationic antimcrobial peptides
SigX Regulon	SigX	sigma factor	SigX	BSU_23100	ON		Equal	0.0188408	[SW|RNA polymerase] ECF-type [SW|sigma factor] SigX, required for resistance against cationic antimicrobial peptides	resistance to cationic antimcrobial peptides
SigX Regulon	SigX	sigma factor	TagU	BSU_35650	Equal	-0.00111198	Equal	-0.374899	[SW|RNA polymerase] ECF-type [SW|sigma factor] SigX, required for resistance against cationic antimicrobial peptides	resistance to cationic antimcrobial peptides
SigX Regulon	SigX	sigma factor	YabO	BSU_00590	Equal	-0.157758	Equal	-0.00296148	[SW|RNA polymerase] ECF-type [SW|sigma factor] SigX, required for resistance against cationic antimicrobial peptides	resistance to cationic antimcrobial peptides
SigX Regulon	SigX	sigma factor	YabR	BSU_00630	Equal	-0.0709807	More abundant	0.593178	[SW|RNA polymerase] ECF-type [SW|sigma factor] SigX, required for resistance against cationic antimicrobial peptides	resistance to cationic antimcrobial peptides
SigX Regulon	SigX	sigma factor	YceC	BSU_02890	Equal	0.218107	Equal	0.183646	[SW|RNA polymerase] ECF-type [SW|sigma factor] SigX, required for resistance against cationic antimicrobial peptides	resistance to cationic antimcrobial peptides
SigX Regulon	SigX	sigma factor	YceC	BSU_02890	Equal	0.218107	Equal	0.183646	[SW|RNA polymerase] ECF-type [SW|sigma factor] SigX, required for resistance against cationic antimicrobial peptides	resistance to cationic antimcrobial peptides
[truncated: 442 more rows]
